# Supplementary material for: Influence of Maternal BLV Infection on miRNA and tRF Expression in Calves
Source: Pathogens. 2023 Nov 3;12(11):1312. doi: 10.3390/pathogens12111312 (PMC10674961; doi:10.3390/pathogens12111312)
Supplement: Supplementary file 1 [file pathogens-12-01312-s001.zip]

Archive with 1 entries (1 files):
- pathogens-2673511-supplementary.xlsx
