# Supplementary material for: Influence of Maternal BLV Infection on miRNA and tRF Expression in Calves
Source: Pathogens. 2023 Nov 3;12(11):1312. doi: 10.3390/pathogens12111312 (PMC10674961; doi:10.3390/pathogens12111312)
Supplement: Supplementary file 1 [file pathogens-12-01312-s001.zip › pathogens-2673511-supplementary.xlsx]

## Sheet: Table S1. Animal_information
Calf_ID	Sex	Age(days)	BLV_ELISA_OD	BLV_SS1	Dam_ID	Dam_BLV_Status	Dam_SS1 (BLV qPCR PVL)	Dam_Choline_Trmt(g/day)
223	M	14	2.461	.	5434	Neg	0	30
226	M	14	2.756	.	5211	Neg	0	CON
239	M	14	2.507	.	5351	Neg	0	30
240	M	14	2.756	.	5326	Neg	0	CON
246	M	14	2.44	.	5312	Neg	0	30
5732	F	14	1.246	.	5383	Neg	0	30
5733	F	14	2.257	.	5411	Neg	0	CON
5742	F	14	2.253	.	5305	Neg	0	30
5755	F	14	2.585	.	5195	Neg	0	30
5790	F	14	1.952	.	5311	Neg	0	30
214	M	14	2.232	.	5279	Pos	2.380	CON
216	M	14	1.611	.	4967	Pos	1.791	45
236	M	14	3.093	.	5432	Pos	0.003	30
242	M	14	2.909	.	5230	Pos	0.840	CON
5728	F	14	2.72	.	5277	Pos	0.298	45
5737	F	14	2.061	.	5436	Pos	1.679	30
5753	F	14	2.052	.	5303	Pos	1.990	CON
5764	F	14	2.82	.	5198	Pos	1.331	45
5770	F	14	2.325	.	5217	Pos	2.185	45
5773	F	14	1.927	.	5236	Pos	0.776	CON
5774	F	14	2.622	.	5471	Pos	1.135	30
5775	F	14	2.596	.	5125	Pos	2.565	45

## Sheet: Table S2. miRNA_raw_counts
miRNA	223_Neg	226_Neg	240_Neg	5742_Neg	239_Neg	246_Neg	5755_Neg	5732_Neg	5733_Neg	5790_Neg	214_Pos	216_Pos	236_Pos	242_Pos	5728_Pos	5737_Pos	5753_Pos	5764_Pos	5770_Pos	5773_Pos	5774_Pos	5775_Pos
bta-let-7a-5p	49103	60112	58131	50796	68289	42181	88555	107556	77162	86413	155503	70552	53156	74783	62555	106873	69071	130093	50882	112538	58287	139477
bta-let-7a-3p	22731	11192	26414	20810	9114	28179	3182	16405	5947	2601	9481	4481	28170	29503	12833	6920	13777	7452	12376	2072	4221	14639
bta-let-7b	2425	4788	2274	3113	13574	6835	16522	5727	8517	5712	25695	8614	2418	8592	4377	17645	17229	14839	8052	16654	10262	15139
bta-let-7c	4250	4152	2928	3001	5030	2803	6642	10716	6180	8591	14085	5028	4075	4317	4199	7745	7808	10113	4379	13170	6388	13894
bta-let-7d	15611	22835	13859	15481	17049	18047	33365	37677	23955	21303	52485	17504	20602	28363	13671	35798	29060	35230	20869	19914	19700	40468
bta-let-7e	320	338	221	258	393	212	486	507	327	345	726	380	271	422	230	479	426	623	290	660	257	626
bta-let-7f	52935	37051	76212	47789	68409	46316	52894	94763	78034	58730	147904	70026	63153	73654	53893	94179	46234	229417	59682	43459	24140	130998
bta-let-7g	68817	86085	100958	80579	128861	74262	112782	146978	129139	73194	231559	106227	95490	141443	72780	154229	108561	169629	131757	63800	31835	178519
bta-let-7i	90069	188221	157389	227835	512924	129967	232988	274892	437218	152370	761146	436791	193989	418384	140275	643303	488935	504593	422313	279797	103583	660489
bta-miR-1	37116	17	28	11	53	27	248	18	16	8	33	12	40	223	13	20	25	47	13	26	20	37
bta-miR-100	4944	1091	1913	1541	1394	2883	4322	2181	673	2203	1635	502	3333	3607	1081	672	3637	2298	1736	3115	2457	3376
bta-miR-10020	0	0	0	0	0	0	0	0	0	0	0	0	1	0	0	0	0	0	0	0	0	0
bta-miR-101	25157	29059	38348	23936	103050	27804	13577	54270	60165	19009	70644	55381	44623	67451	24342	58995	35598	57472	84179	23551	6763	112393
bta-miR-10161-5p	0	0	0	0	0	0	0	0	0	0	2	0	0	0	0	2	0	0	2	0	0	0
bta-miR-10162-5p	9	41	19	24	25	33	34	26	46	10	111	33	45	43	29	81	112	19	39	21	14	49
bta-miR-10164-3p	36	69	64	65	157	104	166	36	96	75	138	79	68	107	56	81	109	110	82	48	42	160
bta-miR-10166-5p	2	4	0	1	25	0	0	18	12	4	31	2	5	18	0	41	6	1	50	2	0	32
bta-miR-10167-3p	0	1	3	2	3	0	6	3	2	2	22	4	0	0	1	4	5	0	5	1	2	2
bta-miR-10170-5p	0	1	1	0	0	1	0	0	0	0	0	1	0	0	0	0	0	0	1	0	0	0
bta-miR-10171-3p	0	0	0	2	0	0	0	0	0	0	1	0	0	0	0	0	0	0	2	0	0	0
bta-miR-10172-5p	10	6	20	5	3	9	8	6	10	0	7	4	7	4	0	2	3	2	5	4	4	10
bta-miR-10172-3p	609	798	606	1241	677	636	638	739	737	639	501	499	1316	870	408	688	1326	1490	936	700	472	2614
bta-miR-10173-5p	0	0	0	0	0	0	5	1	0	0	4	3	0	0	0	1	1	0	2	10	0	2
bta-miR-10174-5p	6	29	6	22	18	18	34	19	49	5	55	8	22	25	27	61	30	22	13	38	17	14
bta-miR-10174-3p	15455	24905	10674	10043	9823	27141	25454	31511	21332	11381	22834	6002	20201	20419	12541	24862	27085	15148	11024	15066	17358	13592
bta-miR-10175-5p	32	263	35	77	150	72	128	81	115	128	138	96	94	277	24	285	149	76	178	284	98	182
bta-miR-10175-3p	141	234	88	143	92	149	131	122	103	69	139	74	147	223	60	162	144	73	152	120	91	104
bta-miR-10176-5p	1	2	2	0	1	0	4	2	0	0	3	3	0	3	0	1	6	2	4	4	2	4
bta-miR-10177-5p	4	0	0	3	0	0	0	0	0	0	0	0	0	0	0	0	2	0	1	3	0	0
bta-miR-10178-5p	1	2	0	5	0	0	0	0	0	2	3	0	3	0	0	0	0	2	2	0	0	2
bta-miR-10179-5p	1	2	4	0	7	8	14	6	3	2	3	9	3	6	1	25	8	8	5	24	6	3
bta-miR-10180-3p	13	62	9	16	33	27	62	29	24	35	47	24	35	52	7	48	73	60	55	39	31	29
bta-miR-10181-5p	0	1	2	1	2	2	1	0	2	0	2	0	0	0	5	2	5	0	1	9	1	2
bta-miR-10182-5p	4	3	0	6	6	2	0	3	0	9	3	2	0	0	0	2	8	3	2	11	2	0
bta-miR-10182-3p	0	0	2	1	0	0	0	0	0	0	0	0	0	0	0	0	0	0	0	0	0	0
bta-miR-10183-5p	1	2	0	2	0	1	1	3	1	0	2	0	0	4	1	5	6	0	1	0	0	2
bta-miR-10184-3p	2	0	0	0	0	1	0	0	0	1	2	0	0	0	0	0	3	1	0	0	1	0
bta-miR-10185-5p	0	0	0	0	0	0	0	0	0	0	0	0	0	0	1	0	0	0	0	4	0	5
bta-miR-10225a	1158	1298	1841	4788	1414	1585	1450	1483	1070	654	3731	1260	2170	2241	564	2992	8152	1795	1387	3001	1237	4355
bta-miR-10225b	315	203	490	1056	341	433	303	271	220	135	877	231	398	487	148	394	1628	298	322	355	202	1185
bta-miR-103	26862	42377	48938	21807	49790	76476	66662	31627	22470	24985	61534	31348	40578	51039	24073	43555	41978	49558	43724	31587	27727	51939
bta-miR-105a	3	0	6	1	0	1	1	1	0	0	1	0	0	0	0	1	2	0	13	0	0	2
bta-miR-105b	1	0	0	0	0	0	0	0	0	0	0	0	0	0	0	0	0	0	3	0	0	0
bta-miR-106a	424	1241	377	334	797	941	1059	500	898	836	1179	512	758	938	241	732	515	992	1077	316	285	653
bta-miR-106b	6750	19632	7410	6969	18473	15384	9347	12608	16680	7265	26583	8990	8609	23721	5661	21763	10711	19041	21416	5464	4799	25370
bta-miR-107	5713	10050	5407	3441	6425	8878	7673	7602	4302	5622	9573	3629	7290	11017	3936	8919	7353	9270	8929	6844	7722	16077
bta-miR-10a	6289	4467	7384	9439	3179	6928	4184	4134	3539	3741	5514	3495	7905	5177	6514	4670	8058	10448	3743	8757	7487	7810
bta-miR-10b	7385	338	1515	3617	915	897	1035	620	540	362	2436	1074	1649	1817	1212	1067	1186	1631	622	2878	1229	850
bta-miR-1185	149	191	79	59	69	178	74	74	54	83	39	31	164	311	29	30	75	32	137	23	70	81
bta-miR-1193	0	0	0	0	0	0	0	0	0	0	0	0	0	0	0	0	0	0	1	0	0	0
bta-miR-1197	2107	3372	2303	3795	2749	3590	899	1793	2205	1205	1683	1648	2974	3734	2170	1547	2590	834	2379	638	833	2096
bta-miR-11971	29	78	57	16	29	92	61	27	25	69	31	35	61	40	21	37	60	90	44	74	95	37
bta-miR-11972	0	0	0	0	0	0	0	1	0	0	2	0	0	0	0	0	1	0	0	0	0	0
bta-miR-11973	421	1324	176	407	280	739	951	459	361	1164	541	158	430	762	221	589	890	1048	525	720	1326	542
bta-miR-11974	39	127	39	32	58	107	171	84	50	113	56	30	69	61	21	48	125	78	104	164	110	47
bta-miR-11975	0	0	1	1	1	1	0	0	0	0	0	0	0	0	0	2	0	2	1	3	4	0
bta-miR-11976	0	0	0	0	1	0	0	0	0	0	0	0	0	1	0	4	2	0	0	1	2	1
bta-miR-11977	36	65	5	11	3	21	14	56	11	13	24	5	16	15	10	23	29	13	20	8	15	23
bta-miR-11978	379	466	265	266	319	712	835	647	407	512	442	200	664	565	280	373	996	1047	768	2198	1468	796
bta-miR-11979	0	90	0	9	0	30	0	0	0	0	19	0	0	0	8	0	0	0	0	1	0	0
bta-miR-11980	0	0	1	0	8	0	0	0	3	0	1	0	4	1	1	2	2	0	0	0	2	4
bta-miR-11982	127	191	114	167	141	162	285	222	99	157	146	56	216	127	118	160	267	246	192	374	313	191
bta-miR-11983	0	1	0	0	2	0	0	0	2	0	3	0	0	0	0	0	1	0	1	3	0	0
bta-miR-11984	505	650	589	915	599	483	660	455	504	597	650	424	532	548	450	700	962	812	544	1028	674	720
bta-miR-11985	1	0	0	0	2	0	4	0	1	0	0	0	0	0	0	4	0	3	1	1	11	3
bta-miR-11986	4	1	5	2	1	2	0	0	0	1	5	1	3	2	1	1	0	3	2	0	0	7
bta-miR-11986b	52	16	25	10	5	50	20	12	4	3	33	7	22	42	26	16	5	20	13	3	4	23
bta-miR-11986c	32	28	83	66	41	44	55	56	23	18	62	28	66	34	33	51	26	47	36	25	16	52
bta-miR-11987	0	1	8	0	2	1	0	4	4	1	2	2	4	0	3	8	0	1	0	2	2	8
bta-miR-11988	0	0	4	0	0	2	2	0	0	0	0	0	0	2	0	0	6	0	0	0	0	0
bta-miR-11989	46	49	42	55	88	73	32	31	68	24	70	46	60	78	41	82	70	99	75	39	3	80
bta-miR-11990	2	0	0	0	0	0	0	0	0	0	0	0	0	0	0	0	0	0	0	0	0	0
bta-miR-11991	354	126	535	488	246	393	68	328	141	89	212	172	595	465	229	300	189	796	321	65	49	519
bta-miR-11992	168	215	127	83	128	218	210	145	104	164	209	65	159	171	90	146	151	98	136	96	119	153
bta-miR-11993	0	5	0	0	3	0	0	1	0	0	4	0	1	3	0	4	0	0	0	2	0	2
bta-miR-11994	9	23	22	19	41	26	32	18	29	9	44	14	24	28	12	45	57	26	39	9	11	45
bta-miR-11995	67	71	65	103	35	124	47	42	35	35	66	26	50	77	42	62	31	117	33	45	33	49
bta-miR-11996	0	0	0	0	0	0	0	1	0	0	0	0	0	0	0	0	0	0	0	0	0	0
bta-miR-11997	11	6	22	20	22	18	52	23	30	16	54	20	11	33	12	4	177	8	11	66	7	38
bta-miR-11998	503	752	447	404	394	878	232	633	296	142	325	195	621	755	274	363	536	628	454	135	298	522
bta-miR-11999	59	35	18	42	25	85	26	48	30	18	81	18	71	132	39	51	41	48	72	6	18	58
bta-miR-12000	0	0	0	0	0	0	0	0	0	0	0	0	1	0	2	0	1	2	0	0	0	0
bta-miR-12001	0	0	0	1	1	0	0	0	0	0	0	0	0	0	0	0	1	0	0	0	0	0
bta-miR-12002a	0	0	0	0	0	0	0	0	0	0	0	0	0	0	0	0	0	0	1	0	0	0
bta-miR-12002b	10	5	61	23	10	36	15	13	15	6	16	22	13	37	20	23	22	35	3	8	8	5
bta-miR-12003	4	10	3	1	8	4	10	3	4	1	10	4	3	7	10	7	12	2	3	1	1	7
bta-miR-12004	1	0	0	4	1	2	4	4	0	1	0	0	1	5	0	3	2	1	1	0	6	1
bta-miR-12006	0	0	0	0	1	0	0	0	0	0	0	0	1	0	0	0	0	0	0	0	0	0
bta-miR-12008	1558	1508	1607	1701	1209	2004	742	1933	862	432	1332	612	3889	3428	702	1182	2722	2380	2231	824	492	2986
bta-miR-12010	11	19	7	2	10	10	5	0	12	7	9	5	4	9	6	21	6	7	10	17	10	10
bta-miR-12011	0	0	0	0	1	0	0	0	0	0	0	0	0	0	0	2	0	0	0	0	0	0
bta-miR-12013	0	0	0	1	0	0	0	0	0	0	0	0	0	0	2	0	0	0	0	0	0	0
bta-miR-12014	1	0	0	0	0	0	0	0	0	0	0	0	2	0	0	0	5	0	1	2	0	0
bta-miR-12017	24	44	25	33	20	15	14	39	23	14	39	19	22	6	22	35	34	15	28	16	12	47
bta-miR-12018	0	0	1	3	6	0	1	1	0	0	1	2	0	0	0	1	0	2	0	0	4	0
bta-miR-12019	0	0	0	0	0	0	0	0	0	0	0	0	0	0	0	0	0	0	0	2	0	0
bta-miR-12020	12	7	3	1	5	9	1	8	0	2	9	4	2	0	4	2	0	1	8	0	2	0
bta-miR-12021	0	1	0	0	0	0	0	0	0	0	0	0	1	0	0	0	2	0	0	0	0	0
bta-miR-12023	0	0	0	0	0	0	3	6	0	4	0	4	0	2	0	0	1	2	0	6	9	3
bta-miR-12024	17	16	29	12	22	18	1	16	23	10	4	15	24	15	14	13	13	13	22	4	0	28
bta-miR-12025	4	4	2	1	1	2	3	2	0	11	12	0	2	1	2	5	6	8	8	4	5	12
bta-miR-12027	87	249	41	70	122	70	176	73	86	76	114	54	66	219	38	104	126	90	146	130	104	88
bta-miR-12028	9	21	21	24	22	13	7	16	11	15	10	7	25	29	14	19	74	23	23	32	23	29
bta-miR-12029	3	0	0	0	0	0	0	0	0	0	2	0	0	0	0	0	0	0	0	0	0	0
bta-miR-12030	2	0	0	0	0	0	0	0	0	0	0	0	1	0	0	2	1	0	0	0	0	0
bta-miR-12031	18	28	16	34	28	25	62	28	30	30	37	16	36	65	25	48	71	53	29	96	35	63
bta-miR-12032	0	0	0	1	1	0	0	0	0	0	0	0	0	0	0	0	1	0	0	0	0	0
bta-miR-12033	0	1	4	1	2	0	2	0	0	1	0	0	0	0	0	0	0	0	0	0	2	1
bta-miR-12034	0	0	0	0	0	0	0	0	2	0	0	3	0	3	0	3	1	2	0	0	0	3
bta-miR-12036	19	37	23	37	41	36	22	43	23	21	26	21	41	56	27	23	63	38	45	53	7	35
bta-miR-12038	0	0	0	0	0	0	1	0	0	0	0	0	0	0	0	0	0	0	1	0	0	0
bta-miR-12039	16	53	8	8	19	36	31	23	14	16	34	20	24	41	6	24	13	23	16	7	25	8
bta-miR-12042	169	142	231	268	176	350	366	172	106	246	285	123	345	436	196	169	388	526	213	499	367	254
bta-miR-12043	0	0	0	0	0	0	0	0	0	1	0	0	1	0	0	1	0	0	0	0	0	0
bta-miR-12044	241	207	291	328	352	325	174	173	183	189	396	225	161	327	254	308	186	373	192	49	62	249
bta-miR-12045	4	3	5	0	0	11	0	1	3	0	1	0	1	0	1	0	2	1	1	0	2	5
bta-miR-12046	0	0	3	0	0	0	0	0	0	0	0	0	0	0	0	1	2	0	0	0	1	0
bta-miR-12050	3	50	6	10	4	17	37	20	11	15	15	13	19	19	35	27	40	49	18	28	15	9
bta-miR-12051	0	0	0	1	0	0	0	0	0	0	0	0	0	0	0	0	1	0	2	0	0	1
bta-miR-12052	25	10	16	9	5	47	17	25	3	8	6	4	6	18	7	10	7	6	10	0	10	14
bta-miR-12055	1	2	1	0	0	4	1	0	0	0	1	0	0	0	0	0	1	2	1	0	0	0
bta-miR-12057	1	6	3	5	2	3	7	5	7	4	8	0	3	10	2	6	4	7	6	7	3	8
bta-miR-12058	0	0	0	0	0	0	0	0	0	0	0	0	0	0	0	1	0	0	0	0	0	0
bta-miR-12059	34	42	17	10	14	41	61	26	9	25	15	6	11	11	8	17	20	26	24	33	71	20
bta-miR-12060	4	21	9	11	11	20	18	10	11	27	10	2	17	4	3	13	23	20	8	37	8	14
bta-miR-12061	1	2	0	0	7	1	1	0	0	2	3	2	0	0	2	2	2	0	3	1	1	3
bta-miR-12062	0	0	0	0	1	0	0	1	5	0	4	1	1	0	0	0	0	1	0	0	0	0
bta-miR-12063	0	0	0	0	0	0	0	0	0	0	0	0	0	0	0	0	0	0	0	0	0	1
bta-miR-12064	11	8	10	5	8	5	5	11	5	9	7	2	18	11	10	4	12	5	5	3	0	11
bta-miR-122	66	67	162	100	1691	129	416	163	239	162	290	115	165	552	173	261	575	333	217	1212	124	661
bta-miR-1224	0	1	0	0	0	0	0	0	0	0	0	0	0	1	1	0	0	1	0	0	0	0
bta-miR-1246	51	24	118	84	134	46	130	24	43	13	111	93	48	85	44	101	117	189	90	85	39	75
bta-miR-1247-5p	0	0	0	0	0	0	0	0	0	0	0	0	0	0	1	1	0	0	0	3	1	0
bta-miR-1247-3p	0	0	0	0	0	0	1	0	0	0	0	0	0	0	0	0	0	0	0	0	0	0
bta-miR-1248	120	71	134	148	73	166	89	123	49	55	78	55	198	157	78	79	154	92	99	44	87	115
bta-miR-1249	700	1197	596	512	530	1135	1691	1026	322	910	320	148	698	548	382	370	785	642	985	991	3370	776
bta-miR-124a	7	17	1	4	18	22	22	16	0	6	23	6	4	24	5	29	19	4	15	2	2	18
bta-miR-124b	7	17	1	4	18	22	22	16	0	6	23	6	4	24	5	29	19	4	15	2	2	18
bta-miR-125a	5908	5777	1443	4610	1693	3350	5251	2634	2222	2035	3930	2333	3212	4559	1139	1098	4937	6434	2716	4422	3481	3888
bta-miR-125b	41994	45602	25809	13874	22241	71953	72169	39672	26096	47726	43237	16394	26006	39986	26709	32984	49122	34756	31722	38115	71931	37710
bta-miR-126-5p	20	12	6	18	15	7	0	7	19	3	19	8	3	18	6	6	2	7	19	2	0	14
bta-miR-126-3p	1846	647	276	479	1034	330	404	636	1007	217	1202	710	706	1581	93	830	259	588	2038	862	140	1308
bta-miR-1260b	1196	1523	1099	1061	984	1740	3353	1013	1065	961	840	469	1063	1487	428	1876	1431	2565	1518	2772	2300	1199
bta-miR-127	81205	283459	136943	173174	328516	92788	232211	92351	244130	185512	180406	238793	146309	269339	101469	180867	273280	110152	249515	248646	101740	210171
bta-miR-1271	8994	14650	8054	10881	15317	7259	7670	11788	13705	7599	19079	11948	13425	19664	6359	20082	19465	12249	18302	16472	7408	24888
bta-miR-1277	6	7	5	8	14	1	0	7	11	1	11	3	9	39	1	8	0	0	27	0	1	14
bta-miR-128	561117	584485	566016	748142	589170	643434	539245	582280	406053	520382	708449	351177	1072298	1255416	459663	716697	1270910	987764	722785	1155217	805090	1186571
bta-miR-1284	0	0	0	0	0	0	0	0	0	0	0	0	0	0	0	0	0	3	0	0	0	0
bta-miR-129	66	141	94	141	97	95	117	105	142	98	198	186	92	132	96	344	217	146	69	272	91	240
bta-miR-129-5p	66	141	94	141	97	95	117	105	142	98	198	186	92	132	96	344	217	146	69	272	91	240
bta-miR-129-3p	20	25	25	16	17	57	102	16	28	36	18	13	32	36	15	26	36	32	23	27	43	42
bta-miR-1291	2	17	8	9	17	7	12	5	7	6	21	6	9	17	15	13	10	9	4	21	3	18
bta-miR-1296	1158	2199	456	565	725	2244	1679	1166	868	1619	1279	435	1047	1247	641	1573	1483	1520	1137	684	1538	787
bta-miR-1301	42	122	59	77	67	134	138	117	63	102	122	45	85	122	56	83	143	56	111	83	83	99
bta-miR-1306	25833	53763	17682	17671	23958	50554	58641	34257	19249	37442	21347	11025	20097	37033	16289	18625	32777	29244	34659	27330	54380	18751
bta-miR-1307	4208	12710	4182	6989	16150	10939	29607	12591	17881	12006	17303	8844	9570	12985	3365	16589	27120	23011	22088	70448	10908	23565
bta-miR-130a	20	12	5	14	8	25	30	14	11	5	21	19	8	10	10	33	10	9	9	6	3	21
bta-miR-130b	1090	2121	910	711	1082	1952	2617	1607	1527	1244	2496	984	1181	1311	890	3822	1701	1345	1457	1339	1081	1557
bta-miR-132	137	233	108	158	175	201	291	234	137	241	220	115	151	155	76	170	306	178	205	345	248	265
bta-miR-133a	5526	10	12	4	61	41	390	4	5	7	22	4	15	133	7	51	13	11	9	10	75	72
bta-miR-133b	845	1	0	2	6	6	50	0	0	0	4	1	1	12	1	6	3	2	0	1	10	10
bta-miR-133c	0	3	1	0	0	1	0	0	2	0	0	0	2	0	0	0	0	0	1	0	0	0
bta-miR-134	1077	3246	1917	3062	5822	1814	2528	1645	4486	1579	4129	4578	2574	4620	1683	4633	3654	2691	4090	2124	910	3617
bta-miR-1343-5p	16	36	17	21	26	28	82	57	45	56	15	26	44	38	10	27	53	42	34	119	54	35
bta-miR-1343-3p	14881	38211	16560	20889	11761	24917	22323	20453	12051	19232	12751	9814	28103	27368	15269	14917	33036	18266	20373	32571	29386	12309
bta-miR-135a	0	0	0	2	0	4	0	4	0	0	2	0	1	2	0	1	2	5	3	0	0	0
bta-miR-135b	24	34	25	28	26	52	14	13	24	14	8	10	64	77	8	19	28	52	35	10	8	47
bta-miR-136	399	672	324	345	764	644	186	546	1229	74	579	338	1322	1333	171	822	537	192	1842	136	102	1135
bta-miR-138	1	5	0	4	9	3	22	4	29	0	19	5	2	12	7	31	21	5	15	7	0	9
bta-miR-1388-5p	168	160	358	400	457	168	136	204	320	91	559	267	233	210	242	627	253	268	310	187	94	505
bta-miR-1388-3p	86	169	44	61	75	145	48	92	63	37	120	30	83	127	47	143	76	61	94	19	58	98
bta-miR-139	5564	8164	4431	5459	2936	13043	8514	5926	2400	3180	6101	1583	9877	8936	2312	3719	7716	6309	6507	6637	7161	8001
bta-miR-140	106401	131606	176438	146662	118523	250990	159674	90297	99845	91576	128076	73323	150716	146418	91479	109983	153471	102720	150279	113059	68401	116941
bta-miR-141	0	1	5	1	2	4	1	3	4	2	5	5	4	7	1	7	0	5	4	2	0	14
bta-miR-142-5p	1023953	1052628	982253	708378	924827	707973	797386	1320140	804047	412329	1090633	511625	1239160	1686136	597333	764546	1551583	656241	1358044	577459	497742	1682083
bta-miR-142-3p	35687	28136	28770	33133	27573	49779	10768	39887	38559	11348	41036	11155	64247	79146	18051	46170	27223	24254	51979	6896	10812	50845
bta-miR-143	3117	386	610	1248	848	354	327	474	966	203	3142	756	750	405	608	1313	615	837	994	481	233	1273
bta-miR-1434-5p	0	0	0	0	0	0	0	0	0	0	1	0	0	0	0	0	0	0	0	0	0	0
bta-miR-1434-3p	2	0	2	0	0	1	1	1	0	0	0	1	0	1	0	5	1	0	3	0	0	0
bta-miR-144	11163	32217	10278	9867	39090	5988	2751	55311	65969	3724	51067	17959	29550	74222	8047	70928	17823	4050	86779	3587	2248	91341
bta-miR-145	381	179	65	166	84	225	258	76	98	134	325	46	87	88	50	108	104	334	144	138	219	91
bta-miR-1468	78176	91481	108332	141577	67839	78569	31869	79208	75814	21243	77637	75656	151333	106930	68774	96156	241336	134447	114466	306593	71253	195179
bta-miR-146a	204	208	111	100	166	264	127	219	128	92	231	70	190	223	91	109	119	365	233	88	55	197
bta-miR-146b	4056	2421	3216	3481	6177	3081	2621	2947	1988	2013	7515	2495	3345	4857	2181	3746	3953	9398	4871	5971	1832	6349
bta-miR-147	103	132	234	169	542	66	169	224	385	71	777	428	126	280	115	253	797	120	309	167	49	761
bta-miR-148a	377623	363832	463085	737160	668906	406173	431247	591748	741167	148182	823471	782001	630036	808086	546786	1675793	960374	293263	588016	324439	114112	1068859
bta-miR-148b	68350	89422	82837	87015	103467	100769	33763	75758	63722	32859	103480	71157	75459	89388	56474	96967	67895	46849	85769	20441	19785	96487
bta-miR-149-5p	497	340	359	196	508	393	566	415	146	312	332	44	719	341	90	174	348	927	260	354	366	1184
bta-miR-150	90696	213232	82351	79662	79189	159151	220595	78449	107475	67233	102759	77773	72781	122696	56865	105676	127389	245754	127241	106215	140648	133371
bta-miR-151-5p	8007	10804	9032	6520	20942	9633	9958	6969	121178	7855	170248	64537	10660	14827	83073	231661	18373	6724	11680	4502	6129	8058
bta-miR-151-3p	330024	288395	591823	836401	545514	474262	476461	341188	362434	335678	592583	405025	737069	646854	330768	539796	898336	1222244	488107	755506	322595	698710
bta-miR-152	628	439	489	428	589	544	304	493	407	149	1723	287	339	508	404	850	433	557	446	201	138	564
bta-miR-153	4	0	0	1	1	0	0	1	6	0	9	3	0	9	0	11	0	1	4	0	1	6
bta-miR-154a	2	5	0	1	1	0	0	0	0	1	2	0	2	1	2	1	0	0	3	0	2	2
bta-miR-154b	7362	19788	6594	9957	9196	9740	18345	9205	7795	11898	5861	4678	10397	14177	4415	6974	20062	7034	12198	11601	11894	9604
bta-miR-154c	68430	99075	34023	44519	45803	43074	45752	76627	36102	76558	29073	22521	124071	74516	25739	23915	86313	42121	82751	54659	49632	80264
bta-miR-155	1043	1870	1446	1342	1005	1909	3583	2250	1467	2352	2827	1451	1645	1611	1415	2890	1805	5055	1105	2673	2904	3535
bta-miR-1584-3p	4	15	5	6	3	9	3	7	7	5	10	3	5	13	8	11	14	9	26	29	28	7
bta-miR-15a	819	1847	613	385	1471	1457	665	1228	4007	514	6534	2582	724	1637	1328	10451	789	862	1531	272	321	1549
bta-miR-15b	17258	42985	16685	10060	13044	48820	19092	14886	9835	9896	20698	7997	12182	19155	8795	18546	13836	5013	15617	3941	7728	11100
bta-miR-16a	42973	41991	29106	13649	24018	45973	28695	41491	20625	25572	39386	12495	23529	32873	15186	25392	18869	15247	28245	7009	11133	31129
bta-miR-16b	32326	36658	25309	13071	25613	39341	27982	38263	23707	23350	48789	16442	21589	31368	15379	36195	20719	16115	27556	8191	10355	31952
bta-miR-17-5p	9759	27681	9440	8674	17514	28655	25149	14544	14604	16207	27981	11130	10572	21568	6316	17619	15455	18383	18853	7333	6170	16176
bta-miR-17-3p	313	753	257	293	759	342	232	570	849	221	1064	476	541	888	256	1647	635	508	1132	485	228	1728
bta-miR-1777a	0	0	0	0	0	2	0	0	0	0	0	1	0	0	0	0	0	0	0	0	0	0
bta-miR-1777b	0	0	0	0	0	0	0	0	0	0	0	1	0	0	0	0	0	0	0	0	0	0
bta-miR-1814c	0	1	0	0	4	2	0	0	1	0	2	0	0	0	2	6	0	12	4	0	5	4
bta-miR-181a	5502	30906	4656	7065	26134	12657	30049	12455	30047	12034	51567	23858	8975	27796	6902	57776	21730	37547	32215	57032	25068	70009
bta-miR-181b	1032	3274	1045	1460	2119	1977	3293	1376	1977	2263	3728	1867	1245	2311	990	4204	2195	4621	2115	3213	2936	4173
bta-miR-181c	6	36	2	21	23	17	29	19	53	13	55	31	25	36	20	124	16	63	29	45	18	92
bta-miR-181d	21	145	42	69	88	66	112	59	68	75	161	126	60	82	57	201	108	248	113	197	160	218
bta-miR-182	33	26	28	40	55	46	55	33	34	39	42	28	24	25	22	84	28	10	29	28	10	34
bta-miR-183	3	3	1	5	0	2	4	1	2	0	9	4	4	1	0	13	1	1	3	1	0	6
bta-miR-1839	2932	3274	5649	3331	5190	3698	4674	2557	2776	2555	5533	3324	2871	3874	2192	3675	2994	4795	3885	1945	1079	4149
bta-miR-184	0	6	0	4	1	2	9	0	1	0	3	6	1	3	1	0	4	15	4	21	3	0
bta-miR-1842	126	429	205	341	523	145	306	255	742	137	502	318	214	290	199	1222	681	360	571	403	150	743
bta-miR-1843	45	22	31	49	40	26	29	41	26	39	57	46	69	50	38	57	80	113	34	65	40	56
bta-miR-185	200148	273704	326564	125076	256240	398083	199209	198583	175628	86648	367813	122801	373527	254440	137682	255772	259716	239944	328997	119306	67125	223267
bta-miR-186	142914	173285	121391	144306	134505	215548	111934	114784	104575	143873	193240	73838	179929	238519	79953	158485	179532	384209	156013	83106	127538	214805
bta-miR-187	323	591	294	293	563	492	680	575	623	370	593	302	378	682	169	1005	951	588	867	743	384	820
bta-miR-188	1	3	3	13	7	7	1	10	18	0	6	4	10	10	2	30	9	4	19	1	0	9
bta-miR-18a	300	1053	372	363	1330	589	673	860	1603	533	2083	825	544	1638	321	2335	550	1250	1683	449	252	1566
bta-miR-18b	32	41	8	18	48	21	14	34	102	18	123	41	45	58	8	59	25	25	90	19	2	74
bta-miR-190a	2	1	0	0	3	3	1	3	12	4	11	0	0	6	2	4	2	9	4	0	1	3
bta-miR-190b	7	9	2	5	10	16	16	14	22	16	54	11	11	17	2	41	16	96	26	9	15	37
bta-miR-191	1863784	3125887	1627968	1236840	1416029	2831406	3134959	1769166	1189936	2618003	1563210	664029	2215650	2663890	795397	1298308	2375451	2297021	2409178	2366751	2722546	2115036
bta-miR-191b	165	383	138	111	128	255	214	190	231	182	276	131	168	188	138	428	186	308	195	300	251	300
bta-miR-192	60709	51897	82350	83397	67902	77375	48706	58303	48319	35154	69979	40921	87549	101292	54770	75182	65312	50642	74197	40476	24536	84040
bta-miR-193a-5p	44	55	28	50	40	36	102	28	40	22	103	31	32	46	35	57	98	35	38	114	58	66
bta-miR-193a-3p	3	1	1	0	0	5	2	1	5	0	5	0	0	5	4	3	2	1	0	0	0	1
bta-miR-193b	386	250	109	34	233	396	576	197	34	27	332	83	205	187	19	424	420	508	41	433	23	540
bta-miR-194	13905	15257	10416	8812	9505	16942	8754	14600	8438	7180	12325	4519	16625	21987	6212	11708	13233	6451	18458	6387	5545	18204
bta-miR-1949	14	17	7	7	9	14	17	17	17	2	15	6	6	14	9	3	18	11	4	2	3	13
bta-miR-194b-3p	10	51	14	17	47	33	28	24	29	31	48	23	21	50	11	59	31	17	56	22	6	21
bta-miR-194b	10	51	14	17	47	33	28	24	29	31	48	23	21	50	11	59	31	17	56	22	6	21
bta-miR-195	131	68	59	48	22	108	68	65	32	27	60	20	49	56	26	53	33	11	67	21	33	67
bta-miR-196a	0	5	1	0	4	3	4	0	2	4	4	0	3	6	0	88	3	31	2	1	2	9
bta-miR-196b	14	25	8	32	33	7	10	35	39	13	35	22	8	28	16	50	20	43	36	48	11	73
bta-miR-197	25701	41649	20661	17459	27627	41331	59397	32415	15531	39251	22863	11541	24599	28178	14440	16932	46756	46119	32247	75728	83885	50143
bta-miR-199a-5p	3105	504	540	514	538	1236	625	502	157	216	902	175	921	1560	390	448	629	531	545	627	255	486
bta-miR-199a-3p	21584	55767	14891	11849	64286	30211	23517	36333	31160	18962	78631	25519	23211	66611	10753	52674	37320	13770	65718	11581	11125	58647
bta-miR-199b	160936	106712	110750	114057	68108	251590	79325	130917	38875	73800	95296	36676	142846	136617	61418	55128	103194	76145	75504	28821	48052	84500
bta-miR-199c	2540	6278	1629	1235	6825	3475	3326	4635	3776	2478	10176	3274	2897	7864	1170	6678	5431	2035	7945	1832	1626	8600
bta-miR-19a	4964	5312	3517	3057	6012	3211	2024	6413	6331	2762	8098	3323	4616	7890	2564	8654	2914	7204	7359	1507	1203	9352
bta-miR-19b	14109	19744	10168	11426	14740	20882	6539	12531	13720	5545	20357	7933	11345	14092	7636	17269	8887	8333	15630	3753	4971	18560
bta-miR-200a	0	3	0	0	0	0	2	0	0	0	0	4	0	0	0	3	2	0	0	4	0	0
bta-miR-200b	1	20	13	8	10	14	27	17	7	6	19	10	5	13	6	13	22	15	20	7	5	6
bta-miR-200c	63	105	81	95	59	133	252	95	67	88	113	48	96	110	51	91	135	77	115	131	122	143
bta-miR-202	38	4	30	108	6	28	4	29	4	1	19	19	14	21	1	38	12	12	23	3	0	58
bta-miR-204	2114	5419	966	2701	1094	3803	1846	2356	1484	1434	1535	647	3768	2199	615	1961	4947	5451	2091	4656	8209	4038
bta-miR-205	19	13	4	9	6	20	14	4	8	6	21	7	7	7	6	6	14	25	5	6	39	19
bta-miR-206	12675	7	10	10	28	7	269	15	4	2	19	9	13	98	13	22	13	9	11	10	19	56
bta-miR-208a	1	0	0	0	0	0	0	0	0	0	0	0	0	0	0	1	0	0	0	0	0	0
bta-miR-208b	14	0	0	0	0	1	1	0	2	2	2	0	0	0	0	5	0	0	1	0	0	0
bta-miR-20a	3608	8590	4661	3455	10228	10491	7846	7196	7446	10114	16324	6311	5859	12567	2602	8427	4693	27316	11124	2905	2214	8032
bta-miR-20b	738	963	433	365	1268	676	1847	595	1496	600	1148	751	1339	1020	221	548	381	493	1839	270	247	801
bta-miR-21-5p	140546	114571	190527	154137	215238	154483	76880	124845	123521	79184	251915	115905	152265	184711	81722	156810	100914	237491	176714	59678	36729	279972
bta-miR-21-3p	6	8	3	9	34	1	0	6	20	0	60	14	3	9	12	33	9	2	19	3	3	59
bta-miR-210	521	4264	483	810	1541	983	1730	884	2004	842	1905	1271	759	1581	535	3128	1685	808	1943	889	396	1337
bta-miR-211	328	724	149	406	101	427	166	288	225	198	185	126	514	307	95	261	628	775	305	630	1095	679
bta-miR-212	98	107	83	165	131	123	88	140	125	144	138	52	137	227	63	175	249	222	108	173	127	139
bta-miR-214	72	11	31	24	31	44	66	14	2	5	33	14	37	76	19	39	40	20	44	62	24	22
bta-miR-215	2135	1864	6394	4096	1452	6431	2155	2403	1157	667	2137	782	4097	1906	2916	3262	3877	2236	1926	697	724	2250
bta-miR-216b	3	21	3	1	5	5	19	1	0	2	15	2	10	22	5	3	20	18	12	70	1	5
bta-miR-217	0	0	0	0	0	0	0	0	0	2	3	0	0	2	0	0	1	1	0	4	0	0
bta-miR-218	1501	1851	1170	1424	1523	2825	821	2148	1168	986	1459	659	4117	3161	532	1479	1841	1875	2325	1073	424	2980
bta-miR-219-5p	0	6	3	0	5	0	0	4	10	0	4	2	2	0	2	5	1	0	7	0	0	15
bta-miR-219-3p	0	0	0	0	0	0	0	0	1	0	0	0	0	0	0	0	0	0	1	0	0	2
bta-miR-219	91	194	193	228	239	156	199	224	193	123	214	148	230	218	151	347	375	284	184	437	191	415
bta-miR-219b-3p	0	5	0	0	2	0	1	0	1	0	4	5	1	6	2	5	2	3	11	2	1	3
bta-miR-22-5p	780	1035	548	780	699	839	1029	819	634	594	1036	316	948	1336	339	726	1181	957	1257	741	728	1092
bta-miR-22-3p	18391	26675	12838	16425	16076	11258	15459	20157	19999	12948	33415	9735	19415	25907	15518	45665	27777	19864	23467	14041	17773	30299
bta-miR-221	12717	66564	11756	13697	50459	25743	40600	21117	37087	16801	72705	30318	15494	44404	12264	70003	34396	28787	51776	24656	23791	61363
bta-miR-222	18899	43731	20873	29709	39042	23038	25856	26223	30897	25046	55502	24121	27808	31440	22900	51871	54158	24316	39285	50406	31046	54443
bta-miR-223	32339	64191	25442	21957	20575	92450	45303	24115	24735	32630	53789	12428	22003	28216	17556	45619	28472	22108	21575	11044	56805	18412
bta-miR-224	22	197	50	176	285	90	310	35	113	164	331	196	50	265	183	142	576	85	183	539	154	651
bta-miR-2284a	0	4	1	0	1	1	0	0	0	1	3	1	0	4	0	1	0	2	0	4	0	1
bta-miR-2284aa	454	779	426	297	608	598	651	560	848	735	1554	614	317	683	486	2234	433	3686	658	314	389	940
bta-miR-2284ab	235	908	253	269	595	253	1082	282	803	534	907	583	207	695	266	1444	853	1302	623	797	774	1150
bta-miR-2284ac	44	104	62	95	58	133	46	73	70	56	76	32	52	72	12	86	75	102	23	30	44	45
bta-miR-2284b	5	4	0	1	1	0	0	3	0	8	2	2	0	1	3	5	1	7	1	2	1	6
bta-miR-2284c	2	15	0	7	3	3	7	0	1	3	7	1	9	5	3	6	3	20	4	0	2	12
bta-miR-2284d	1	2	1	1	0	0	0	1	0	0	3	1	0	1	0	1	0	3	4	0	0	1
bta-miR-2284e	2	9	3	6	1	1	0	3	1	2	1	0	2	2	2	11	4	4	0	0	2	8
bta-miR-2284f	4	13	8	16	24	1	4	8	22	7	17	16	4	17	3	30	16	28	13	18	7	47
bta-miR-2284g	0	6	0	0	0	0	0	0	0	3	0	0	0	0	0	1	3	5	0	0	2	3
bta-miR-2284h-5p	17	32	12	9	25	20	21	18	34	37	72	24	20	15	7	35	21	78	32	51	20	20
bta-miR-2284h-3p	0	3	3	7	4	1	1	4	0	5	2	1	0	5	0	1	0	1	1	1	0	2
bta-miR-2284i	0	0	0	0	0	0	5	0	1	0	0	0	0	0	0	0	0	0	0	0	0	0
bta-miR-2284j	41	117	24	51	84	75	54	64	57	118	153	92	38	104	44	162	71	430	80	153	104	184
bta-miR-2284k	6	31	0	14	21	18	34	10	34	32	50	42	11	28	14	41	36	92	16	45	25	36
bta-miR-2284l	1	4	0	0	0	1	0	1	1	0	4	1	0	0	1	1	0	5	0	0	0	2
bta-miR-2284m	43	124	23	47	97	73	55	81	76	137	188	103	42	115	50	170	77	466	88	165	105	199
bta-miR-2284n	0	4	0	0	0	0	1	0	1	1	5	0	1	0	0	3	0	8	4	0	1	3
bta-miR-2284o	1	3	0	3	5	3	2	8	7	6	6	8	2	8	0	10	5	13	5	5	3	14
bta-miR-2284p	1	5	1	0	8	3	3	3	5	6	15	7	3	5	6	24	10	26	9	4	3	22
bta-miR-2284q	0	0	0	0	0	0	0	0	0	0	0	0	0	0	0	0	1	0	1	0	0	0
bta-miR-2284r	9	9	0	3	0	5	0	0	4	8	4	12	5	11	1	2	0	43	2	3	4	8
bta-miR-2284s	0	4	1	0	0	0	0	0	3	0	0	0	0	0	0	1	0	1	0	0	0	2
bta-miR-2284t-5p	0	0	0	0	0	0	0	0	0	0	0	0	0	0	0	1	0	0	0	0	0	0
bta-miR-2284t-3p	0	0	0	0	0	0	0	0	0	0	0	0	0	0	0	0	0	0	0	1	0	0
bta-miR-2284u	2	0	0	0	0	0	0	0	0	1	0	0	0	0	1	2	0	0	1	1	0	0
bta-miR-2284v	185	681	211	211	682	343	341	334	437	682	826	401	196	603	196	804	376	1668	645	204	211	610
bta-miR-2284w	1038	2125	973	953	1204	1472	1271	1127	1118	1235	2064	1001	981	1486	902	1719	1254	1716	1248	698	1051	1147
bta-miR-2284x	1997	7173	2217	3146	6148	2902	4369	3979	6788	7412	11325	6357	2839	5221	2818	10844	4919	20849	5762	7756	4138	9143
bta-miR-2284y	100	339	111	187	361	102	216	259	417	345	579	346	202	357	135	533	333	1443	366	668	209	838
bta-miR-2284z	472	734	389	265	517	592	702	631	1056	671	1768	694	320	602	524	3248	436	4128	638	308	382	941
bta-miR-2285a	4	11	0	5	10	3	3	3	6	3	11	0	6	1	2	6	3	6	7	0	0	10
bta-miR-2285aa	1100	1290	2057	1768	2156	1316	2198	1377	1347	1183	2444	1560	1719	1257	1420	2371	1530	2846	1354	1431	866	2041
bta-miR-2285ab	26	27	34	26	14	31	12	22	16	15	16	22	41	34	18	18	17	13	21	4	11	20
bta-miR-2285ac	80	85	64	74	53	146	97	98	64	81	82	45	106	125	56	66	74	91	70	28	45	55
bta-miR-2285ad	253	141	245	182	191	311	256	257	192	114	174	129	293	299	164	183	195	254	237	126	152	253
bta-miR-2285ae	0	0	0	1	1	0	0	0	0	0	0	0	0	0	0	0	0	0	0	0	0	1
bta-miR-2285af	0	1	0	0	0	1	0	1	0	0	0	0	0	0	0	6	0	6	0	0	0	1
bta-miR-2285ah-5p	0	0	1	0	0	0	2	2	0	0	0	0	1	0	0	1	0	0	0	0	0	0
bta-miR-2285ai-5p	50	120	63	96	61	143	47	81	76	57	85	34	55	72	16	95	77	109	25	31	46	45
bta-miR-2285aj-5p	175	299	147	158	322	146	154	223	299	431	587	302	173	348	194	584	238	1124	299	263	119	524
bta-miR-2285ak-5p	28	67	41	52	69	40	44	45	43	55	72	59	17	34	48	94	78	130	47	76	44	81
bta-miR-2285al-5p	1	14	0	0	14	0	0	4	15	9	8	9	4	3	3	36	3	15	6	2	4	11
bta-miR-2285am-5p	0	0	0	0	2	1	2	0	1	1	1	1	0	1	1	7	0	1	4	0	0	1
bta-miR-2285an	84	53	55	29	37	82	41	60	45	53	66	26	71	98	40	52	51	101	54	42	49	48
bta-miR-2285ao	27	25	30	32	31	26	27	9	21	14	37	13	19	49	14	22	27	47	36	29	18	37
bta-miR-2285ap	214	141	246	179	181	265	233	215	144	133	157	122	252	275	175	153	192	295	230	135	145	240
bta-miR-2285aq	0	1	2	1	0	0	0	0	0	0	0	0	2	3	3	2	2	0	1	1	1	0
bta-miR-2285ar	659	324	1727	1347	702	780	686	397	499	537	809	408	557	1172	689	389	531	1589	650	423	322	501
bta-miR-2285as	2	19	13	18	42	7	10	17	29	12	37	37	7	22	8	53	22	18	24	21	3	47
bta-miR-2285at	263	201	296	259	246	364	371	226	203	225	209	159	285	390	212	215	236	434	266	240	241	291
bta-miR-2285au	249	881	247	289	827	437	436	444	596	875	1085	570	282	771	268	1041	538	2429	807	476	356	939
bta-miR-2285av	92	260	77	151	294	83	165	216	341	284	482	256	183	311	107	392	298	1274	324	614	179	761
bta-miR-2285aw	40	35	66	56	40	42	25	53	34	25	54	33	68	40	51	71	28	45	41	5	12	26
bta-miR-2285ax	62	71	52	69	55	89	113	69	44	67	68	55	93	103	24	94	58	107	64	39	68	89
bta-miR-2285ay	55	66	36	50	52	61	84	54	55	60	51	30	73	74	24	88	49	86	48	27	41	86
bta-miR-2285az	9	13	7	5	12	14	10	9	5	6	18	10	19	14	9	17	33	45	13	9	2	53
bta-miR-2285b	999	1273	1691	974	2615	1346	934	1208	1125	937	1754	918	1212	1839	705	2906	1532	5421	1105	1031	295	1210
bta-miR-2285ba	2	5	4	4	1	1	0	5	2	9	1	1	4	1	0	0	2	1	2	6	0	8
bta-miR-2285bb	0	1	0	0	0	7	0	0	0	2	0	0	1	1	0	2	1	2	1	0	5	2
bta-miR-2285bc	46092	50018	38151	26860	33064	80894	74790	43827	27287	34893	40956	21760	42268	54049	30331	44175	44029	69227	41495	26742	63439	42241
bta-miR-2285bd	175	97	396	258	177	276	177	83	98	92	163	68	104	261	167	84	86	220	135	26	54	87
bta-miR-2285be	1	0	0	1	3	4	1	5	10	0	4	1	9	4	2	2	6	1	3	2	0	2
bta-miR-2285bf	507	263	507	219	187	1457	161	377	319	76	385	142	664	440	182	341	159	107	294	59	89	325
bta-miR-2285bg	26	42	24	52	34	45	22	25	25	27	40	18	45	23	18	47	43	77	35	48	37	108
bta-miR-2285bh	8	11	2	3	4	4	2	2	10	9	12	8	3	4	2	23	5	15	12	6	4	18
bta-miR-2285bi	1	3	7	1	0	2	2	3	1	4	2	0	8	10	5	9	8	5	2	3	6	2
bta-miR-2285bj	0	7	2	2	3	1	1	5	2	4	2	1	1	1	2	0	1	2	3	2	0	3
bta-miR-2285bk	6	8	3	4	9	4	2	10	11	5	17	6	2	13	2	30	5	35	11	5	0	20
bta-miR-2285bl	1861	993	1356	1260	20	1280	801	1482	641	633	939	553	2118	2287	809	825	1166	1744	1236	357	395	604
bta-miR-2285bm	1	1	0	0	0	0	1	0	0	0	0	1	1	1	0	0	0	1	1	0	2	1
bta-miR-2285bn	725	593	980	737	601	713	541	636	501	428	680	379	847	739	607	619	565	892	575	286	297	816
bta-miR-2285bo	181	667	151	179	370	258	265	276	406	634	788	488	202	362	194	721	297	2000	409	559	415	676
bta-miR-2285bp	194	121	192	187	97	335	128	134	82	137	115	92	218	214	125	112	193	270	186	68	87	138
bta-miR-2285bq	221	171	255	193	198	288	265	230	137	147	171	129	272	284	167	161	216	320	245	146	171	268
bta-miR-2285br	53	56	48	42	28	43	16	61	31	13	48	20	48	36	19	52	22	35	37	15	15	40
bta-miR-2285bs	2	0	5	1	3	6	2	5	3	1	1	1	5	2	7	1	2	3	2	1	3	1
bta-miR-2285bt	5	31	0	0	9	4	22	5	15	7	25	5	5	8	6	43	6	82	4	18	9	9
bta-miR-2285bu	22	24	50	33	65	14	25	39	36	25	60	46	43	58	23	85	49	63	35	29	9	81
bta-miR-2285bv	21	13	49	22	22	108	3	12	14	8	16	13	38	15	25	21	20	20	22	5	3	25
bta-miR-2285bw	55	51	68	41	44	71	44	40	33	23	68	25	97	65	34	31	54	92	55	24	29	69
bta-miR-2285by	22	133	38	51	86	38	104	66	81	77	124	57	20	88	54	135	123	166	99	50	66	90
bta-miR-2285bz	35	14	107	28	47	49	69	67	50	103	132	71	68	120	84	166	93	235	50	160	56	107
bta-miR-2285c	34	13	12	28	20	21	46	42	27	6	34	16	47	16	17	51	17	39	14	12	4	34
bta-miR-2285ca	13	9	20	9	17	6	7	14	5	8	13	7	16	10	6	18	5	18	6	6	4	15
bta-miR-2285cb	0	0	0	0	0	0	0	0	0	0	1	0	0	0	0	0	0	0	0	0	0	0
bta-miR-2285cc	2258	2454	2396	1653	1743	4868	4318	1734	1297	2122	2138	1114	2248	2385	1510	1830	1730	4031	2048	1371	2739	1964
bta-miR-2285cd	8	2	14	11	1	15	9	8	13	5	4	5	12	12	11	9	9	13	5	3	2	4
bta-miR-2285ce	700	463	797	679	586	581	407	632	479	388	661	338	813	683	542	562	521	768	566	285	220	808
bta-miR-2285cf	1	6	0	2	7	1	2	10	3	5	2	8	1	1	1	6	4	13	5	5	2	12
bta-miR-2285cg	0	0	2	0	0	2	1	1	1	0	0	0	1	2	0	1	0	1	0	0	2	0
bta-miR-2285ch	0	0	0	1	0	0	0	0	0	0	0	0	0	0	0	0	0	0	0	0	0	0
bta-miR-2285ci	8	14	20	7	11	5	11	34	7	3	64	8	8	16	12	11	8	5	0	2	3	8
bta-miR-2285cj	851	514	1058	753	670	624	455	762	561	253	765	385	1357	1087	556	719	390	741	799	137	166	1125
bta-miR-2285ck	20	4	13	9	9	15	5	17	4	13	23	9	18	15	14	28	24	22	14	7	5	23
bta-miR-2285cl	1	1	0	0	0	0	1	1	0	1	4	0	2	0	1	2	0	1	5	0	1	1
bta-miR-2285cm	86	72	94	103	97	93	60	90	57	51	106	54	180	96	91	168	65	149	59	21	45	99
bta-miR-2285cn	44	41	32	25	26	88	30	18	13	23	35	14	43	17	27	31	21	49	46	16	30	20
bta-miR-2285co	125	80	191	137	25	144	112	119	82	55	60	71	173	134	86	73	119	158	129	66	52	84
bta-miR-2285cq	0	0	0	0	0	1	0	0	0	0	0	0	0	0	0	0	0	0	0	0	0	0
bta-miR-2285cr	0	1	0	0	0	0	0	3	3	5	2	1	0	2	0	1	0	7	0	3	2	0
bta-miR-2285cs	16	18	19	0	10	15	17	20	8	11	11	14	18	9	6	5	11	21	22	4	7	12
bta-miR-2285ct	0	2	2	0	1	1	1	3	2	0	1	0	0	4	0	0	0	0	0	0	3	4
bta-miR-2285cu	34	38	38	35	26	49	30	24	61	19	14	10	68	22	10	41	44	70	25	37	34	84
bta-miR-2285cv	8	8	6	1	10	6	7	9	2	0	8	9	14	7	2	9	23	36	5	9	0	42
bta-miR-2285cw	2	5	0	0	3	1	5	0	2	2	8	0	1	1	0	7	0	12	1	0	0	0
bta-miR-2285cx	113	61	102	126	87	180	103	108	67	26	82	55	119	101	59	76	95	68	74	32	30	68
bta-miR-2285cy	818	368	798	606	589	513	295	751	493	185	699	311	1253	1014	442	627	312	588	758	118	124	1108
bta-miR-2285cz	1	1	4	8	5	8	0	1	1	4	3	3	5	1	2	3	1	1	0	7	1	4
bta-miR-2285d	1	2	0	3	2	1	1	0	1	2	1	1	2	1	1	4	5	2	4	4	2	2
bta-miR-2285da	286	162	288	252	206	201	87	284	201	128	286	118	310	205	224	221	234	288	220	127	80	397
bta-miR-2285db	0	6	1	0	0	0	0	0	0	2	0	0	0	0	0	0	3	5	0	0	1	3
bta-miR-2285dc	0	0	0	0	2	1	2	0	1	1	1	1	0	1	1	8	0	1	4	0	0	1
bta-miR-2285dd	369	220	347	279	214	270	128	321	234	184	321	132	356	293	257	239	246	380	244	133	121	400
bta-miR-2285de	2	0	0	0	0	0	0	1	0	1	6	0	0	0	0	4	0	6	0	0	0	0
bta-miR-2285df	2	0	0	1	0	0	0	3	0	3	7	0	0	4	1	2	0	2	0	0	1	0
bta-miR-2285dg	15	5	15	12	16	9	10	32	8	1	94	5	20	12	9	22	2	16	16	4	4	14
bta-miR-2285dh	170	97	188	131	210	113	185	219	173	87	191	122	167	144	129	204	319	314	204	152	97	325
bta-miR-2285di	10	12	2	4	0	20	21	1	2	4	3	0	6	6	3	9	11	3	7	10	7	10
bta-miR-2285dj	0	0	0	0	0	0	1	0	3	0	1	0	0	0	0	1	0	1	0	0	0	0
bta-miR-2285dk	3	0	0	1	2	4	1	5	8	0	2	4	1	1	0	0	1	1	6	0	2	2
bta-miR-2285dl-3p	18	4	16	23	16	11	12	14	13	9	11	13	10	22	16	15	12	9	9	10	2	22
bta-miR-2285e	11	6	3	10	8	1	3	5	3	2	2	3	5	5	3	1	2	1	12	1	4	9
bta-miR-2285f	1469	836	1643	1408	1261	1162	1192	1550	1031	692	1325	727	1902	1606	1075	1381	1168	1698	1327	668	520	1831
bta-miR-2285g	319	244	282	246	237	193	163	338	313	184	302	182	401	275	211	745	280	329	360	87	157	522
bta-miR-2285h	477	447	829	558	373	1061	724	518	335	348	460	234	631	611	423	585	484	964	421	229	363	431
bta-miR-2285i	65	49	123	138	69	92	46	49	64	58	99	54	84	83	47	114	68	99	62	55	34	125
bta-miR-2285j	938	566	1010	1485	641	1459	569	941	582	717	767	401	1123	1228	567	604	842	1084	918	321	682	876
bta-miR-2285k	871	1045	2056	1322	1022	1280	1010	763	837	746	938	763	1003	1129	1108	1127	708	1399	832	445	625	927
bta-miR-2285l	209	132	232	175	175	251	212	198	133	123	155	114	240	259	162	145	182	277	224	132	143	232
bta-miR-2285m	170	116	130	149	155	195	136	145	130	56	155	64	290	291	56	190	129	232	232	72	20	276
bta-miR-2285n	234	145	260	187	193	287	228	251	134	138	320	115	253	279	169	172	188	303	222	134	144	238
bta-miR-2285o	93	38	45	29	20	66	30	94	18	13	141	15	53	43	26	50	65	46	37	35	24	68
bta-miR-2285p	346	352	641	443	533	512	395	293	405	138	522	340	557	493	290	495	238	1176	430	140	74	502
bta-miR-2285q	291	267	485	486	496	332	321	327	324	255	394	372	382	299	332	571	439	609	338	452	219	502
bta-miR-2285r	15	6	12	9	10	12	20	11	13	3	11	2	26	16	13	7	9	14	10	9	2	7
bta-miR-2285s	5	0	1	0	5	3	2	1	4	3	2	1	4	1	3	0	5	4	4	1	0	2
bta-miR-2285t	37	44	58	69	121	37	27	68	90	25	175	46	47	47	42	112	119	186	30	28	14	71
bta-miR-2285u	264	182	297	226	209	353	272	239	162	153	208	175	317	322	253	179	225	339	265	167	186	314
bta-miR-2285v	76	70	130	112	113	82	114	95	95	70	103	79	124	118	96	121	131	155	109	96	72	85
bta-miR-2285w	0	0	0	0	0	0	0	0	0	0	1	0	0	0	0	0	0	0	0	0	0	0
bta-miR-2285x	67	40	57	49	84	25	17	76	107	25	149	71	54	57	51	98	48	103	82	22	8	79
bta-miR-2285y	30	26	5	11	9	34	10	35	7	6	25	8	30	32	13	13	8	17	11	7	6	20
bta-miR-2289	26	41	31	23	29	34	25	30	40	19	61	13	28	54	15	25	42	43	41	15	20	58
bta-miR-2291	0	0	0	1	0	0	0	0	0	0	0	0	0	0	0	0	0	0	0	0	0	0
bta-miR-2292	0	0	0	0	0	1	0	0	0	0	0	0	0	0	0	0	0	0	0	0	0	0
bta-miR-2294	0	2	1	0	0	0	0	0	0	0	0	0	0	0	0	0	0	0	0	0	0	0
bta-miR-2295	0	0	0	0	0	0	0	0	2	3	0	0	0	0	0	2	1	0	0	0	0	0
bta-miR-2299-5p	14	6	16	21	35	19	7	8	16	9	25	5	32	14	4	21	12	18	6	8	6	21
bta-miR-2299-3p	99	207	72	101	134	155	189	152	138	78	317	40	141	134	96	189	278	104	187	164	165	132
bta-miR-2300a-5p	17	11	4	6	2	16	5	13	11	17	13	8	15	9	11	20	15	23	7	10	34	22
bta-miR-2300b-3p	0	0	0	0	0	0	0	0	0	0	2	0	0	1	2	0	0	0	0	0	0	0
bta-miR-2308	18	62	55	60	101	36	82	55	71	28	71	72	55	99	48	105	120	59	106	117	35	126
bta-miR-2310	0	1	0	0	4	2	0	0	1	0	2	0	0	0	2	6	0	12	4	0	5	4
bta-miR-2311	45	80	77	86	84	76	195	59	71	84	123	87	40	84	67	90	157	80	58	162	73	103
bta-miR-2312	52	16	42	37	31	44	23	32	16	34	34	17	55	27	35	30	36	49	32	16	23	50
bta-miR-2313-5p	7	13	32	39	25	26	16	2	9	16	32	15	21	16	16	28	65	4	13	26	15	37
bta-miR-2313-3p	20	57	16	11	7	64	24	3	15	12	28	3	24	9	25	39	49	14	21	12	14	13
bta-miR-2316	53	56	47	70	70	100	54	84	82	29	79	49	85	120	26	105	103	212	144	87	37	66
bta-miR-2318	3	4	3	3	2	10	10	1	0	3	5	2	4	13	1	6	1	0	3	3	5	7
bta-miR-2319a	32	33	24	23	22	23	12	38	16	9	35	8	48	60	20	13	23	18	20	6	16	22
bta-miR-2319b	12	20	10	12	4	14	6	25	1	3	9	0	15	29	8	3	6	2	9	4	9	5
bta-miR-2320-5p	14	37	11	13	30	51	80	31	37	26	78	28	20	20	21	69	39	39	43	72	39	38
bta-miR-2320-3p	32	61	55	38	56	48	66	43	46	36	64	55	46	75	61	91	76	114	64	212	115	104
bta-miR-2323	505	418	497	744	408	723	668	539	246	426	290	231	1033	622	282	313	915	671	564	591	357	609
bta-miR-2324	0	0	0	0	0	0	0	0	2	0	1	0	0	0	0	0	0	0	1	3	1	0
bta-miR-2325c	0	0	2	0	0	0	0	0	0	0	0	0	0	0	0	0	0	0	0	0	0	0
bta-miR-2327	1	10	1	7	8	6	14	4	0	11	2	3	7	6	0	17	11	6	4	12	0	4
bta-miR-2328-5p	0	0	0	0	0	1	0	0	0	0	0	4	1	0	0	0	0	0	0	0	0	0
bta-miR-2328-3p	0	0	0	0	0	0	0	0	0	1	0	0	0	0	0	0	0	0	0	0	2	0
bta-miR-2329-3p	0	0	0	0	0	0	0	0	2	0	0	0	0	0	0	0	0	0	0	0	0	0
bta-miR-2330-5p	0	0	0	2	0	0	0	0	0	0	1	0	5	0	0	0	0	0	0	0	0	0
bta-miR-2330-3p	0	0	1	0	4	0	0	4	0	3	2	0	0	0	0	0	1	0	0	1	1	0
bta-miR-2331-5p	88	430	84	122	106	161	167	93	114	176	151	60	95	163	69	130	162	90	125	174	138	168
bta-miR-2331-3p	145	418	117	81	92	426	360	135	103	236	117	50	180	184	68	132	182	223	146	127	227	110
bta-miR-2332	15	19	11	23	26	12	18	38	23	4	35	29	21	23	13	31	46	12	33	8	19	76
bta-miR-2334	2	0	3	2	0	2	0	0	0	0	0	0	0	0	0	0	0	0	1	0	0	0
bta-miR-2336	950	652	1170	1246	737	955	664	1158	653	415	897	463	1085	979	922	593	871	368	696	218	247	946
bta-miR-2338	0	1	1	2	6	5	9	0	1	3	0	0	0	4	1	1	0	1	0	1	1	1
bta-miR-2339	213	225	206	272	206	194	197	188	148	197	169	212	295	300	104	255	335	617	272	298	141	278
bta-miR-2340	5	7	2	1	4	3	2	1	3	2	2	2	4	12	1	5	13	6	11	4	0	6
bta-miR-2342	2	13	0	7	5	4	10	6	10	1	12	12	4	12	4	28	22	9	20	20	1	15
bta-miR-2343	0	3	0	2	0	3	1	1	1	0	2	4	1	1	0	2	0	1	0	2	1	1
bta-miR-2344	3	6	7	6	2	13	8	7	2	3	21	9	4	0	2	4	17	3	2	10	5	12
bta-miR-2346	17	77	29	59	86	83	152	72	68	125	161	68	43	102	27	149	131	176	100	147	128	123
bta-miR-2347	0	0	3	0	0	1	0	5	4	6	0	0	1	3	0	3	0	3	2	0	0	0
bta-miR-2348	0	0	0	0	0	0	0	0	0	0	0	0	0	0	0	1	0	0	0	0	0	0
bta-miR-2349	43	49	34	68	32	32	52	23	23	27	69	12	62	28	37	37	35	80	47	31	55	31
bta-miR-2350	2	4	6	2	7	0	9	9	8	5	1	2	4	6	0	1	3	4	5	3	10	11
bta-miR-2353	0	1	0	0	4	1	0	0	0	1	1	0	0	0	0	0	0	0	3	0	0	1
bta-miR-2355-5p	0	0	0	0	0	2	0	0	0	0	1	0	0	2	0	0	0	0	0	0	2	0
bta-miR-2355-3p	1	3	0	1	7	0	0	7	5	4	3	0	0	8	1	2	5	7	7	3	0	13
bta-miR-2357	0	1	1	2	0	0	0	1	5	2	6	0	0	0	1	0	3	0	0	0	2	1
bta-miR-2362	0	0	0	0	0	0	0	0	0	0	0	0	0	2	0	0	0	0	0	0	0	0
bta-miR-2363	2	0	0	0	0	1	0	0	0	0	1	1	0	0	0	2	0	3	0	0	0	0
bta-miR-2364	0	1	2	1	4	0	0	0	2	0	4	0	2	2	0	8	3	9	5	5	1	1
bta-miR-2366	0	5	8	1	0	5	1	1	7	1	7	4	1	8	1	2	3	9	6	9	5	5
bta-miR-2367-5p	0	0	0	0	0	0	0	0	1	0	0	0	0	0	0	3	2	0	0	0	0	0
bta-miR-2368-5p	0	1	0	1	8	0	4	1	1	3	10	4	1	2	0	5	1	0	1	0	6	3
bta-miR-2368-3p	42	60	28	29	49	70	95	42	29	53	41	21	53	50	50	42	81	84	71	56	62	50
bta-miR-2369	0	0	0	0	0	0	0	1	0	0	0	0	0	1	0	0	0	0	0	0	0	0
bta-miR-2370-5p	0	0	5	0	1	0	1	0	0	0	0	0	0	0	0	0	0	4	5	1	0	0
bta-miR-2370-3p	19	35	18	14	22	24	20	32	5	8	10	9	23	25	14	9	64	44	35	27	29	31
bta-miR-2372	0	0	2	0	0	0	0	0	0	0	0	0	0	0	0	0	0	0	0	0	1	0
bta-miR-2373-3p	0	0	0	0	0	0	0	0	1	0	0	0	1	0	0	0	0	0	0	0	0	0
bta-miR-2376	737	844	591	846	775	945	1320	784	620	1021	1119	384	1582	1415	483	1084	1696	1892	968	1774	1088	1273
bta-miR-2377	187	195	178	238	209	216	123	179	143	154	174	97	245	197	176	205	249	289	195	146	145	221
bta-miR-2378	0	0	0	0	0	0	6	1	3	0	2	4	1	1	0	14	1	1	0	5	1	6
bta-miR-2379	0	0	0	0	0	0	0	0	0	0	0	0	0	0	2	0	0	0	0	0	0	0
bta-miR-2380	0	1	0	0	3	1	3	1	3	2	6	1	0	4	0	0	1	3	4	0	0	2
bta-miR-2381	4	7	2	7	1	1	6	1	7	3	7	9	3	4	4	7	6	8	12	1	0	3
bta-miR-2382-5p	46	104	48	71	83	64	121	98	89	99	125	45	67	101	48	184	113	45	116	99	78	74
bta-miR-2382-3p	94	130	53	55	54	187	193	121	65	174	92	23	140	118	42	74	250	258	104	314	320	108
bta-miR-2384	0	0	1	0	0	0	0	0	0	0	0	1	0	0	0	0	0	0	0	0	0	0
bta-miR-2385-5p	3	3	0	0	4	0	5	4	0	0	1	0	4	2	0	4	0	0	2	6	2	0
bta-miR-2385-3p	7	4	0	4	3	3	11	5	3	5	3	3	7	11	3	2	8	11	7	22	12	8
bta-miR-2387	241	1044	36	57	952	449	1223	280	46	670	80	54	52	64	29	1078	753	85	1017	1267	405	1143
bta-miR-2388-5p	864	1074	1069	1547	1358	900	1663	905	1001	1009	1237	797	1808	1888	1035	1064	1850	2875	1849	3056	2918	2163
bta-miR-2388-3p	17	21	23	14	26	20	73	34	19	22	15	11	26	38	6	19	18	31	29	22	26	31
bta-miR-2389	0	1	0	0	1	2	2	1	3	11	3	3	0	2	5	6	6	1	2	7	5	5
bta-miR-2392	0	1	0	0	1	0	0	0	0	0	0	0	0	2	0	0	0	0	0	0	0	1
bta-miR-2394	3	1	4	4	6	6	4	1	1	3	4	0	3	0	1	0	7	12	7	6	9	5
bta-miR-2397-5p	125	202	134	180	127	135	123	125	112	182	138	74	134	135	107	192	244	164	157	248	206	229
bta-miR-2397-3p	136	262	216	335	175	287	407	162	259	190	236	121	249	297	111	196	310	321	413	381	153	413
bta-miR-2398	137	241	121	117	105	198	268	140	142	157	179	120	212	181	146	200	378	159	249	725	210	355
bta-miR-2399-5p	59	74	175	219	102	59	17	62	43	28	49	46	178	71	51	66	109	22	99	52	30	91
bta-miR-2399-3p	16	8	3	11	0	13	1	3	6	2	4	1	22	16	1	1	5	3	1	1	1	2
bta-miR-23a	10493	20637	9222	6851	6763	25813	14822	7141	5209	6316	13580	3482	9741	7868	4928	9879	8727	3869	7041	2631	11875	7126
bta-miR-23b-5p	4	9	2	3	4	9	11	5	11	3	20	1	11	8	8	14	12	9	4	18	12	6
bta-miR-23b-3p	10796	17011	7606	6233	6657	18713	16882	22111	13287	7374	13984	4056	13710	13621	8555	15256	17363	7737	7202	7205	10929	8484
bta-miR-24-3p	18203	34849	14591	18632	21297	21551	29632	49736	45990	8846	50016	10255	32868	32475	16382	55470	53566	21631	34727	34123	14698	48043
bta-miR-24	124	100	83	98	127	152	115	334	215	47	262	55	229	308	90	254	321	169	160	169	48	231
bta-miR-2400	113	143	110	91	133	150	65	91	58	74	121	52	102	67	67	93	166	118	116	84	78	93
bta-miR-2401	0	0	0	0	0	0	0	0	4	0	1	0	0	0	0	0	2	1	1	0	0	1
bta-miR-2402	0	0	0	1	1	0	1	0	0	0	1	1	0	0	0	0	1	1	1	1	0	0
bta-miR-2403	75	256	52	87	181	170	298	117	134	142	317	136	90	298	70	187	161	83	215	178	91	189
bta-miR-2404	7	1	11	9	1	0	19	2	0	8	0	2	1	5	2	2	3	15	2	9	3	9
bta-miR-2406	1	0	0	0	0	4	0	0	1	0	1	0	0	0	0	2	0	1	0	5	1	1
bta-miR-2407	0	0	0	0	0	0	0	0	0	0	0	0	0	0	0	0	1	1	0	0	0	0
bta-miR-2408	533	571	847	854	1591	768	2119	819	933	682	915	560	1044	1305	452	1483	1741	342	1179	1951	405	1028
bta-miR-2409	22	43	26	29	18	30	25	30	17	19	30	13	25	41	24	10	35	32	20	18	30	12
bta-miR-2410	9	6	25	3	20	9	26	3	23	17	9	11	15	26	4	15	14	9	19	47	11	15
bta-miR-2411-5p	18	31	25	35	74	14	40	38	80	13	59	48	24	43	28	59	44	50	73	42	8	108
bta-miR-2411-3p	278	145	161	186	253	131	191	125	98	102	166	78	156	119	156	80	232	291	230	276	196	521
bta-miR-2414	0	0	0	0	0	0	0	0	0	0	0	0	0	0	0	2	0	0	0	0	0	0
bta-miR-2415-5p	0	2	0	0	0	0	0	1	0	4	0	0	0	0	0	5	0	2	1	0	0	0
bta-miR-2415-3p	1484	2157	1721	5443	2134	2073	1631	2064	2853	1948	1356	2508	1761	2589	3585	5090	161	2240	2192	2198	1677	991
bta-miR-2416	14	34	33	25	68	40	125	32	32	15	60	30	40	46	16	66	98	45	47	79	13	71
bta-miR-2417	0	1	0	0	1	1	1	0	3	1	0	0	0	1	0	0	0	0	5	0	1	0
bta-miR-2419-5p	22178	21661	15914	3778	19891	45586	14485	36163	28344	9637	33765	13838	61836	7522	14781	33636	68168	52835	31904	35068	20683	139292
bta-miR-2419-3p	3143	4822	5743	386	8999	12042	34484	14281	11186	6103	8970	4180	17849	574	4280	8430	32986	5703	8175	32532	6293	23781
bta-miR-2422	2	1	0	0	0	0	0	0	5	0	1	0	0	0	0	1	0	0	2	3	1	0
bta-miR-2424	4	7	9	3	12	5	13	1	7	4	4	1	1	8	6	1	12	12	9	6	2	12
bta-miR-2425-5p	4	6	2	0	36	31	30	30	1	5	9	7	5	30	1	5	1	27	8	47	36	16
bta-miR-2425-3p	3	2	1	1	36	16	23	25	0	2	0	0	3	63	1	2	0	53	4	50	133	24
bta-miR-2426	12	20	9	15	8	25	27	9	5	9	17	9	24	12	10	19	26	13	19	30	16	17
bta-miR-2427	0	0	0	0	0	0	0	0	0	2	1	0	0	4	0	0	0	0	0	0	0	0
bta-miR-2430	0	0	0	0	0	0	0	0	0	0	0	0	0	2	0	0	0	0	0	0	2	0
bta-miR-2431-5p	32	108	72	61	125	64	112	49	47	68	94	78	57	90	59	74	54	120	90	58	58	96
bta-miR-2431-3p	207	395	322	333	309	393	536	242	222	258	220	171	241	315	221	185	349	329	345	597	494	265
bta-miR-2432	1	2	5	0	0	1	2	3	1	2	1	1	5	2	1	1	0	3	0	1	1	1
bta-miR-2435	29	22	64	54	11	18	14	25	13	11	41	20	44	26	14	19	29	37	27	24	14	33
bta-miR-2436-5p	0	0	0	0	0	1	0	0	0	0	0	0	0	0	0	0	0	0	0	0	0	0
bta-miR-2436-3p	0	0	1	4	0	0	6	2	0	4	1	0	0	4	0	0	1	1	0	0	7	0
bta-miR-2438	1	4	0	3	4	9	3	5	7	1	11	3	9	0	1	7	7	0	9	6	7	3
bta-miR-2439-5p	2	7	0	1	1	1	2	2	0	1	2	5	3	0	5	6	2	0	0	2	2	0
bta-miR-2439-3p	7	5	9	7	7	1	9	9	16	2	6	1	6	11	4	8	9	2	4	9	4	8
bta-miR-2440	6	6	22	12	17	2	17	5	11	17	8	11	30	4	3	6	11	24	10	25	9	14
bta-miR-2441	8	26	20	32	31	31	59	29	29	26	35	15	33	23	24	39	47	25	38	44	23	25
bta-miR-2443	37	35	37	42	64	40	49	42	72	28	100	21	21	39	53	76	71	37	37	125	38	46
bta-miR-2446	16	22	16	16	10	14	45	24	8	26	22	9	17	7	4	14	15	29	5	36	29	34
bta-miR-2447	50	251	39	90	248	136	264	147	236	114	326	151	116	178	53	427	349	228	353	812	205	385
bta-miR-2448-5p	60	55	75	87	119	86	59	50	38	48	137	73	89	125	36	3	95	61	113	35	51	108
bta-miR-2448-3p	275	1225	404	502	899	666	1807	887	1460	801	1348	580	545	654	800	4436	1147	948	663	2104	753	913
bta-miR-2449	0	0	0	0	0	0	0	0	0	0	3	0	0	0	0	2	2	0	0	2	0	0
bta-miR-2450a	95	152	148	198	172	168	277	86	229	145	298	147	115	278	72	315	111	122	299	437	176	190
bta-miR-2450b	0	1	0	0	0	0	0	0	0	0	4	0	0	1	1	1	1	0	3	1	2	0
bta-miR-2450c	0	65	22	34	47	0	62	75	57	64	37	3	75	0	21	48	93	0	3	0	87	88
bta-miR-2450d	0	0	0	0	0	0	0	0	0	0	2	0	0	0	0	0	1	2	7	10	0	3
bta-miR-2451	0	1	3	2	3	1	1	6	5	0	22	3	4	8	4	10	13	2	9	3	4	6
bta-miR-2453	102	203	74	62	97	203	224	143	101	173	210	44	136	132	50	125	175	60	126	143	239	94
bta-miR-2454-5p	8	19	6	6	22	11	35	15	22	7	21	5	16	21	5	20	14	6	21	61	16	18
bta-miR-2454-3p	611	628	450	286	552	632	825	684	487	688	500	403	554	601	685	539	865	935	763	1888	1898	813
bta-miR-2455	0	0	0	0	0	0	0	0	0	0	1	0	0	0	0	0	0	0	0	0	0	0
bta-miR-2456	0	0	0	0	0	0	1	0	0	0	0	0	0	0	0	2	0	0	0	0	0	0
bta-miR-2457	739	3338	1879	2193	2580	2294	3493	1588	1565	2594	2036	1213	1720	1559	1243	2791	3937	2590	2300	3001	2059	2181
bta-miR-2458	1	0	0	0	1	0	1	1	0	0	0	0	0	0	0	0	0	0	0	0	0	1
bta-miR-2459	0	0	0	0	6	0	0	0	0	0	0	0	0	2	0	0	1	0	0	0	0	0
bta-miR-2460	0	0	0	0	0	0	0	0	0	0	0	0	0	0	0	0	4	0	0	0	0	0
bta-miR-2461-5p	0	0	0	0	1	0	0	0	0	0	0	0	0	0	0	0	0	0	0	0	0	0
bta-miR-2461-3p	0	0	1	1	1	2	0	0	0	0	0	0	0	0	1	7	0	2	0	0	0	2
bta-miR-2463	7	10	7	5	15	16	13	8	19	11	15	5	9	11	7	29	18	14	10	5	4	7
bta-miR-2464-5p	0	0	2	0	0	3	0	2	0	1	3	0	2	0	0	4	0	3	0	6	0	2
bta-miR-2464-3p	0	0	0	0	0	2	0	0	0	1	4	0	0	1	0	1	1	3	0	0	0	0
bta-miR-2465	7	2	12	6	6	5	14	4	4	6	3	2	3	8	5	3	6	4	5	9	4	4
bta-miR-2466-3p	2	0	0	0	0	0	0	0	0	0	0	0	0	0	0	0	0	0	0	0	0	0
bta-miR-2467-5p	0	0	0	0	0	0	0	0	0	0	0	0	2	0	0	0	0	0	0	0	0	0
bta-miR-2468	7	7	21	4	6	12	7	12	6	13	27	13	7	13	6	27	12	26	11	5	7	30
bta-miR-2469	2	2	0	0	2	3	1	1	0	1	2	0	1	4	1	0	0	2	3	0	1	1
bta-miR-2472	0	1	0	0	0	2	1	0	0	0	0	0	0	0	0	0	0	0	2	3	0	0
bta-miR-2473	6	12	0	3	3	24	7	9	4	2	8	0	1	2	1	5	3	9	1	0	4	0
bta-miR-2474	2	7	9	6	5	6	8	0	1	3	6	10	2	15	5	5	4	4	9	19	4	6
bta-miR-2475	6	24	3	18	15	14	52	32	47	18	54	6	26	36	13	54	74	64	38	102	21	35
bta-miR-2477	0	0	0	0	0	0	0	0	0	0	0	0	0	0	0	0	0	0	0	0	0	4
bta-miR-2478	1070	1525	1051	1390	917	1004	474	1070	827	179	1172	620	1140	1545	711	1355	1649	977	1350	636	562	2167
bta-miR-2481	0	0	0	0	0	0	0	0	0	0	0	0	0	0	0	0	0	0	0	1	0	0
bta-miR-2483-5p	39	132	26	59	26	61	61	22	21	30	21	26	36	66	12	67	66	145	103	139	95	132
bta-miR-2483-3p	0	2	0	2	0	0	10	0	1	0	1	3	0	2	0	5	0	1	2	1	0	5
bta-miR-2484	20	38	32	47	52	32	84	41	60	47	91	38	26	52	14	47	63	119	46	59	7	99
bta-miR-2485	2	1	1	8	9	2	6	5	0	3	3	1	9	5	4	0	5	2	1	0	2	4
bta-miR-2486-3p	0	2	0	0	0	0	0	0	0	0	0	0	0	0	0	0	0	0	0	0	0	0
bta-miR-25	941564	1480189	1018857	1316102	1212152	1288474	763368	906887	859292	574469	1749818	806064	898749	1121635	941176	1623168	1713341	1436327	1081850	1099980	992955	1698603
bta-miR-26a	1270013	1577315	863720	950605	1372367	1136485	1251673	1331200	958084	1184540	1642108	729225	1339950	1475790	596997	971275	1725778	1599446	1620616	2114821	1177023	3459100
bta-miR-26b	39358	43044	21497	14888	24040	45576	45979	38806	32042	41031	65683	25958	29960	35352	22299	48580	30578	62921	33317	35688	28523	67573
bta-miR-27a-5p	28	72	53	82	251	29	109	57	371	40	420	209	39	98	72	429	366	66	165	83	11	260
bta-miR-27a-3p	7774	10755	6917	7958	14475	6903	5847	18967	14023	2354	32059	5999	9988	15720	6175	13660	15590	5289	14742	5429	3033	24947
bta-miR-27b	46388	60077	41963	38193	44667	59635	29559	106863	82140	18872	90071	23704	52512	70142	51746	72441	63131	37051	36399	25458	16630	46525
bta-miR-28	1796	1772	1240	1348	1365	1940	2023	1838	1731	812	3342	1030	1929	1845	1561	2481	2311	1196	1768	941	836	2306
bta-miR-2887	1	1	0	2	3	2	1	1	7	1	0	0	3	6	4	4	1	0	1	1	11	6
bta-miR-2902	0	0	0	0	0	0	0	0	0	0	0	0	1	0	0	0	0	0	0	0	0	0
bta-miR-2903	120	76	48	61	69	131	205	124	61	193	97	45	139	125	41	90	284	199	89	193	142	127
bta-miR-2904	6	4	2	1	0	3	11	10	5	2	3	2	3	11	3	5	0	7	5	1	0	0
bta-miR-296-5p	3935	16302	2688	2446	4559	11582	9886	5140	5403	4690	4784	2949	2666	5851	3082	8354	5761	3899	6938	2653	5451	2164
bta-miR-296-3p	2581	8531	3027	3767	3719	5114	6500	4462	4754	5426	4707	3115	4455	4441	1850	7065	6304	3616	5268	6343	3969	4367
bta-miR-299	3541	10434	4131	4847	4743	7428	3753	4378	5205	3386	2854	2657	5556	8282	2127	3517	7654	3689	8306	4905	6436	8724
bta-miR-299-2	113	339	102	76	159	135	230	128	192	344	117	155	182	188	96	124	362	107	210	351	231	278
bta-miR-29a	4560	6903	2397	2957	2508	5140	2826	3823	3694	1494	6780	2450	4080	6781	2479	6059	3484	2480	5111	1068	1588	5725
bta-miR-29b	3062	2140	1936	1585	1349	4094	1382	2565	2500	868	3647	1295	1667	2249	1489	6524	1307	629	1815	295	742	1864
bta-miR-29c	666	453	395	342	364	507	205	606	370	180	649	189	462	671	277	632	428	213	551	100	149	798
bta-miR-29d-5p	870	781	572	644	654	1487	825	831	1011	509	1372	461	1199	1384	572	2199	1282	1464	1095	439	517	1212
bta-miR-29d-3p	240	144	125	137	115	132	57	222	86	52	118	37	184	133	89	59	178	64	125	44	52	268
bta-miR-29e	1	2	4	2	2	1	4	1	1	0	7	1	1	5	6	8	1	0	1	0	1	1
bta-miR-301a	160	233	79	77	233	139	121	158	255	92	487	189	85	205	57	465	142	238	282	65	54	263
bta-miR-301b	113	165	71	50	138	113	148	150	223	90	238	126	117	192	42	402	106	182	236	53	65	197
bta-miR-302a	1	0	0	0	0	0	0	0	0	0	0	0	0	0	0	0	0	0	0	0	0	2
bta-miR-302d	1	0	0	0	0	0	0	0	0	0	0	0	0	0	0	0	0	0	0	0	0	0
bta-miR-3064	25	42	12	18	18	117	21	33	11	14	27	12	43	35	19	22	38	16	28	14	15	16
bta-miR-3065	0	1	0	0	0	0	0	0	0	0	0	0	2	0	0	0	0	0	0	0	0	0
bta-miR-30a-5p	840	480	307	364	383	482	487	377	332	505	566	221	490	989	188	347	448	1258	643	1059	466	862
bta-miR-30b-5p	23866	32550	11432	8995	8071	44613	13448	13843	8207	10315	15816	5112	17349	20543	6333	11326	11477	12954	15623	2974	7914	10645
bta-miR-30b-3p	42	153	59	94	64	92	145	83	55	120	96	54	61	151	45	59	104	51	83	130	102	120
bta-miR-30c	479395	604733	331041	320128	265130	796260	379810	307121	210577	346417	379089	138028	518425	570999	199159	262584	466454	537271	405175	149875	348446	360381
bta-miR-30d	166596	250016	151813	228512	171531	243119	327071	124213	171952	267995	220861	140741	198512	402321	96727	213944	248347	547042	260691	640620	276577	393539
bta-miR-30e-5p	33867	43320	20566	24567	42139	34544	18867	38547	30935	33491	48843	25204	46844	94277	14425	29613	37474	104198	64469	37998	24352	92153
bta-miR-30f	2491	2880	1547	1230	1099	3557	1795	1512	835	1506	1679	589	2574	2872	916	1138	2011	2550	1843	715	1677	1932
bta-miR-31	3	12	4	3	6	15	3	6	0	3	18	5	3	11	3	1	1	0	8	0	2	1
bta-miR-3120	19	20	12	8	22	19	37	15	11	14	28	13	25	18	12	21	24	10	12	12	25	30
bta-miR-3154	0	0	3	0	2	0	0	0	0	1	0	1	3	0	0	2	3	3	1	4	1	0
bta-miR-32	1478	1308	1133	745	1954	1518	438	2358	1958	639	2953	985	2547	4190	433	1733	940	1432	3778	491	299	4508
bta-miR-320a	11923	35205	19736	17217	26982	32211	57397	16242	18531	31230	30792	13080	25942	36058	8721	26028	37899	34227	32280	75625	31062	30759
bta-miR-320b	2	11	0	0	3	5	7	5	6	10	3	5	5	2	1	3	9	21	7	17	9	2
bta-miR-323	15205	35653	19325	19504	21812	21180	22221	14685	16615	23002	12467	13595	22647	26451	15194	11581	27016	11183	21533	17786	22933	14956
bta-miR-323b-3p	14730	36132	18671	20493	21613	14978	19364	14801	18771	23171	15851	23771	21313	19683	18431	16606	26192	6077	19762	21830	24784	14287
bta-miR-324	40	59	15	15	47	72	52	16	54	30	95	32	24	38	18	116	60	48	56	27	19	27
bta-miR-326	545	1165	333	502	575	852	670	622	748	335	802	388	679	427	406	1806	1121	1500	818	347	471	725
bta-miR-328	25848	52645	16904	17094	18650	37463	35605	36488	19943	44396	29226	10935	33281	41574	19126	30949	45233	41764	35431	32064	63763	21666
bta-miR-329a	896	2624	485	547	653	996	728	869	672	617	474	357	890	1791	385	424	781	169	1233	130	532	490
bta-miR-329b	1	3	0	1	0	0	2	1	2	1	3	1	2	3	1	0	2	1	5	1	0	2
bta-miR-330	3408	5913	2865	4091	3563	7716	10884	3860	3044	3774	5136	1530	6732	4577	1698	4534	5731	4693	5992	9058	4868	5518
bta-miR-331-5p	4784	6747	2650	2657	4968	5910	8167	4964	4613	3662	5847	3049	4656	5241	1502	4243	9444	6244	10508	11700	5314	12113
bta-miR-331-3p	9945	23435	7850	10888	6832	17396	20631	11007	9353	10539	6698	4445	11213	15174	4857	10764	21313	22307	15011	14224	12614	11071
bta-miR-335	108	43	87	75	35	299	65	54	90	17	108	46	64	48	25	53	40	86	42	20	23	39
bta-miR-338	67	30	61	47	28	81	29	37	48	13	176	43	81	59	37	179	74	25	28	11	14	129
bta-miR-339a	351892	624582	216517	198439	256750	564550	229371	322299	198369	139247	355214	120380	303999	353204	215905	268864	430434	336539	296052	100723	182126	273225
bta-miR-339b	251129	301450	158824	157655	194187	320317	121208	233948	134699	77234	262773	93477	235021	205003	175973	174888	340373	280241	191920	80019	121579	231286
bta-miR-33a	7	14	3	1	39	1	1	23	67	2	34	12	10	31	13	53	11	1	32	0	1	36
bta-miR-33b	1	0	0	0	1	0	0	1	21	0	12	2	5	2	1	46	0	0	3	0	0	7
bta-miR-340	32844	23168	20396	26017	15594	51715	18596	33172	14566	11139	23207	7104	59728	45822	13092	21244	39973	55638	27009	20645	18800	45569
bta-miR-342	109710	201729	93087	57823	79313	305528	172166	79102	66136	84633	85194	52180	136901	124041	37500	79335	111192	149519	124635	78202	110962	92447
bta-miR-3431	95	306	91	515	319	328	345	84	141	188	209	175	149	489	211	154	647	242	273	468	143	938
bta-miR-3432a	279	424	360	633	748	254	704	692	801	285	1051	458	325	370	470	1319	1291	324	416	714	348	732
bta-miR-3432b	11	51	17	38	48	26	65	75	67	27	97	31	17	21	37	121	101	29	37	70	36	51
bta-miR-345-5p	103	193	39	91	78	263	88	55	57	76	195	35	85	86	44	231	136	360	128	32	64	128
bta-miR-345-3p	619	737	336	578	848	758	735	548	742	477	1456	431	655	530	410	1515	1025	967	1017	610	492	1155
bta-miR-346	7	10	3	5	2	20	16	2	29	4	155	0	197	17	0	1	8	7	4	13	7	41
bta-miR-34a	1	13	1	0	11	11	3	4	16	3	16	2	1	12	2	29	0	43	14	0	0	16
bta-miR-34b	13	30	9	5	54	24	22	22	28	27	103	30	17	67	7	29	35	47	67	20	10	45
bta-miR-34c	77	177	63	86	517	71	91	154	215	86	579	239	129	501	45	204	182	206	464	174	33	394
bta-miR-3533	1	0	2	0	1	4	4	1	0	0	0	1	0	0	0	0	1	0	0	0	0	0
bta-miR-3604	0	0	0	0	0	0	0	0	0	0	0	0	3	0	1	2	0	0	0	0	0	0
bta-miR-361	17815	23272	10749	12233	6779	31534	19959	14528	8196	23320	13392	6106	15910	19842	9913	17805	18638	20194	13138	10570	23844	14592
bta-miR-3613a	9	7	24	2	15	2	0	15	10	10	7	1	44	57	1	7	5	53	74	7	0	61
bta-miR-362-5p	809	1515	516	598	730	1557	1175	861	1612	755	2228	953	621	1402	691	4189	1007	667	956	380	550	877
bta-miR-362-3p	18	1	13	0	2	43	3	9	9	2	5	1	5	9	11	10	5	0	4	0	1	4
bta-miR-363	4482	2559	2257	2347	6375	1191	3967	2605	7408	1123	3994	3628	9965	5570	1352	2354	2271	1177	8804	1119	873	5234
bta-miR-365-5p	23	21	14	2	21	62	51	6	0	5	15	2	15	30	2	19	32	41	9	55	8	51
bta-miR-365-3p	2009	1685	771	93	739	2012	2292	746	73	241	722	245	713	606	93	785	910	1163	145	767	307	1168
bta-miR-3660	0	0	0	0	0	1	1	3	0	0	6	0	1	1	0	2	0	0	0	0	0	0
bta-miR-369-5p	3884	5397	2944	2961	2788	4060	5191	5044	3238	2011	2638	1420	6985	6712	1494	1963	6182	2119	5675	3487	2749	6827
bta-miR-369-3p	1352	3272	928	625	2511	800	230	1383	1431	1068	1624	776	1198	3493	377	711	463	865	3522	115	121	1521
bta-miR-370	964	3279	894	1406	5239	1191	1803	2223	6120	1237	3152	2054	4515	5687	1211	4943	7776	1755	7370	4553	986	3184
bta-miR-374a	4356	1768	2347	773	974	2263	1090	3174	986	994	1613	506	2143	2212	1023	1037	658	1283	1720	255	309	2274
bta-miR-374b	21248	26648	12521	9152	8115	32103	15243	16922	7253	11501	14029	5587	9609	12676	11172	7842	10322	3869	8834	3848	8874	8585
bta-miR-374c	34	36	17	6	28	26	9	32	44	19	77	32	10	29	23	38	11	30	19	7	4	27
bta-miR-375	36	94	86	43	81	59	65	31	64	23	46	38	50	60	50	92	122	207	74	95	40	116
bta-miR-376a	148	257	96	92	74	269	86	73	90	92	97	90	212	192	34	83	71	62	131	11	44	105
bta-miR-376b	83	157	58	30	79	172	59	95	365	41	196	253	200	156	60	559	48	55	126	15	18	67
bta-miR-376c	1206	1709	758	987	671	1598	476	850	781	772	538	255	2049	2609	476	620	859	970	1309	191	479	882
bta-miR-376d	165	340	144	107	89	526	183	72	85	135	79	121	342	221	54	75	86	51	136	6	34	82
bta-miR-376e	1492	2673	1664	548	878	5314	1670	610	999	1205	959	666	2244	1837	477	1049	578	841	1691	147	382	689
bta-miR-377	727	984	539	539	695	614	408	605	704	275	445	342	1093	1308	325	510	600	224	1131	106	189	690
bta-miR-378	11570	20218	14742	14613	31843	12822	23901	13938	29673	10334	31014	27014	15865	20293	9855	40683	24060	21563	23726	24221	9795	25202
bta-miR-378b	51	125	77	101	204	69	125	53	204	51	211	205	76	94	67	286	151	147	142	162	40	195
bta-miR-378c	3610	6005	2354	2434	4752	3050	4439	3454	5666	3437	5496	4753	3721	4725	1934	7681	4840	5334	5168	4006	2444	5129
bta-miR-378d	210	496	222	190	554	309	334	254	636	184	617	527	258	419	164	861	416	550	475	316	151	502
bta-miR-379	9389	18808	20171	24062	39589	8945	17407	18651	30339	14777	22600	30600	22826	29540	13941	21559	22675	20687	32708	22001	5374	31687
bta-miR-380-5p	5	28	18	33	27	6	20	22	33	7	20	19	19	20	28	23	15	9	19	12	3	15
bta-miR-380-3p	2192	7616	1854	1664	3281	4139	5375	2536	2948	4998	2351	1381	2929	5758	1204	2034	4112	1693	4602	1419	2063	3237
bta-miR-381	52216	58488	35772	47875	74086	48858	27930	47451	58963	56719	51962	55689	136854	178303	23697	43883	71738	47620	134450	43586	21651	85542
bta-miR-382	2127	8624	2876	4381	12089	3148	7565	3653	9216	5302	8604	7153	4329	10161	2751	10826	8214	7638	9120	9611	4386	9404
bta-miR-383	13	61	5	23	15	27	40	10	16	16	33	14	33	5	2	19	24	56	16	37	40	36
bta-miR-3956	499	1117	874	1466	2093	710	3062	1038	1268	1218	1213	970	1502	2025	494	957	2431	789	1642	2308	556	1891
bta-miR-3957	263	631	310	392	709	351	737	341	449	584	443	437	441	644	232	497	638	206	602	670	390	338
bta-miR-409a	3973	15367	4605	5779	8520	8571	10152	3250	5807	7417	4777	4301	5345	12069	2790	4991	6860	2443	8359	3719	4746	4047
bta-miR-410	1473	2195	748	533	1041	1495	1034	1426	1059	1904	1072	925	1740	1343	873	859	1134	1410	2028	793	1100	2008
bta-miR-411a	3139	4926	3625	2265	12480	2398	2132	5833	6842	2597	6697	4733	7949	13142	1645	3158	4486	1984	15141	4926	1713	15652
bta-miR-411b	5658	7645	5991	5483	7011	2789	1403	5830	4229	1148	3006	2266	9039	11629	3664	2950	5691	698	12102	921	861	8700
bta-miR-411c-5p	14790	14393	12140	8396	10315	13651	11919	10817	6912	8009	7182	5224	16864	15569	5457	5471	5774	9024	12525	2125	2789	8875
bta-miR-411c-3p	808	1585	255	276	352	614	113	580	585	591	382	295	1139	596	239	205	281	130	547	80	293	309
bta-miR-412	2043	3774	1429	2100	1693	1833	2388	2204	1441	2899	1083	942	3827	4681	973	1128	4378	3178	3486	4260	4008	3073
bta-miR-421	2109	3734	1391	1612	1990	2319	1860	2196	1550	2389	3146	970	2463	2963	926	1963	2185	2709	3317	2779	2803	3603
bta-miR-423-5p	142056	301186	176735	228211	208323	219523	313265	164815	162356	243159	240064	137836	184237	234931	130255	214724	319505	223792	222023	508435	291540	188943
bta-miR-423-3p	576787	637550	427888	749882	628643	599513	741199	716027	497473	560705	645455	290420	930847	604543	455791	752193	1284610	1167794	775962	1556112	690953	1098944
bta-miR-424-5p	3	3	0	0	1	0	0	0	0	1	3	0	3	1	2	1	1	1	1	0	0	0
bta-miR-424-3p	22	8	12	6	5	10	17	7	1	3	14	4	7	15	4	8	22	18	12	22	2	10
bta-miR-425-5p	148027	222389	92279	99556	103900	328849	367950	174086	99028	169567	151342	50397	174607	240989	54179	111517	239037	227990	202992	177364	167271	205978
bta-miR-425-3p	2981	8130	2061	2457	4255	5002	4819	3491	3611	2946	5950	2084	2957	5765	1644	5325	5284	3046	5722	2732	2484	4488
bta-miR-4286	73	219	53	60	63	220	198	72	111	78	114	40	60	89	43	169	104	134	128	50	148	40
bta-miR-429	0	0	1	0	0	0	0	2	0	0	0	0	0	0	0	0	1	1	2	0	0	0
bta-miR-431	1144	3859	969	979	2773	1577	2570	1302	2186	1903	1647	1450	1963	4895	686	1813	2217	1883	3949	1845	1331	2866
bta-miR-432	3718	12994	7289	9262	17147	5788	12390	6552	13601	11532	14391	14402	8257	12894	6669	18011	14209	6484	11804	11559	6043	10452
bta-miR-433	13820	52339	12641	17027	27337	26345	56363	17212	23189	53585	20226	16439	24832	41846	16079	19746	48001	16910	34084	50131	64451	20684
bta-miR-4444	0	0	0	0	0	0	0	0	0	0	0	0	0	0	0	1	0	0	0	0	0	0
bta-miR-4449	3	4	0	2	1	4	5	6	4	1	2	0	2	5	0	4	2	5	1	1	4	5
bta-miR-449a	0	0	0	0	0	0	0	0	1	1	0	0	2	2	1	1	0	0	1	0	0	1
bta-miR-449b	0	0	0	0	0	0	0	0	0	0	0	0	2	1	0	0	0	1	0	0	0	0
bta-miR-449c	0	0	0	0	0	1	0	0	1	0	0	0	0	0	1	0	0	0	0	0	0	1
bta-miR-449d	0	0	0	0	1	0	0	0	0	0	0	0	0	0	0	1	0	0	0	0	0	0
bta-miR-450a	111	26	39	58	109	19	40	45	26	42	94	56	92	141	13	93	77	31	113	24	12	82
bta-miR-450b	96	8	39	43	59	20	3	16	7	8	32	28	28	29	39	15	7	21	34	15	2	34
bta-miR-451	9148319	6713302	6967376	5005748	4730344	12721788	6623057	8973835	3000627	3698202	5617632	1715271	11392846	11260695	3015588	3235855	7012733	3896273	7524281	1957921	2719783	8198363
bta-miR-452	17	35	30	55	50	64	49	4	18	14	26	17	32	53	39	13	52	54	39	47	9	82
bta-miR-4523	0	0	0	2	0	0	0	0	0	0	0	0	0	0	0	0	0	0	0	0	0	1
bta-miR-454	420	460	288	258	492	523	585	653	380	1409	757	297	419	656	179	407	327	2175	615	280	277	685
bta-miR-455-5p	21	17	9	14	68	23	30	17	36	13	67	18	30	97	15	49	39	37	76	53	7	91
bta-miR-455-3p	93	86	55	55	27	98	82	35	28	78	44	26	77	111	34	46	68	36	73	90	83	122
bta-miR-4657	0	3	2	0	1	0	1	1	3	0	3	0	0	1	1	0	0	0	1	0	8	6
bta-miR-4680	2	1	1	2	0	2	0	0	0	0	0	0	0	3	1	0	0	3	0	0	0	0
bta-miR-483	58	45	16	5	27	59	35	16	13	24	7	5	22	20	21	9	27	39	33	73	108	55
bta-miR-484	163290	376006	113216	136816	129783	256528	185515	237326	130432	161622	153591	62130	163377	302589	123688	169688	252836	216216	229055	139874	192694	170200
bta-miR-485	259	892	674	659	1488	378	831	348	996	666	1104	958	674	1301	506	1424	1996	616	1354	4058	1042	1172
bta-miR-486	9074576	11972850	11403743	11565999	13377909	14535917	21344100	10158617	7082245	14473754	12344526	7089200	11388422	14965819	10552941	11769780	23260398	13661778	11864434	27072963	23472842	11102671
bta-miR-487a	2680	4798	1291	1643	2201	2307	2689	1913	2672	1889	2196	2089	4238	4193	1175	3820	3254	757	3683	882	1351	4009
bta-miR-487b	4725	13726	3027	4302	5589	5374	4716	4649	6974	4408	5592	3193	5797	10390	1942	4703	7025	2773	10138	2763	3449	8228
bta-miR-488	0	1	0	0	0	0	0	0	0	0	0	0	0	0	0	0	0	0	0	0	0	0
bta-miR-491	342	966	298	295	342	568	620	574	524	474	561	192	368	608	250	945	561	695	590	439	411	394
bta-miR-493	8329	30704	11671	16291	72050	12751	34939	18698	50226	11465	36115	32182	26596	59823	7938	44136	43740	17353	74894	38289	6559	62400
bta-miR-494	186841	464366	154185	72869	128481	452340	283658	103858	87524	284946	81610	58298	346276	253987	60658	56964	119362	83995	199468	59296	192677	65264
bta-miR-495	36797	42896	31914	23502	20395	27743	30265	29087	11067	23147	14457	12729	79141	55353	9829	8435	23234	9995	29766	9513	16564	29366
bta-miR-496	116	252	57	39	52	136	91	93	61	80	42	17	60	109	60	35	52	21	89	14	71	50
bta-miR-497	11	11	4	1	6	5	4	1	6	0	9	1	2	11	3	11	9	3	2	0	2	9
bta-miR-499	1017	374	334	327	518	469	288	631	379	353	760	218	600	985	196	380	423	1133	667	192	139	1024
bta-miR-500	31	69	12	25	30	94	61	50	31	46	73	19	29	65	18	96	63	33	44	26	28	53
bta-miR-502a	104	127	71	76	111	119	81	90	76	38	180	62	87	99	53	154	139	61	104	36	30	121
bta-miR-502b	45	31	37	21	49	31	27	40	31	23	48	30	31	30	20	48	38	25	48	21	6	49
bta-miR-503-5p	1	0	9	1	4	2	5	1	4	6	12	1	2	3	0	4	2	0	10	10	0	2
bta-miR-503-3p	2	1	0	0	0	0	10	0	0	0	0	0	1	2	0	2	0	3	1	0	0	0
bta-miR-504	42	1	2	9	6	1	11	0	2	3	21	3	14	10	1	1	9	10	1	27	7	2
bta-miR-505	46748	103099	34263	34210	32334	63528	49617	43667	32076	39597	46574	15675	48365	68973	26231	47462	52877	81039	48486	26737	64251	36626
bta-miR-507-3p	0	0	0	0	0	0	0	0	1	0	0	0	0	0	0	0	0	0	0	0	0	0
bta-miR-507b	1	0	0	0	1	0	0	0	0	2	0	0	1	0	1	0	0	4	0	0	0	2
bta-miR-532	3628	5960	5739	9202	14186	3333	4634	5160	12483	3736	12922	11990	5305	7156	5579	17831	12552	4964	9950	8994	3578	14802
bta-miR-539	154	230	98	145	164	200	352	263	142	342	121	83	179	286	38	62	220	324	239	263	159	406
bta-miR-541	98	369	102	127	154	154	297	106	139	192	106	156	188	298	94	168	248	70	248	152	116	99
bta-miR-542-5p	2	0	2	0	0	1	0	0	2	0	1	0	0	2	0	0	1	0	0	0	0	1
bta-miR-543	21373	39017	24741	20608	31360	15635	29037	17228	12011	18681	16169	17282	76117	63747	9672	11180	34802	17088	33644	22315	29456	35222
bta-miR-544a	0	6	3	3	3	2	0	3	20	1	8	4	6	2	4	12	0	0	1	2	3	6
bta-miR-545-5p	4	0	0	0	1	4	1	1	0	0	3	0	0	0	0	2	0	1	4	0	0	4
bta-miR-545-3p	7	6	0	2	2	4	0	2	18	0	5	4	5	6	0	18	4	1	14	1	0	10
bta-miR-551b	0	0	0	0	0	0	0	0	0	0	0	0	0	0	0	1	0	0	0	0	0	0
bta-miR-574	195	886	289	368	1315	405	1196	657	1278	425	2645	955	657	1013	452	2059	1392	530	637	1951	547	1899
bta-miR-582	0	2	1	0	0	0	2	0	1	0	3	1	2	2	0	0	2	2	0	0	0	2
bta-miR-592	1	1	1	0	0	4	0	0	6	2	2	3	6	3	0	1	2	7	1	0	0	1
bta-miR-599	1	0	0	0	0	1	0	1	0	0	0	0	1	0	0	0	0	0	1	0	0	0
bta-miR-6119-5p	6967	12924	4906	3829	7207	7745	8218	10994	7772	10944	13844	4120	5317	8035	2901	11235	4999	39046	9656	3865	3374	10639
bta-miR-6119-3p	5588	8725	3909	2492	2629	11494	1242	4754	2777	702	3795	1308	3036	5559	2333	3584	2380	1361	4063	211	1140	2040
bta-miR-6120-5p	26	40	19	23	7	37	21	26	8	15	62	13	20	39	27	31	30	25	29	12	28	17
bta-miR-6120-3p	2655	3274	3965	4340	6016	1960	3286	4513	5738	3744	8300	4983	3309	4882	3863	9860	4051	8225	3888	6253	1359	6083
bta-miR-6121-3p	0	0	0	0	0	0	0	0	0	0	0	0	0	0	0	0	1	0	0	0	0	0
bta-miR-6123	2222	3902	2091	2120	2733	3720	5377	3107	2503	2893	2804	1574	2554	3262	1423	3814	4648	4096	3605	6034	3949	4711
bta-miR-628	326	336	243	214	157	421	208	344	203	149	350	109	274	265	182	307	162	199	213	57	66	212
bta-miR-6501	0	0	0	0	0	0	2	3	0	1	4	0	0	1	0	4	0	1	4	0	1	3
bta-miR-6516	0	13	3	1	5	4	11	2	4	5	11	3	8	9	7	8	3	4	4	7	3	7
bta-miR-6517	4415	6272	4853	5745	5759	7406	6578	5025	4210	6204	4986	2808	8676	8492	3388	5998	9674	12526	6291	7147	5211	6188
bta-miR-6518	0	0	0	0	0	0	0	0	0	0	0	0	1	0	2	0	0	0	0	1	0	0
bta-miR-652	5116	15333	4532	4994	8178	11342	12911	5409	8901	7315	13200	5335	5477	10551	3929	13581	11038	8237	10118	7141	6644	9574
bta-miR-6520	78	106	113	149	90	92	94	109	71	56	145	75	120	100	93	91	113	140	83	131	70	112
bta-miR-6522	0	0	0	0	0	0	0	1	0	0	0	0	0	0	0	0	0	0	0	0	0	1
bta-miR-6523a	382	750	730	816	991	595	1079	738	714	483	958	648	784	601	618	1313	1005	559	718	865	506	941
bta-miR-6524	8105	6667	9980	9995	6680	10726	2688	5927	4486	3045	5141	2880	10424	9958	6403	7578	6431	4524	5034	1339	1886	6907
bta-miR-6525	22	89	44	21	83	87	125	45	83	56	73	74	47	106	38	122	98	81	110	163	77	79
bta-miR-6526	0	0	0	0	0	0	0	0	1	0	1	0	0	0	0	0	3	0	0	0	0	1
bta-miR-6527	4	17	9	4	26	7	9	11	13	3	10	16	7	12	10	30	22	8	11	19	2	21
bta-miR-6529a	17606	28213	20632	29620	26091	23510	43236	23180	21020	27660	32856	21363	23515	27649	17051	33013	43647	24728	26656	88732	30178	34192
bta-miR-653	1	0	0	0	0	0	0	0	0	0	0	0	0	0	0	0	0	0	0	0	0	1
bta-miR-6530	0	0	0	2	1	0	0	0	0	0	0	0	0	0	0	0	0	0	0	0	0	0
bta-miR-6531	3	11	6	23	5	4	6	7	4	4	20	2	8	14	15	4	18	6	10	4	1	2
bta-miR-6532	13	30	33	39	27	27	46	25	22	24	45	25	23	32	4	32	31	46	29	64	23	40
bta-miR-6533	4	17	21	9	7	14	12	14	10	6	14	10	14	11	14	11	20	13	10	5	8	11
bta-miR-6534	15	12	16	11	31	18	13	7	7	5	13	10	15	12	11	13	18	13	12	50	17	30
bta-miR-6535	0	1	0	0	0	0	4	0	1	0	2	0	0	0	0	0	0	0	0	1	0	0
bta-miR-6536	47	34	66	37	56	46	41	50	23	46	51	41	60	44	26	55	21	110	55	12	9	95
bta-miR-654	9690	16149	9183	9882	10852	10044	7663	10194	8664	4922	6164	5626	15176	20941	6080	5004	14280	4649	13982	6513	6227	13290
bta-miR-655	5076	12219	2971	2178	2515	6434	3455	3499	2156	4199	1994	1312	4198	7622	1424	1454	2053	1261	3983	404	2873	1671
bta-miR-656	4655	5227	2097	1744	1379	5196	1063	2520	1095	1420	1270	856	3493	3376	1257	728	1510	588	2313	196	877	1011
bta-miR-660	2772	2600	2855	3031	2689	3174	1601	2491	1939	1402	2996	1626	2290	2207	2174	3000	2901	1807	2490	1447	1549	4413
bta-miR-664a	3	9	3	5	4	2	12	5	11	10	14	9	1	5	2	6	17	1	11	14	18	8
bta-miR-664b	1347	2102	1298	1306	1128	2573	1212	883	649	784	1083	878	720	1196	714	1126	1745	2641	1236	425	1125	1009
bta-miR-665	758	1892	373	431	757	1146	921	566	802	954	660	419	756	1251	324	688	663	332	1161	238	361	329
bta-miR-668-3p	233	667	154	234	205	268	377	308	217	374	137	154	449	567	139	194	463	241	423	346	351	376
bta-miR-671	25	57	43	38	23	82	24	48	12	10	40	8	51	30	6	42	44	25	70	17	17	28
bta-miR-6715	0	1	0	0	1	0	0	0	0	0	0	0	0	0	1	0	0	0	0	0	1	0
bta-miR-677	6	25	32	22	7	4	8	6	12	15	16	8	7	18	11	21	25	25	20	13	10	19
bta-miR-6775	273	369	381	506	429	364	582	344	364	306	310	247	360	483	353	391	720	665	395	932	554	456
bta-miR-7	11735	19047	15833	22144	44797	14458	22605	21145	25963	19122	42411	27164	19689	25795	14829	62658	24814	104539	24060	14198	6649	48478
bta-miR-708	16	0	0	3	0	3	0	0	1	1	7	3	0	4	2	3	0	0	0	0	0	3
bta-miR-7180	311	470	238	268	403	472	680	706	586	491	529	187	585	551	217	794	836	583	578	1003	453	834
bta-miR-744	5111	13832	5303	8822	7844	8830	19784	9141	8742	10511	8751	6150	10111	12725	4807	15278	18166	9179	14535	33995	13543	11677
bta-miR-758	145	598	129	152	314	201	300	209	258	336	168	166	224	415	97	217	274	97	424	109	156	276
bta-miR-760-5p	7	7	4	4	1	8	6	4	0	1	5	0	5	6	1	1	3	1	2	0	2	1
bta-miR-760-3p	311	688	485	725	701	538	958	492	627	608	800	389	418	645	302	1222	952	586	717	1727	866	582
bta-miR-767	4	0	0	0	0	0	0	0	0	0	0	0	0	0	0	0	0	0	11	0	0	0
bta-miR-769	2702	4275	3297	5258	5631	4919	5367	3294	4793	4663	5812	4086	4868	4043	3681	6581	6835	10578	4208	6293	4142	5541
bta-miR-7857-5p	470	1273	1104	1104	1219	1340	2180	709	711	742	1067	596	1443	1047	585	2250	1125	1844	957	1680	1292	1362
bta-miR-7857-3p	13655	42129	13068	20562	18946	36783	29356	12989	9481	16145	13702	7031	32640	37121	9555	28239	28631	67597	21765	13597	46841	23713
bta-miR-7858	0	0	0	0	0	0	0	0	0	0	0	0	0	0	0	0	0	2	0	0	0	0
bta-miR-7859	589	627	389	424	321	660	529	708	320	303	500	151	514	680	332	276	618	202	484	366	406	538
bta-miR-7860	239	636	306	496	637	356	466	328	520	382	665	448	404	654	225	859	713	352	594	533	259	429
bta-miR-7861	5	1	0	4	1	8	0	4	10	3	4	5	5	3	1	28	2	4	6	0	1	7
bta-miR-7862	42	32	10	37	15	17	5	27	80	4	76	38	45	37	25	124	85	10	85	7	6	51
bta-miR-7863	6	7	25	16	5	1	9	11	3	4	6	13	12	8	0	18	4	17	15	19	6	13
bta-miR-7864	0	1	0	1	0	0	0	0	0	0	1	0	0	0	0	0	2	2	0	1	0	0
bta-miR-8549	1	0	0	0	1	0	2	8	1	5	3	2	1	3	0	5	1	1	1	2	3	4
bta-miR-874	512	1626	291	554	827	635	782	765	859	307	1509	370	444	690	286	1451	1303	402	1415	407	466	783
bta-miR-875	0	0	0	0	0	0	0	0	0	0	0	0	0	0	0	0	0	0	0	0	0	1
bta-miR-877	32	67	39	36	62	49	114	52	52	51	110	40	48	55	16	74	72	89	72	106	74	33
bta-miR-885	718	771	185	161	269	627	430	318	146	101	4	3	463	19	8	163	238	610	570	565	532	694
bta-miR-9-5p	1060	481	794	773	874	867	336	1085	542	317	802	485	1476	1207	594	613	755	1252	1126	596	324	1918
bta-miR-9-3p	184	127	67	96	61	181	104	115	70	102	112	35	142	96	55	107	78	103	124	22	43	123
bta-miR-92a	1441733	1877065	1176226	1279211	1098095	1730958	1726374	1284750	829002	1768275	1349315	863038	1218131	1080047	1151737	1077176	2016834	841729	1182061	2575397	2585903	1800694
bta-miR-92b	2837	5193	2401	2646	2231	4496	3415	2829	2359	3734	3531	2506	2686	2906	3381	3524	4693	4288	2779	6194	8275	4535
bta-miR-93	16483	61686	16753	18128	64605	45861	56405	30693	51214	35641	107595	41705	21049	53502	17949	80645	44298	100903	61311	54938	31007	79732
bta-miR-935	13	4	6	4	1	23	2	5	9	14	9	0	39	21	2	6	20	19	9	7	45	20
bta-miR-940	2	1	0	5	1	7	7	3	2	0	6	1	1	4	2	2	10	7	0	15	9	0
bta-miR-95	63	18	4	14	12	14	8	23	17	9	11	10	10	14	20	6	9	39	19	8	13	16
bta-miR-96	0	6	2	3	6	2	2	2	9	0	3	9	4	11	2	21	4	1	13	4	0	16
bta-miR-98	1854	1416	1673	1429	2297	1586	1875	4150	3365	3018	6604	2737	2579	3892	1891	4989	1562	12759	2375	4117	2171	8810
bta-miR-9851	0	3	0	0	0	0	0	0	0	0	0	0	0	0	0	3	0	0	0	2	0	2
bta-miR-99a-5p	765027	406769	641366	426678	404816	1102253	1484227	781515	264443	876814	470085	168344	1140124	1084132	329667	234580	1363766	715573	620055	1019199	827015	1250386
bta-miR-99a-3p	3	1	1	0	8	3	4	2	11	11	7	6	0	5	1	4	0	3	3	0	2	4
bta-miR-99b	843	735	394	1304	438	559	964	336	397	448	771	639	584	679	300	270	986	1155	410	1089	372	509

## Sheet: Table S3. tRF_raw_counts
tRF_ID	tRF_Sequence	tRF_subtype	Parent_tRNA	223_Neg	226_Neg	240_Neg	5742_Neg	239_Neg	246_Neg	5755_Neg	5732_Neg	5733_Neg	5790_Neg	214_Pos	216_Pos	236_Pos	242_Pos	5728_Pos	5737_Pos	5753_Pos	5764_Pos	5770_Pos	5773_Pos	5774_Pos	5775_Pos
tRF-22-50FFV07QL	GAGAGAGACATAGAGGTTATGA	5'-tRF	SerTGA_Chr_MT_7229-7299_-_@3.24.22	13164	252	310	490	361	392	1504	22638	316	201	30082	291	1139	356	251	11618	518	710	282	857	221	632
tRF-31-PW5SVP9N15WV0	GCCGTGATCGTATAGTGGTTAGTACTCTGCG	5'-tRF	HisGTG_Chr_10_65237111-65237182_+_@1.31.31, HisGTG_Chr_3_21049256-21049327_-_@1.31.31, HisGTG_Chr_3_20898974-20899045_+_@1.31.31, HisGTG_Chr_3_21063580-21063651_+_@1.31.31, HisGTG_Chr_3_21276035-21276106_-_@1.31.31, HisGTG_Chr_10_65234844-65234915_-_@1.31.31, HisGTG_Chr_8_29729058-29729129_+_@1.31.31, HisGTG_Chr_3_21198328-21198399_+_@1.31.31, HisGTG_Chr_3_21218714-21218785_-_@1.31.31, HisGTG_Chr…	3792	1242	2604	2517	10079	6006	22145	10289	5809	2985	16221	13160	7119	5750	2706	13569	8950	5231	3262	71714	3109	12346
tRF-32-PW5SVP9N15WVN	GCCGTGATCGTATAGTGGTTAGTACTCTGCGT	5-half	HisGTG_Chr_NW_020191468.1_8497-8568_+_@1.32.32, HisGTG_Chr_10_65237111-65237182_+_@1.32.32, HisGTG_Chr_3_21198328-21198399_+_@1.32.32, HisGTG_Chr_3_20873154-20873225_+_@1.32.32, HisGTG_Chr_10_65235579-65235650_+_@1.32.32, HisGTG_Chr_8_29729058-29729129_+_@1.32.32, HisGTG_Chr_3_21276035-21276106_-_@1.32.32, HisGTG_Chr_3_21148775-21148846_+_@1.32.32, HisGTG_Chr_3_21049256-21049327_-_@1.32.32, HisGT…	3094	384	381	479	2132	427	3071	9471	1295	849	12284	3270	1436	2013	717	11119	2064	1063	718	15968	923	2925
tRF-24-50FFV07QI0	GAGAGAGACATAGAGGTTATGATG	5'-tRF	SerTGA_Chr_MT_7229-7299_-_@3.26.24	5867	9520	12720	26890	21386	12940	49195	5097	14539	11227	10060	14252	21070	14522	14584	4319	18552	20301	12906	25237	11036	18871
tRF-35-87R8WP9N1EWJQ7	TCCCTGGTGGTCTAGTGGTTAGGATTCGGCGCTCT	5'-tRF	GluCTC_Chr_NW_020190592.1_10784-10855_-_@1.35.35, GluCTC_Chr_NW_020190592.1_1276-1347_-_@1.35.35, GluCTC_Chr_7_42660785-42660856_+_@1.35.35, GluCTC_Chr_NW_020190592.1_20281-20352_-_@1.35.35, GluCTC_Chr_23_30014669-30014740_-_@1.35.35, GluCTC_Chr_3_8098331-8098402_-_@1.35.35, GluCTC_Chr_9_25530031-25530102_+_@1.35.35, GluCTC_Chr_3_21352358-21352429_-_@1.35.35	4895	1424	3125	4446	6363	2530	2780	2027	1743	937	8022	2216	2767	1561	2881	5344	3425	3870	865	21945	4662	3000
tRF-30-PW5SVP9N15WV	GCCGTGATCGTATAGTGGTTAGTACTCTGC	5'-tRF	HisGTG_Chr_10_65235579-65235650_+_@1.30.30, HisGTG_Chr_8_29729058-29729129_+_@1.30.30, HisGTG_Chr_3_21049256-21049327_-_@1.30.30, HisGTG_Chr_3_21015831-21015902_-_@1.30.30, HisGTG_Chr_3_20898974-20899045_+_@1.30.30, HisGTG_Chr_NW_020191468.1_8497-8568_+_@1.30.30, HisGTG_Chr_3_21348793-21348864_-_@1.30.30, HisGTG_Chr_10_65234844-65234915_-_@1.30.30, HisGTG_Chr_10_65237111-65237182_+_@1.30.30, HisG…	4832	2114	9131	8661	13906	11928	30308	6822	8196	6654	5807	16473	19546	11972	4947	14885	14798	12447	4832	98072	9057	23091
tRF-34-87R8WP9N1EWJI5	TCCCTGGTGGTCTAGTGGTTAGGATTCGGCGCTC	5'-tRF	GluCTC_Chr_NW_020190592.1_10784-10855_-_@1.34.34, GluCTC_Chr_3_21352358-21352429_-_@1.34.34, GluCTC_Chr_3_8098331-8098402_-_@1.34.34, GluCTC_Chr_NW_020190592.1_20281-20352_-_@1.34.34, GluCTC_Chr_23_30014669-30014740_-_@1.34.34, GluCTC_Chr_NW_020190592.1_1276-1347_-_@1.34.34, GluCTC_Chr_7_42660785-42660856_+_@1.34.34, GluCTC_Chr_9_25530031-25530102_+_@1.34.34	1921	715	1404	2385	2666	2371	2837	1296	1475	547	4605	1662	1262	811	1354	3795	6072	2557	1497	18822	4676	1647
tRF-25-50FFV07Q5W	GAGAGAGACATAGAGGTTATGATGT	5'-tRF	SerTGA_Chr_MT_7229-7299_-_@3.27.25	2140	621	248	417	586	537	1629	3642	647	549	4376	601	687	402	409	3230	697	949	543	860	529	720
tRF-28-86J8WPMN1E0J	TCCCACATGGTCTAGCGGTTAGGATTCC	5'-tRF	GluTTC_Chr_2_128295086-128295157_-_@1.28.28, GluTTC_Chr_12_15097784-15097855_-_@1.28.28, GluTTC_Chr_21_3228261-3228332_-_@1.28.28	283	56	35	40	176	45	102	1070	49	17	3048	130	70	94	39	1360	142	62	125	299	29	134
tRF-21-50FFV07Q0	GAGAGAGACATAGAGGTTATG	5'-tRF	SerTGA_Chr_MT_7229-7299_-_@3.23.21	474	262	436	586	452	448	853	910	364	239	2790	325	1106	395	393	334	402	482	493	588	231	482
tRF-34-PW5SVP9N15WV2P	GCCGTGATCGTATAGTGGTTAGTACTCTGCGTTG	5-half	HisGTG_Chr_NW_020191468.1_8497-8568_+_@1.34.34, HisGTG_Chr_3_21049256-21049327_-_@1.34.34, HisGTG_Chr_3_21227690-21227761_-_@1.34.34, HisGTG_Chr_3_21063580-21063651_+_@1.34.34, HisGTG_Chr_3_21276035-21276106_-_@1.34.34, HisGTG_Chr_3_20873154-20873225_+_@1.34.34, HisGTG_Chr_3_21348793-21348864_-_@1.34.34, HisGTG_Chr_3_21015831-21015902_-_@1.34.34, HisGTG_Chr_10_65234844-65234915_-_@1.34.34, HisGTG…	3964	4180	6708	9703	47150	5845	28780	5899	22979	8626	2688	58444	17926	20174	12088	12428	31553	13137	11122	230139	11752	45408
tRF-24-SZ9PUQ4EF1	GTCTTTGTAGTACATCTAATATAC	5'-tRF	ThrTGT_Chr_MT_15658-15726_+_@-1G.23.24	342	11	6	13	5	12	32	1154	16	1	2511	24	26	28	2	1584	21	31	14	7	5	30
tRF-28-86V8WPMN1E0J	TCCCATATGGTCTAGCGGTTAGGATTCC	5'-tRF	GluTTC_Chr_12_11276302-11276373_-_@1.28.28, GluTTC_Chr_2_1313370-1313441_-_@1.28.28	121	14	21	41	92	19	28	453	27	5	1861	61	34	37	14	780	48	27	52	178	10	38
tRF-30-87R8WP9I1EWJ	TCCCTGGTGGTCTAGTGGCTAGGATTCGGC	5'-tRF	GluTTC_Chr_3_21212531-21212602_-_@1.30.30, GluTTC_Chr_3_21317723-21317794_+_@1.30.30, GluTTC_Chr_3_21204594-21204665_+_@1.30.30, GluTTC_Chr_3_21113479-21113550_-_@1.30.30, GluTTC_Chr_3_21086134-21086205_-_@1.30.30	578	500	644	661	1861	416	782	1003	1193	389	1694	2693	793	580	1171	1773	1600	231	683	3800	372	673
tRF-18-50FFV00E	GAGAGAGACATAGAGGTT	5'-tRF	SerTGA_Chr_MT_7229-7299_-_@3.20.18	515	347	233	375	239	271	606	872	295	185	1655	201	706	436	282	414	301	362	343	326	268	390
tRF-34-86J8WPMN1E8Y2Q	TCCCACATGGTCTAGCGGTTAGGATTCCTGGTTT	5-half	GluTTC_Chr_2_128295086-128295157_-_@1.34.34, GluTTC_Chr_21_3228261-3228332_-_@1.34.34, GluTTC_Chr_12_15097784-15097855_-_@1.34.34	275	192	36	67	590	192	416	601	560	75	1631	1177	140	243	382	285	397	39	688	861	123	280
tRF-19-OB1QP00W	GAAAAAGTATGCAAGAACT	5-half	SerGCT_Chr_MT_11977-12036_+_@1.19.19	2477	1228	1112	1685	655	1936	666	2689	1414	433	1611	664	2742	945	980	1121	962	930	1865	471	527	1917
tRF-31-87R8WP9I1EWJ0	TCCCTGGTGGTCTAGTGGCTAGGATTCGGCG	5'-tRF	GluTTC_Chr_3_21317723-21317794_+_@1.31.31, GluTTC_Chr_3_21212531-21212602_-_@1.31.31, GluTTC_Chr_3_21204594-21204665_+_@1.31.31, GluTTC_Chr_3_21086134-21086205_-_@1.31.31, GluTTC_Chr_3_21113479-21113550_-_@1.31.31	493	224	302	248	653	240	410	857	697	194	1594	1404	304	245	704	621	1096	169	509	3132	301	406
tRF-32-86J8WPMN1E8YN	TCCCACATGGTCTAGCGGTTAGGATTCCTGGT	5-half	GluTTC_Chr_12_15097784-15097855_-_@1.32.32, GluTTC_Chr_21_3228261-3228332_-_@1.32.32, GluTTC_Chr_2_128295086-128295157_-_@1.32.32	110	107	37	38	466	77	170	310	296	52	1420	685	114	176	196	222	227	31	352	661	36	225
tRF-29-86J8WPMN1EJ3	TCCCACATGGTCTAGCGGTTAGGATTCCT	5'-tRF	GluTTC_Chr_12_15097784-15097855_-_@1.29.29, GluTTC_Chr_21_3228261-3228332_-_@1.29.29, GluTTC_Chr_2_128295086-128295157_-_@1.29.29	320	355	215	681	1762	302	739	706	675	229	1106	1451	1237	1398	446	1118	2178	1041	2115	7634	294	2090
tRF-26-50FFV07Q5WE	GAGAGAGACATAGAGGTTATGATGTT	5'-tRF	SerTGA_Chr_MT_7229-7299_-_@3.28.26	1151	1417	702	810	794	1767	3577	1483	1188	1480	1073	842	2033	1311	884	1174	1191	2361	1355	1421	954	948
tRF-31-86J8WPMN1E8Y0	TCCCACATGGTCTAGCGGTTAGGATTCCTGG	5'-tRF	GluTTC_Chr_21_3228261-3228332_-_@1.31.31, GluTTC_Chr_2_128295086-128295157_-_@1.31.31, GluTTC_Chr_12_15097784-15097855_-_@1.31.31	427	597	275	557	3284	452	1111	738	1537	261	1003	3813	1224	1521	857	1372	2521	558	2564	11392	257	2402
tRF-34-86V8WPMN1E8Y2Q	TCCCATATGGTCTAGCGGTTAGGATTCCTGGTTT	5-half	GluTTC_Chr_12_11276302-11276373_-_@1.34.34, GluTTC_Chr_2_1313370-1313441_-_@1.34.34	147	65	37	27	244	171	272	235	288	32	899	681	74	100	184	141	140	21	352	437	65	120
tRF-33-86J8WPMN1E8Y0E	TCCCACATGGTCTAGCGGTTAGGATTCCTGGTT	5-half	GluTTC_Chr_12_15097784-15097855_-_@1.33.33, GluTTC_Chr_21_3228261-3228332_-_@1.33.33, GluTTC_Chr_2_128295086-128295157_-_@1.33.33	101	104	59	61	293	103	327	314	295	109	833	633	155	192	141	185	349	75	356	1451	88	303
tRF-33-PW5SVP9N15WV0E	GCCGTGATCGTATAGTGGTTAGTACTCTGCGTT	5-half	HisGTG_Chr_10_65235579-65235650_+_@1.33.33, HisGTG_Chr_8_29729058-29729129_+_@1.33.33, HisGTG_Chr_3_21049256-21049327_-_@1.33.33, HisGTG_Chr_3_21015831-21015902_-_@1.33.33, HisGTG_Chr_3_20898974-20899045_+_@1.33.33, HisGTG_Chr_NW_020191468.1_8497-8568_+_@1.33.33, HisGTG_Chr_3_21348793-21348864_-_@1.33.33, HisGTG_Chr_10_65234844-65234915_-_@1.33.33, HisGTG_Chr_10_65237111-65237182_+_@1.33.33, HisG…	203	115	161	232	910	263	966	382	528	339	815	1290	475	621	298	517	758	418	266	5833	401	1179
tRF-26-YDVLJIOZKED	TTAACTAGTACAGCTGACTTCCAATC	i-tRF	GlyTCC_Chr_MT_9754-9822_+_@13.38.26	927	410	617	761	552	1068	1457	855	211	555	779	215	1670	923	425	286	1169	786	368	486	746	1235
tRF-31-86V8WPMN1E8Y0	TCCCATATGGTCTAGCGGTTAGGATTCCTGG	5'-tRF	GluTTC_Chr_12_11276302-11276373_-_@1.31.31, GluTTC_Chr_2_1313370-1313441_-_@1.31.31	325	317	217	365	1642	360	774	454	788	198	756	2295	818	778	410	984	1225	374	1682	7320	154	1075
tRF-32-86V8WPMN1E8YN	TCCCATATGGTCTAGCGGTTAGGATTCCTGGT	5-half	GluTTC_Chr_12_11276302-11276373_-_@1.32.32, GluTTC_Chr_2_1313370-1313441_-_@1.32.32	43	73	22	17	228	36	91	120	117	21	694	311	52	83	62	101	114	26	125	306	14	73
tRF-23-50FFV07QD7	GAGAGAGACATAGAGGTTATGAT	5'-tRF	SerTGA_Chr_MT_7229-7299_-_@3.25.23	300	142	131	243	170	180	447	291	139	208	675	168	354	142	154	150	162	401	151	464	195	251
tRF-41-SZ9PUQ4EHIR79O0PB	GTCTTTGTAGTACATCTAATATACTGGTCTTGTAAACCAGA	5'-tRF	ThrTGT_Chr_MT_15658-15726_+_@-1G.40.41	57	131	173	201	134	88	397	341	295	50	656	399	189	129	44	591	260	414	109	153	73	155
tRF-23-JKDPZOH2W	CAGGGAATAGTTTAAATAGAACT	5'-tRF	ProTGG_Chr_MT_15726-15791_-_@1.23.23	314	103	175	492	326	212	566	715	429	218	648	512	492	279	287	286	375	1085	314	759	121	835
tRF-32-87R8WP9I1EWJM	TCCCTGGTGGTCTAGTGGCTAGGATTCGGCGC	5-half	GluTTC_Chr_3_21212531-21212602_-_@1.32.32, GluTTC_Chr_3_21317723-21317794_+_@1.32.32, GluTTC_Chr_3_21086134-21086205_-_@1.32.32, GluTTC_Chr_3_21113479-21113550_-_@1.32.32, GluTTC_Chr_3_21204594-21204665_+_@1.32.32	71	21	31	31	40	15	41	70	59	32	643	121	15	28	86	96	87	12	66	100	55	34
tRF-34-87R8WP9I1EWJIQ	TCCCTGGTGGTCTAGTGGCTAGGATTCGGCGCTT	5-half	GluTTC_Chr_3_21113479-21113550_-_@1.34.34, GluTTC_Chr_3_21317723-21317794_+_@1.34.34, GluTTC_Chr_3_21212531-21212602_-_@1.34.34, GluTTC_Chr_3_21204594-21204665_+_@1.34.34, GluTTC_Chr_3_21086134-21086205_-_@1.34.34	196	103	86	106	108	115	109	207	144	109	639	166	61	72	200	184	341	51	198	391	308	94
tRF-29-86V8WPMN1EJ3	TCCCATATGGTCTAGCGGTTAGGATTCCT	5'-tRF	GluTTC_Chr_12_11276302-11276373_-_@1.29.29, GluTTC_Chr_2_1313370-1313441_-_@1.29.29	218	153	146	350	874	178	390	316	317	159	625	712	710	598	199	567	854	435	1020	3462	158	718
tRF-19-50FFV02O	GAGAGAGACATAGAGGTTA	5'-tRF	SerTGA_Chr_MT_7229-7299_-_@3.21.19	262	34	29	67	61	57	167	575	38	46	613	34	108	44	37	246	35	90	50	110	38	68
tRF-20-500L53VU	GAGAGACATAGAGGTTATGA	i-tRF	SerTGA_Chr_MT_7229-7299_-_@5.24.20	306	20	12	30	22	10	61	460	14	10	584	8	26	17	7	241	18	27	13	31	4	33
tRF-42-SZ9PUQ4EHIR79O0PH	GTCTTTGTAGTACATCTAATATACTGGTCTTGTAAACCAGAG	5'-tRF	ThrTGT_Chr_MT_15658-15726_+_@-1G.41.42	83	148	181	287	128	100	657	425	334	80	566	440	347	257	64	542	293	503	162	283	98	214
tRF-33-PS5P4PW3FJHPW	GCCCGGATAGCTCAGTCGGTAGAGCATCAGACT	5-half	LysTTT_Chr_15_82772306-82772378_+_@1.33.33, LysTTT_Chr_19_27761050-27761122_+_@1.33.33, LysTTT_Chr_23_31054701-31054773_+_@1.33.33, LysTTT_Chr_16_2248304-2248376_-_@1.33.33, LysTTT_Chr_23_30158659-30158731_+_@1.33.33, LysTTT_Chr_23_30029666-30029738_-_@1.33.33, LysTTT_Chr_15_82774048-82774120_-_@1.33.33, LysTTT_Chr_16_2247970-2248042_+_@1.33.33	157	197	81	90	297	192	147	362	290	103	560	153	177	263	97	173	268	155	385	221	99	413
tRF-18-OB1QP0R	GAAAAAGTATGCAAGAAC	5-half	SerGCT_Chr_MT_11977-12036_+_@1.18.18	401	128	314	166	86	615	84	476	179	40	538	114	625	122	148	287	106	117	286	48	57	179
tRF-22-8EKSP1852	TCAATCCCCGGCACCTCCACCA	3'-tRF	AlaCGC_Chr_23_30090290-30090361_+_@54.75.22, AlaAGC_Chr_23_30077774-30077845_+_@54.75.22, AlaAGC_Chr_23_30149586-30149657_+_@54.75.22, AlaAGC_Chr_23_30154990-30155061_+_@54.75.22, AlaAGC_Chr_23_30085665-30085736_+_@54.75.22, AlaAGC_Chr_23_30284772-30284843_+_@54.75.22, AlaAGC_Chr_1_158044572-158044644_+_@55.76.22, AlaAGC_Chr_23_30186336-30186407_-_@54.75.22, AlaAGC_Chr_23_31025905-31025976_+_@54.…	520	1709	621	698	466	1037	4277	943	1021	623	536	379	422	1147	930	2054	735	5641	1732	2090	2650	632
tRF-27-PW5SVP9N155	GCCGTGATCGTATAGTGGTTAGTACTC	5'-tRF	HisGTG_Chr_10_65237111-65237182_+_@1.27.27, HisGTG_Chr_3_21348793-21348864_-_@1.27.27, HisGTG_Chr_3_21198328-21198399_+_@1.27.27, HisGTG_Chr_3_21227690-21227761_-_@1.27.27, HisGTG_Chr_10_65235579-65235650_+_@1.27.27, HisGTG_Chr_3_21015831-21015902_-_@1.27.27, HisGTG_Chr_3_21276035-21276106_-_@1.27.27, HisGTG_Chr_8_29729058-29729129_+_@1.27.27, HisGTG_Chr_3_20898974-20899045_+_@1.27.27, HisGTG_Chr…	138	91	135	162	245	196	686	324	381	182	525	831	443	413	81	321	344	178	190	2054	126	484
tRF-34-PNR8YP9LON4VHM	GCATTGGTGGTTCAGTGGTAGAATTCTCGCCTGC	5-half	GlyGCC_Chr_3_8034296-8034366_+_@1.34.34, GlyGCC_Chr_18_1416064-1416134_-_@1.34.34, GlyGCC_Chr_18_1819426-1819496_+_@1.34.34, GlyGCC_Chr_23_30943694-30943764_+_@1.34.34, GlyGCC_Chr_23_31686620-31686690_+_@1.34.34, GlyGCC_Chr_19_27767594-27767664_+_@1.34.34, GlyGCC_Chr_18_1423807-1423877_+_@1.34.34, GlyGCC_Chr_2_39839393-39839463_+_@1.34.34, GlyGCC_Chr_18_1416704-1416774_-_@1.34.34	247	124	55	35	80	121	134	145	229	43	457	148	108	117	112	1563	71	253	91	95	69	214
tRF-31-JJ6RRNLIK8980	CAGGCGGCCCGGGTTCGACTCCCGGTGTGGG	i-tRF	GluTTC_Chr_21_3228261-3228332_-_@40.70.31, GluTTC_Chr_12_15097784-15097855_-_@40.70.31	198	254	107	258	1271	292	908	542	474	160	449	666	741	516	358	742	1239	121	574	2466	192	640
tRF-33-87R8WP9I1EWJDW	TCCCTGGTGGTCTAGTGGCTAGGATTCGGCGCT	5-half	GluTTC_Chr_3_21086134-21086205_-_@1.33.33, GluTTC_Chr_3_21113479-21113550_-_@1.33.33, GluTTC_Chr_3_21317723-21317794_+_@1.33.33, GluTTC_Chr_3_21204594-21204665_+_@1.33.33, GluTTC_Chr_3_21212531-21212602_-_@1.33.33	146	70	58	39	85	88	159	186	78	100	449	83	68	91	69	83	305	63	160	361	209	106
tRF-31-6978WPRLXN4VE	GGCTCGTTGGTCTAGGGGTATGATTCTCGCT	5-half	ProCGG_Chr_3_1004082-1004153_-_@1.31.31, ProCGG_Chr_25_2614114-2614185_+_@1.31.31, ProAGG_Chr_23_31554422-31554493_-_@1.31.31, ProTGG_Chr_10_26413416-26413487_-_@1.31.31, ProAGG_Chr_25_2621896-2621967_+_@1.31.31, ProTGG_Chr_25_2630255-2630326_+_@1.31.31, ProTGG_Chr_NW_020190356.1_18510-18581_+_@1.31.31, ProTGG_Chr_25_2628848-2628919_+_@1.31.31, ProAGG_Chr_10_26482156-26482227_+_@1.31.31, ProTGG_C…	177	137	85	137	176	127	343	354	146	139	406	227	397	244	163	151	791	100	388	3089	83	263
tRF-33-86V8WPMN1E8Y0E	TCCCATATGGTCTAGCGGTTAGGATTCCTGGTT	5-half	GluTTC_Chr_2_1313370-1313441_-_@1.33.33, GluTTC_Chr_12_11276302-11276373_-_@1.33.33	62	52	27	23	176	52	179	116	134	48	400	368	73	81	79	73	123	43	175	807	49	94
tRF-24-86J8WPMNEX	TCCCACATGGTCTAGCGGTTAGGA	5'-tRF	GluTTC_Chr_12_15097784-15097855_-_@1.24.24, GluTTC_Chr_21_3228261-3228332_-_@1.24.24, GluTTC_Chr_2_128295086-128295157_-_@1.24.24	52	24	11	14	32	32	164	120	19	12	397	109	30	31	11	79	58	24	63	150	7	52
tRF-29-PW5SVP9N15JP	GCCGTGATCGTATAGTGGTTAGTACTCTG	5'-tRF	HisGTG_Chr_10_65237111-65237182_+_@1.29.29, HisGTG_Chr_3_21049256-21049327_-_@1.29.29, HisGTG_Chr_3_20898974-20899045_+_@1.29.29, HisGTG_Chr_3_21063580-21063651_+_@1.29.29, HisGTG_Chr_3_21276035-21276106_-_@1.29.29, HisGTG_Chr_10_65234844-65234915_-_@1.29.29, HisGTG_Chr_8_29729058-29729129_+_@1.29.29, HisGTG_Chr_3_21198328-21198399_+_@1.29.29, HisGTG_Chr_3_21218714-21218785_-_@1.29.29, HisGTG_Chr…	32	20	26	30	60	48	179	78	50	44	377	96	55	72	27	73	58	50	16	494	41	105
tRF-34-PNR8YP9LON4VHJ	GCATTGGTGGTTCAGTGGTAGAATTCTCGCCTCC	5-half	GlyCCC_Chr_3_21210205-21210275_+_@1.34.34, GlyCCC_Chr_28_40004077-40004147_+_@1.34.34, GlyCCC_Chr_3_20877476-20877546_+_@1.34.34, GlyCCC_Chr_3_21085364-21085434_+_@1.34.34, GlyCCC_Chr_3_21208694-21208764_+_@1.34.34, GlyCCC_Chr_3_21206921-21206991_-_@1.34.34, GlyCCC_Chr_3_21112718-21112788_+_@1.34.34	111	141	118	126	144	182	192	339	180	61	374	71	46	115	42	210	105	320	66	260	45	171
tRF-24-WLV47PU9J8	TCGTATAGTGGTTAGTACTCTGCG	i-tRF	HisGTG_Chr_3_21063580-21063651_+_@8.31.24, HisGTG_Chr_3_21015831-21015902_-_@8.31.24, HisGTG_Chr_3_21218714-21218785_-_@8.31.24, HisGTG_Chr_3_20898974-20899045_+_@8.31.24, HisGTG_Chr_10_65237111-65237182_+_@8.31.24, HisGTG_Chr_3_21148775-21148846_+_@8.31.24, HisGTG_Chr_3_21049256-21049327_-_@8.31.24, HisGTG_Chr_NW_020191468.1_8497-8568_+_@8.31.24, HisGTG_Chr_10_65235579-65235650_+_@8.31.24, HisGT…	60	19	25	22	136	70	150	109	45	25	359	88	89	51	78	162	86	109	35	756	45	99
tRF-31-JJ6RRNLIK8V80	CAGGCGGCCCGGGTTCGACTCCCGGTATGGG	i-tRF	GluTTC_Chr_12_11276302-11276373_-_@40.70.31, GluTTC_Chr_2_1313370-1313441_-_@40.70.31	117	130	65	160	633	193	615	356	308	98	312	461	438	298	191	501	757	68	291	1405	88	397
tRF-28-2XF04LVF4DDQ	CACTAAGAAGCTATATAGCACTAACCTT	5-half	LysTTT_Chr_MT_8061-8127_+_@1.28.28	512	222	100	296	135	456	459	566	246	304	311	195	421	100	135	375	262	827	229	367	369	527
tRF-31-R9MP9P9NH5SYD	GGTTCCGTAGTGTAGTGGTTATCACGTCTGC	5'-tRF	ValTAC_Chr_X_124770762-124770834_+_@1.31.31	158	117	207	308	478	188	1236	280	251	215	302	505	547	698	256	429	934	303	291	3239	295	645
tRF-19-500L53J0	GAGAGACATAGAGGTTATG	i-tRF	SerTGA_Chr_MT_7229-7299_-_@5.23.19	70	37	23	41	33	31	91	130	34	18	300	26	46	32	33	46	40	34	26	64	12	26
tRF-32-N3R718YKISQI3	CTGGTGGTCTAGTGGTTAGGATTCGGCGCTCT	i-tRF	GluCTC_Chr_3_21352358-21352429_-_@4.35.32, GluCTC_Chr_23_30014669-30014740_-_@4.35.32, GluCTC_Chr_3_8098331-8098402_-_@4.35.32, GluCTC_Chr_NW_020190592.1_20281-20352_-_@4.35.32, GluCTC_Chr_9_25530031-25530102_+_@4.35.32, GluCTC_Chr_NW_020190592.1_1276-1347_-_@4.35.32, GluCTC_Chr_NW_020190592.1_10784-10855_-_@4.35.32, GluCTC_Chr_7_42660785-42660856_+_@4.35.32	123	52	30	102	79	47	70	69	54	22	285	33	76	63	53	88	84	122	27	643	68	33
tRF-30-50FFV07Q5W9I	GAGAGAGACATAGAGGTTATGATGTTGGCT	5-half	SerTGA_Chr_MT_7229-7299_-_@3.32.30	135	291	138	185	76	124	558	369	111	115	281	100	272	222	75	296	237	161	132	247	324	236
tRF-26-2XF04LVF4DD	CACTAAGAAGCTATATAGCACTAACC	5-half	LysTTT_Chr_MT_8061-8127_+_@1.26.26	68	26	16	20	8	104	41	122	28	25	267	21	22	8	11	45	18	40	23	26	20	26
tRF-35-86J8WPMN1E8Y7Z	TCCCACATGGTCTAGCGGTTAGGATTCCTGGTTTT	5-half	GluTTC_Chr_12_15097784-15097855_-_@1.35.35, GluTTC_Chr_2_128295086-128295157_-_@1.35.35, GluTTC_Chr_21_3228261-3228332_-_@1.35.35	82	45	4	19	139	63	145	32	41	7	264	53	7	43	25	73	43	19	49	71	52	29
tRF-33-PNR8YP9LON4VD5	GCATTGGTGGTTCAGTGGTAGAATTCTCGCCTC	5-half	GlyCCC_Chr_3_20877476-20877546_+_@1.33.33, GlyCCC_Chr_28_40004077-40004147_+_@1.33.33, GlyCCC_Chr_3_21208694-21208764_+_@1.33.33, GlyCCC_Chr_3_21112718-21112788_+_@1.33.33, GlyCCC_Chr_3_21206921-21206991_-_@1.33.33, GlyCCC_Chr_3_21210205-21210275_+_@1.33.33, GlyCCC_Chr_3_21085364-21085434_+_@1.33.33	42	74	63	45	95	100	63	77	141	21	262	62	17	55	36	124	68	151	27	40	41	51
tRF-40-SZ9PUQ4EHIR79O0P	GTCTTTGTAGTACATCTAATATACTGGTCTTGTAAACCAG	5'-tRF	ThrTGT_Chr_MT_15658-15726_+_@-1G.39.40	15	23	24	14	16	17	66	113	41	4	261	60	52	19	8	66	31	92	21	46	18	34
tRF-25-JJ6RRNLIK8	CAGGCGGCCCGGGTTCGACTCCCGG	i-tRF	GluTTC_Chr_21_3228261-3228332_-_@40.64.25, GluTTC_Chr_2_1313370-1313441_-_@40.64.25, GluTTC_Chr_12_11276302-11276373_-_@40.64.25, GluTTC_Chr_12_15097784-15097855_-_@40.64.25	89	68	33	83	173	63	296	265	101	39	255	166	192	130	50	292	340	38	124	629	32	192
tRF-25-WLV47PU9XW	TCGTATAGTGGTTAGTACTCTGCGT	i-tRF	HisGTG_Chr_10_65237111-65237182_+_@8.32.25, HisGTG_Chr_3_21049256-21049327_-_@8.32.25, HisGTG_Chr_3_20898974-20899045_+_@8.32.25, HisGTG_Chr_3_21063580-21063651_+_@8.32.25, HisGTG_Chr_3_21276035-21276106_-_@8.32.25, HisGTG_Chr_10_65234844-65234915_-_@8.32.25, HisGTG_Chr_8_29729058-29729129_+_@8.32.25, HisGTG_Chr_3_21198328-21198399_+_@8.32.25, HisGTG_Chr_3_21218714-21218785_-_@8.32.25, HisGTG_Chr…	33	9	6	8	31	9	37	98	17	19	241	61	19	10	27	121	30	35	17	316	10	62
tRF-21-WB86Q3P9D	TCGAATCCCAGCGGTGCCTCC	3'-tRF	ThrAGT_Chr_19_27830446-27830519_+_@56.76.21, ThrAGT_Chr_18_43596311-43596384_+_@56.76.21, ThrAGT_Chr_19_27777989-27778062_-_@56.76.21, ThrAGT_Chr_19_27851226-27851299_-_@56.76.21	205	235	261	283	294	338	790	543	248	307	238	95	295	396	146	175	820	650	393	877	635	518
tRF-22-500L53VUP	GAGAGACATAGAGGTTATGATG	i-tRF	SerTGA_Chr_MT_7229-7299_-_@5.26.22	176	303	398	803	515	382	1672	151	451	405	237	433	569	403	344	100	650	600	348	749	274	507
tRF-39-1OR6QOY04MR1J51K	AGTAAGGTCAGCTAATTAAGCTATCGGGCCCATACCCCG	5'-tRF	MetCAT_Chr_MT_4197-4265_+_@1.39.39	181	514	69	84	137	375	541	260	394	169	237	211	482	140	175	1365	218	358	185	165	178	239
tRF-28-VXEPUPNDY6DD	TATTAACTAGTACAGCTGACTTCCAATC	i-tRF	GlyTCC_Chr_MT_9754-9822_+_@11.38.28	326	121	205	267	160	343	491	233	82	211	236	70	455	203	112	64	297	224	96	144	240	264
tRF-27-R718YKISQI3	GGTCTAGTGGTTAGGATTCGGCGCTCT	i-tRF	GluCTC_Chr_7_42660785-42660856_+_@9.35.27, GluCTC_Chr_NW_020190592.1_1276-1347_-_@9.35.27, GluCTC_Chr_NW_020190592.1_20281-20352_-_@9.35.27, GluCTC_Chr_NW_020190592.1_10784-10855_-_@9.35.27, GluCTC_Chr_3_8098331-8098402_-_@9.35.27, GluCTC_Chr_23_30014669-30014740_-_@9.35.27, GluCTC_Chr_3_21352358-21352429_-_@9.35.27, GluCTC_Chr_9_25530031-25530102_+_@9.35.27	193	51	55	99	52	140	75	68	67	39	231	136	87	43	44	20	67	139	26	74	58	195
tRF-29-KY73436X6N19	CCCTGGTGGTCTAGTGGCTAGGATTCGGC	5'-tRF	GluTTC_Chr_3_21113479-21113550_-_@2.30.29, GluTTC_Chr_3_21317723-21317794_+_@2.30.29, GluTTC_Chr_3_21204594-21204665_+_@2.30.29, GluTTC_Chr_3_21086134-21086205_-_@2.30.29, GluTTC_Chr_3_21212531-21212602_-_@2.30.29	66	24	35	59	350	76	137	88	134	47	230	317	71	72	83	332	185	21	68	425	22	115
tRF-33-KKM1M3WD8S74DX	CCAGGCGGCCCGGGTTCGACTCCCGGTGTGGGA	i-tRF	GluTTC_Chr_12_15097784-15097855_-_@39.71.33, GluTTC_Chr_21_3228261-3228332_-_@39.71.33	29	19	12	31	189	15	121	157	182	37	221	252	144	120	59	202	185	37	129	1378	48	209
tRF-32-79MP9P9MH5QSJ	GTTTCCGTAGTGTAGTGGTCATCACGCTCGCC	5-half	ValAAC_Chr_23_31432884-31432956_+_@1.32.32	102	30	67	21	100	39	86	245	89	113	215	101	50	88	43	45	251	41	287	279	126	180
tRF-45-1OR6QOY04MR1J5KUB4	AGTAAGGTCAGCTAATTAAGCTATCGGGCCCATACCCCGAAAATG	5'-tRF	MetCAT_Chr_MT_4197-4265_+_@1.45.45	58	75	13	8	9	68	98	101	20	35	214	12	35	17	7	501	24	107	16	43	34	24
tRF-24-OB1QP0BYHF	GAAAAAGTATGCAAGAACTGCTAA	5'-tRF	SerGCT_Chr_MT_11977-12036_+_@1.24.24	14	6	1	1	5	10	6	46	10	6	213	6	6	4	5	70	6	16	3	5	3	4
tRF-33-XSXMSL73VL4YDN	TGCCGTGATCGTATAGTGGTTAGTACTCTGCGT	5-half	HisGTG_Chr_3_21063580-21063651_+_@-1T.32.33, HisGTG_Chr_3_21015831-21015902_-_@-1T.32.33, HisGTG_Chr_3_21218714-21218785_-_@-1T.32.33, HisGTG_Chr_3_20898974-20899045_+_@-1T.32.33, HisGTG_Chr_10_65237111-65237182_+_@-1T.32.33, HisGTG_Chr_3_21148775-21148846_+_@-1T.32.33, HisGTG_Chr_3_21049256-21049327_-_@-1T.32.33, HisGTG_Chr_NW_020191468.1_8497-8568_+_@-1T.32.33, HisGTG_Chr_10_65235579-65235650_+…	20	1	3	4	13	1	20	87	14	12	207	25	5	10	4	34	7	3	5	44	9	16
tRF-27-86J8WPMN1E5	TCCCACATGGTCTAGCGGTTAGGATTC	5'-tRF	GluTTC_Chr_12_15097784-15097855_-_@1.27.27, GluTTC_Chr_21_3228261-3228332_-_@1.27.27, GluTTC_Chr_2_128295086-128295157_-_@1.27.27	11	6	2	1	4	16	19	29	8	1	205	17	2	10	1	61	5	12	8	40	5	12
tRF-25-UI15FYE92M	TAACTAGTACAGCTGACTTCCAATC	i-tRF	GlyTCC_Chr_MT_9754-9822_+_@14.38.25	331	141	207	213	207	356	361	277	65	151	201	69	431	275	128	73	279	238	112	141	230	377
tRF-33-PNR8YP9LON4VDP	GCATTGGTGGTTCAGTGGTAGAATTCTCGCCTG	5-half	GlyGCC_Chr_18_1819426-1819496_+_@1.33.33, GlyGCC_Chr_18_1416064-1416134_-_@1.33.33, GlyGCC_Chr_3_8034296-8034366_+_@1.33.33, GlyGCC_Chr_19_27767594-27767664_+_@1.33.33, GlyGCC_Chr_18_1416704-1416774_-_@1.33.33, GlyGCC_Chr_18_1423807-1423877_+_@1.33.33, GlyGCC_Chr_23_31686620-31686690_+_@1.33.33, GlyGCC_Chr_2_39839393-39839463_+_@1.33.33, GlyGCC_Chr_23_30943694-30943764_+_@1.33.33	678	896	1233	649	1163	1574	975	271	894	239	194	481	622	1065	593	1255	462	1819	626	976	508	1498
tRF-32-6978WPRLXN4VQ	GGCTCGTTGGTCTAGGGGTATGATTCTCGCTT	5-half	ProAGG_Chr_10_26482156-26482227_+_@1.32.32, ProAGG_Chr_23_31554422-31554493_-_@1.32.32, ProAGG_Chr_25_2605484-2605555_-_@1.32.32, ProTGG_Chr_25_2598642-2598713_+_@1.32.32, ProCGG_Chr_19_27847742-27847813_-_@1.32.32, ProCGG_Chr_3_1004082-1004153_-_@1.32.32, ProCGG_Chr_25_2614114-2614185_+_@1.32.32, ProTGG_Chr_25_2628848-2628919_+_@1.32.32, ProAGG_Chr_25_2634588-2634659_+_@1.32.32, ProAGG_Chr_25_26…	55	12	10	38	50	36	162	58	34	27	191	74	47	66	39	35	93	21	69	584	58	102
tRF-34-R9MP9P9NH5SYHQ	GGTTCCGTAGTGTAGTGGTTATCACGTCTGCTTT	5-half	ValTAC_Chr_X_124770762-124770834_+_@1.34.34	73	72	39	46	123	72	275	122	124	122	188	186	118	219	91	98	301	142	149	802	191	202
tRF-37-9LON4VN1EH6KK8N	TGGTAGAATTCTCGCCTGCCACGCGGGAGGCCCGGGT	i-tRF	GlyGCC_Chr_18_1416704-1416774_-_@16.52.37, GlyGCC_Chr_NW_020190592.1_31695-31765_-_@16.52.37, GlyGCC_Chr_3_8034296-8034366_+_@16.52.37, GlyGCC_Chr_18_1423807-1423877_+_@16.52.37, GlyGCC_Chr_18_1819426-1819496_+_@16.52.37, GlyGCC_Chr_23_31686620-31686690_+_@16.52.37, GlyGCC_Chr_23_30943694-30943764_+_@16.52.37, GlyGCC_Chr_18_1416064-1416134_-_@16.52.37, GlyGCC_Chr_NW_020190592.1_13975-14045_+_@16.…	130	331	171	245	181	194	1773	160	257	252	186	90	255	368	151	914	136	797	616	372	597	154
tRF-38-SZ9PUQ4EHIR79OV	GTCTTTGTAGTACATCTAATATACTGGTCTTGTAAACC	5'-tRF	ThrTGT_Chr_MT_15658-15726_+_@-1G.37.38	5	9	22	28	14	8	100	92	13	17	184	27	17	18	4	48	36	57	12	56	26	24
tRF-36-87R8WP9N1EWJQ7D	TCCCTGGTGGTCTAGTGGTTAGGATTCGGCGCTCTC	5'-tRF	GluCTC_Chr_7_42660785-42660856_+_@1.36.36, GluCTC_Chr_NW_020190592.1_1276-1347_-_@1.36.36, GluCTC_Chr_NW_020190592.1_20281-20352_-_@1.36.36, GluCTC_Chr_NW_020190592.1_10784-10855_-_@1.36.36, GluCTC_Chr_3_8098331-8098402_-_@1.36.36, GluCTC_Chr_23_30014669-30014740_-_@1.36.36, GluCTC_Chr_3_21352358-21352429_-_@1.36.36, GluCTC_Chr_9_25530031-25530102_+_@1.36.36	301	30	74	39	51	54	139	28	41	32	182	58	70	30	67	103	47	24	15	165	54	33
tRF-27-9N1EWJQ72SJ	TGGTTAGGATTCGGCGCTCTCACCGCC	i-tRF	GluCTC_Chr_7_42660785-42660856_+_@16.42.27, GluCTC_Chr_NW_020190592.1_1276-1347_-_@16.42.27, GluCTC_Chr_NW_020190592.1_20281-20352_-_@16.42.27, GluCTC_Chr_NW_020190592.1_10784-10855_-_@16.42.27, GluCTC_Chr_3_8098331-8098402_-_@16.42.27, GluCTC_Chr_23_30014669-30014740_-_@16.42.27, GluCTC_Chr_NW_020190592.1_29782-29853_-_@16.42.27, GluCTC_Chr_3_21352358-21352429_-_@16.42.27, GluCTC_Chr_9_25530031-…	85	134	117	205	173	96	167	119	209	71	181	103	139	99	107	416	231	781	224	227	136	349
tRF-18-PW5SVP04	GCCGTGATCGTATAGTGG	5'-tRF	HisGTG_Chr_3_21063580-21063651_+_@1.18.18, HisGTG_Chr_3_21015831-21015902_-_@1.18.18, HisGTG_Chr_3_21218714-21218785_-_@1.18.18, HisGTG_Chr_3_20898974-20899045_+_@1.18.18, HisGTG_Chr_10_65237111-65237182_+_@1.18.18, HisGTG_Chr_3_21148775-21148846_+_@1.18.18, HisGTG_Chr_3_21049256-21049327_-_@1.18.18, HisGTG_Chr_NW_020191468.1_8497-8568_+_@1.18.18, HisGTG_Chr_10_65235579-65235650_+_@1.18.18, HisGT…	102	52	112	102	277	165	461	143	181	134	173	432	229	188	75	269	278	235	95	1888	120	405
tRF-29-7EMQ18Y3E7IN	GTGATCGTATAGTGGTTAGTACTCTGCGT	i-tRF	HisGTG_Chr_10_65235579-65235650_+_@4.32.29, HisGTG_Chr_8_29729058-29729129_+_@4.32.29, HisGTG_Chr_3_21049256-21049327_-_@4.32.29, HisGTG_Chr_3_21015831-21015902_-_@4.32.29, HisGTG_Chr_3_20898974-20899045_+_@4.32.29, HisGTG_Chr_NW_020191468.1_8497-8568_+_@4.32.29, HisGTG_Chr_3_21348793-21348864_-_@4.32.29, HisGTG_Chr_10_65234844-65234915_-_@4.32.29, HisGTG_Chr_10_65237111-65237182_+_@4.32.29, HisG…	48	8	5	8	40	3	50	103	28	10	173	84	18	43	6	96	22	12	13	184	18	41
tRF-28-7EMQ18Y3E7D8	GTGATCGTATAGTGGTTAGTACTCTGCG	i-tRF	HisGTG_Chr_3_21063580-21063651_+_@4.31.28, HisGTG_Chr_3_21227690-21227761_-_@4.31.28, HisGTG_Chr_3_21148775-21148846_+_@4.31.28, HisGTG_Chr_8_29729058-29729129_+_@4.31.28, HisGTG_Chr_3_21015831-21015902_-_@4.31.28, HisGTG_Chr_10_65234844-65234915_-_@4.31.28, HisGTG_Chr_3_20873154-20873225_+_@4.31.28, HisGTG_Chr_3_20898974-20899045_+_@4.31.28, HisGTG_Chr_10_65235579-65235650_+_@4.31.28, HisGTG_Chr…	47	25	41	49	123	76	434	144	110	64	172	246	99	92	19	199	181	77	63	1229	41	219
tRF-28-50FFV07Q5W04	GAGAGAGACATAGAGGTTATGATGTTGG	5'-tRF	SerTGA_Chr_MT_7229-7299_-_@3.30.28	769	1886	1197	1162	1554	2548	6994	480	1517	995	167	1224	3389	1958	1114	786	1848	2925	2696	3106	1279	1412
tRF-26-R718YKISQID	GGTCTAGTGGTTAGGATTCGGCGCTC	i-tRF	GluCTC_Chr_NW_020190592.1_20281-20352_-_@9.34.26, GluCTC_Chr_NW_020190592.1_10784-10855_-_@9.34.26, GluCTC_Chr_NW_020190592.1_1276-1347_-_@9.34.26, GluCTC_Chr_9_25530031-25530102_+_@9.34.26, GluCTC_Chr_3_8098331-8098402_-_@9.34.26, GluCTC_Chr_23_30014669-30014740_-_@9.34.26, GluCTC_Chr_3_21352358-21352429_-_@9.34.26, GluCTC_Chr_7_42660785-42660856_+_@9.34.26	70	23	49	87	62	102	92	52	49	16	163	54	50	25	52	17	212	88	61	232	127	73
tRF-30-7OR8J0K8UNPL	GTTAAGGTGGCAGAGCCCGGTAATTGCATA	5'-tRF	LeuTAA_Chr_MT_3024-3098_+_@1.30.30	66	152	31	44	76	179	473	179	420	55	159	191	102	80	48	620	158	79	167	212	107	87
tRF-32-PS5P4PW3FJHP1	GCCCGGATAGCTCAGTCGGTAGAGCATCAGAC	5-half	LysTTT_Chr_15_82774048-82774120_-_@1.32.32, LysTTT_Chr_19_27761050-27761122_+_@1.32.32, LysTTT_Chr_15_82772306-82772378_+_@1.32.32, LysTTT_Chr_23_30029666-30029738_-_@1.32.32, LysTTT_Chr_23_31054701-31054773_+_@1.32.32, LysTTT_Chr_16_2248304-2248376_-_@1.32.32, LysTTT_Chr_16_2247970-2248042_+_@1.32.32, LysTTT_Chr_23_30158659-30158731_+_@1.32.32	40	27	9	19	94	29	22	132	104	22	152	82	64	57	39	83	59	33	150	90	8	61
tRF-25-SZ9PUQ4EHI	GTCTTTGTAGTACATCTAATATACT	5'-tRF	ThrTGT_Chr_MT_15658-15726_+_@-1G.24.25	57	33	14	30	34	31	40	84	78	52	151	46	34	81	10	104	46	133	77	28	11	70
tRF-31-N3R718YKISQID	CTGGTGGTCTAGTGGTTAGGATTCGGCGCTC	i-tRF	GluCTC_Chr_23_30014669-30014740_-_@4.34.31, GluCTC_Chr_3_21352358-21352429_-_@4.34.31, GluCTC_Chr_7_42660785-42660856_+_@4.34.31, GluCTC_Chr_3_8098331-8098402_-_@4.34.31, GluCTC_Chr_NW_020190592.1_1276-1347_-_@4.34.31, GluCTC_Chr_9_25530031-25530102_+_@4.34.31, GluCTC_Chr_NW_020190592.1_20281-20352_-_@4.34.31, GluCTC_Chr_NW_020190592.1_10784-10855_-_@4.34.31	61	36	8	96	64	85	91	44	41	11	149	44	53	26	43	57	195	93	61	613	129	47
tRF-41-1OR6QOY04MR1J5KUB	AGTAAGGTCAGCTAATTAAGCTATCGGGCCCATACCCCGAA	5'-tRF	MetCAT_Chr_MT_4197-4265_+_@1.41.41	74	287	23	47	45	254	306	97	148	89	144	96	98	45	42	577	95	248	67	75	85	55
tRF-22-OB1QP0BY3	GAAAAAGTATGCAAGAACTGCT	5'-tRF	SerGCT_Chr_MT_11977-12036_+_@1.22.22	56	104	41	35	15	74	40	76	65	31	137	39	59	36	30	95	23	58	59	9	27	36
tRF-23-500L53VU0N	GAGAGACATAGAGGTTATGATGT	i-tRF	SerTGA_Chr_MT_7229-7299_-_@5.27.23	55	20	8	13	13	6	64	89	28	13	137	20	22	19	17	80	32	25	24	29	15	24
tRF-31-PS5P4PW3FJHPB	GCCCGGATAGCTCAGTCGGTAGAGCATCAGA	5-half	LysTTT_Chr_23_30029666-30029738_-_@1.31.31, LysTTT_Chr_19_27761050-27761122_+_@1.31.31, LysTTT_Chr_16_2248304-2248376_-_@1.31.31, LysTTT_Chr_23_31054701-31054773_+_@1.31.31, LysTTT_Chr_15_82774048-82774120_-_@1.31.31, LysTTT_Chr_23_30158659-30158731_+_@1.31.31, LysTTT_Chr_16_2247970-2248042_+_@1.31.31, LysTTT_Chr_15_82772306-82772378_+_@1.31.31	137	139	67	47	228	166	36	112	173	11	137	117	214	191	109	370	122	59	331	119	8	155
tRF-35-86V8WPMN1E8Y7Z	TCCCATATGGTCTAGCGGTTAGGATTCCTGGTTTT	5-half	GluTTC_Chr_12_11276302-11276373_-_@1.35.35, GluTTC_Chr_2_1313370-1313441_-_@1.35.35	33	28	7	10	69	41	138	18	20	10	135	34	4	16	10	30	29	6	19	28	26	15
tRF-20-50FFV07Q	GAGAGAGACATAGAGGTTAT	5'-tRF	SerTGA_Chr_MT_7229-7299_-_@3.22.20	95	57	36	105	44	56	154	119	58	34	134	49	111	80	65	70	72	90	74	98	49	97
tRF-29-MUWLV47PU9J8	CGTGATCGTATAGTGGTTAGTACTCTGCG	i-tRF	HisGTG_Chr_3_21049256-21049327_-_@3.31.29, HisGTG_Chr_3_21218714-21218785_-_@3.31.29, HisGTG_Chr_3_21198328-21198399_+_@3.31.29, HisGTG_Chr_3_20898974-20899045_+_@3.31.29, HisGTG_Chr_3_21276035-21276106_-_@3.31.29, HisGTG_Chr_10_65237111-65237182_+_@3.31.29, HisGTG_Chr_3_21348793-21348864_-_@3.31.29, HisGTG_Chr_NW_020191468.1_8497-8568_+_@3.31.29, HisGTG_Chr_3_21015831-21015902_-_@3.31.29, HisGTG…	29	26	55	55	183	146	394	127	102	50	132	262	95	94	24	224	171	80	77	1093	50	238
tRF-32-R9MP9P9NH5SY3	GGTTCCGTAGTGTAGTGGTTATCACGTCTGCT	5-half	ValTAC_Chr_X_124770762-124770834_+_@1.32.32	19	37	9	17	47	19	43	54	42	48	131	29	56	70	26	19	61	26	42	288	39	52
tRF-34-PS5P4PW3FJHPEQ	GCCCGGATAGCTCAGTCGGTAGAGCATCAGACTT	5-half	LysTTT_Chr_15_82774048-82774120_-_@1.34.34, LysTTT_Chr_23_30029666-30029738_-_@1.34.34, LysTTT_Chr_23_30158659-30158731_+_@1.34.34, LysTTT_Chr_19_27761050-27761122_+_@1.34.34, LysTTT_Chr_23_31054701-31054773_+_@1.34.34, LysTTT_Chr_15_82772306-82772378_+_@1.34.34, LysTTT_Chr_16_2248304-2248376_-_@1.34.34, LysTTT_Chr_16_2247970-2248042_+_@1.34.34	35	17	1	5	76	40	26	54	56	5	131	32	13	27	33	46	37	23	75	38	16	47
tRF-31-7EMQ18Y3E7QN0	GTGATCGTATAGTGGTTAGTACTCTGCGTTG	i-tRF	HisGTG_Chr_3_21348793-21348864_-_@4.34.31, HisGTG_Chr_3_21276035-21276106_-_@4.34.31, HisGTG_Chr_3_21198328-21198399_+_@4.34.31, HisGTG_Chr_10_65235579-65235650_+_@4.34.31, HisGTG_Chr_3_21218714-21218785_-_@4.34.31, HisGTG_Chr_8_29729058-29729129_+_@4.34.31, HisGTG_Chr_3_20873154-20873225_+_@4.34.31, HisGTG_Chr_3_21015831-21015902_-_@4.34.31, HisGTG_Chr_10_65237111-65237182_+_@4.34.31, HisGTG_Chr…	94	51	70	92	520	25	382	159	369	55	130	643	123	290	63	240	310	64	89	2521	137	477
tRF-24-86V8WPMNEX	TCCCATATGGTCTAGCGGTTAGGA	5'-tRF	GluTTC_Chr_2_1313370-1313441_-_@1.24.24, GluTTC_Chr_12_11276302-11276373_-_@1.24.24	15	5	7	1	7	8	77	34	2	6	129	34	13	17	2	40	9	6	24	51	4	12
tRF-21-8B8SOUPRD	TCAAATCCCGGACGAGCCCCC	3'-tRF	ProAGG_Chr_25_2605484-2605555_-_@54.74.21, ProTGG_Chr_25_2628848-2628919_+_@54.74.21, ProAGG_Chr_4_92756488-92756559_+_@54.74.21, ProAGG_Chr_25_2631597-2631668_+_@54.74.21, ProAGG_Chr_25_2634588-2634659_+_@54.74.21, ProTGG_Chr_25_2621041-2621112_+_@54.74.21, ProCGG_Chr_19_27847742-27847813_-_@54.74.21, ProTGG_Chr_15_55651375-55651446_-_@54.74.21, ProTGG_Chr_25_2625955-2626026_+_@54.74.21, ProAGG_…	107	176	155	125	147	158	253	198	117	132	127	66	139	238	90	110	263	162	169	669	339	218
tRF-21-8EKSP185D	TCAATCCCCGGCACCTCCACC	3'-tRF	AlaAGC_Chr_1_158044572-158044644_+_@55.75.21, AlaAGC_Chr_23_30085665-30085736_+_@54.74.21, AlaAGC_Chr_23_31025905-31025976_+_@54.74.21, AlaAGC_Chr_23_30148685-30148756_-_@54.74.21, AlaAGC_Chr_23_30154990-30155061_+_@54.74.21, AlaAGC_Chr_23_30077774-30077845_+_@54.74.21, AlaAGC_Chr_23_30149586-30149657_+_@54.74.21, AlaAGC_Chr_23_30141212-30141283_-_@54.74.21, AlaAGC_Chr_23_30186336-30186407_-_@54.…	71	229	60	78	61	138	374	204	86	95	127	37	64	130	94	157	156	597	220	269	381	101
tRF-30-MUWLV47PU9XW	CGTGATCGTATAGTGGTTAGTACTCTGCGT	i-tRF	HisGTG_Chr_10_65237111-65237182_+_@3.32.30, HisGTG_Chr_3_21063580-21063651_+_@3.32.30, HisGTG_Chr_10_65234844-65234915_-_@3.32.30, HisGTG_Chr_8_29729058-29729129_+_@3.32.30, HisGTG_Chr_3_20873154-20873225_+_@3.32.30, HisGTG_Chr_3_21218714-21218785_-_@3.32.30, HisGTG_Chr_3_20898974-20899045_+_@3.32.30, HisGTG_Chr_3_21049256-21049327_-_@3.32.30, HisGTG_Chr_3_21348793-21348864_-_@3.32.30, HisGTG_Chr…	29	11	13	11	51	14	71	79	44	15	126	96	27	49	14	100	53	7	29	254	27	72
tRF-27-IO430JXI8O5	ATTAACTAGTACAGCTGACTTCCAATC	i-tRF	GlyTCC_Chr_MT_9754-9822_+_@12.38.27	112	52	66	74	63	106	189	68	18	82	123	24	154	87	51	28	111	66	29	50	72	132
tRF-32-JJ6RRNLIK898L	CAGGCGGCCCGGGTTCGACTCCCGGTGTGGGA	i-tRF	GluTTC_Chr_21_3228261-3228332_-_@40.71.32, GluTTC_Chr_12_15097784-15097855_-_@40.71.32	33	46	15	28	164	33	99	75	90	20	121	207	80	67	57	110	144	23	75	452	22	57
tRF-30-Q1Q89P9L8422	GCGCCGCTGGTGTAGTGGTATCATGCAAGA	5'-tRF	GlyCCC_Chr_25_546202-546272_-_@1.30.30, GlyCCC_Chr_11_68555263-68555333_-_@1.30.30	20	9	13	10	42	33	30	14	30	9	120	25	8	28	20	46	28	18	28	49	14	18
tRF-43-SZ9PUQ4EHIR79O0PX	GTCTTTGTAGTACATCTAATATACTGGTCTTGTAAACCAGAGA	5'-tRF	ThrTGT_Chr_MT_15658-15726_+_@-1G.42.43	12	18	35	37	14	7	124	77	57	15	120	48	46	27	8	123	30	68	34	38	24	26
tRF-31-PNR8YP1LON4VD	GCATTGGTGGTTCAGAGGTAGAATTCTCGCC	5-half	GlyCCC_Chr_6_110635525-110635595_-_@1.31.31	129	32	31	9	11	110	75	90	40	80	119	44	82	93	27	32	96	40	99	81	79	38
tRF-18-5DH2RX0L	GAGACATAGAGGTTATGA	i-tRF	SerTGA_Chr_MT_7229-7299_-_@7.24.18	45	1	1	0	2	2	7	92	2	2	117	1	11	1	2	46	3	4	3	2	3	3
tRF-32-JJ6RRNLIK8V8L	CAGGCGGCCCGGGTTCGACTCCCGGTATGGGA	i-tRF	GluTTC_Chr_12_11276302-11276373_-_@40.71.32, GluTTC_Chr_2_1313370-1313441_-_@40.71.32	29	13	15	25	92	31	115	71	79	32	117	130	116	78	38	93	91	12	56	383	22	60
tRF-35-XSXMSL73VL4YMY	TGCCGTGATCGTATAGTGGTTAGTACTCTGCGTTG	5-half	HisGTG_Chr_10_65237111-65237182_+_@-1T.34.35, HisGTG_Chr_3_21148775-21148846_+_@-1T.34.35, HisGTG_Chr_3_20898974-20899045_+_@-1T.34.35, HisGTG_Chr_3_21276035-21276106_-_@-1T.34.35, HisGTG_Chr_3_21198328-21198399_+_@-1T.34.35, HisGTG_Chr_10_65235579-65235650_+_@-1T.34.35, HisGTG_Chr_3_21063580-21063651_+_@-1T.34.35, HisGTG_Chr_10_65234844-65234915_-_@-1T.34.35, HisGTG_Chr_3_20873154-20873225_+_@-1…	44	30	38	41	150	53	178	103	226	50	117	410	72	63	107	86	148	63	116	751	126	133
tRF-33-KKM1M3WD8SS4DX	CCAGGCGGCCCGGGTTCGACTCCCGGTATGGGA	i-tRF	GluTTC_Chr_12_11276302-11276373_-_@39.71.33, GluTTC_Chr_2_1313370-1313441_-_@39.71.33	37	19	6	12	71	28	103	105	93	19	116	142	64	63	29	81	99	21	67	695	30	72
tRF-26-5SVP9N15WV0	GATCGTATAGTGGTTAGTACTCTGCG	i-tRF	HisGTG_Chr_3_21063580-21063651_+_@6.31.26, HisGTG_Chr_3_21015831-21015902_-_@6.31.26, HisGTG_Chr_3_21218714-21218785_-_@6.31.26, HisGTG_Chr_3_20898974-20899045_+_@6.31.26, HisGTG_Chr_10_65237111-65237182_+_@6.31.26, HisGTG_Chr_3_21148775-21148846_+_@6.31.26, HisGTG_Chr_3_21049256-21049327_-_@6.31.26, HisGTG_Chr_NW_020191468.1_8497-8568_+_@6.31.26, HisGTG_Chr_10_65235579-65235650_+_@6.31.26, HisGT…	28	5	10	15	48	47	140	59	36	22	115	85	57	40	16	87	54	25	33	409	25	93
tRF-27-WLV47PU9XWP	TCGTATAGTGGTTAGTACTCTGCGTTG	i-tRF	HisGTG_Chr_3_21148775-21148846_+_@8.34.27, HisGTG_Chr_3_20873154-20873225_+_@8.34.27, HisGTG_Chr_10_65234844-65234915_-_@8.34.27, HisGTG_Chr_10_65235579-65235650_+_@8.34.27, HisGTG_Chr_8_29729058-29729129_+_@8.34.27, HisGTG_Chr_3_20898974-20899045_+_@8.34.27, HisGTG_Chr_3_21063580-21063651_+_@8.34.27, HisGTG_Chr_3_21198328-21198399_+_@8.34.27, HisGTG_Chr_3_21348793-21348864_-_@8.34.27, HisGTG_Chr…	58	39	85	129	453	125	255	128	211	127	115	479	271	186	466	188	346	440	144	3404	111	518
tRF-26-JJ6RRNLIK8E	CAGGCGGCCCGGGTTCGACTCCCGGT	i-tRF	GluTTC_Chr_2_1313370-1313441_-_@40.65.26, GluTTC_Chr_12_11276302-11276373_-_@40.65.26, GluTTC_Chr_21_3228261-3228332_-_@40.65.26, GluTTC_Chr_12_15097784-15097855_-_@40.65.26	24	16	7	13	22	13	46	77	13	12	113	27	40	16	12	74	64	5	24	119	3	19
tRF-27-7EMQ18Y3E7M	GTGATCGTATAGTGGTTAGTACTCTGC	i-tRF	HisGTG_Chr_NW_020191468.1_8497-8568_+_@4.30.27, HisGTG_Chr_3_21227690-21227761_-_@4.30.27, HisGTG_Chr_8_29729058-29729129_+_@4.30.27, HisGTG_Chr_3_21276035-21276106_-_@4.30.27, HisGTG_Chr_3_20873154-20873225_+_@4.30.27, HisGTG_Chr_3_21348793-21348864_-_@4.30.27, HisGTG_Chr_3_21218714-21218785_-_@4.30.27, HisGTG_Chr_10_65235579-65235650_+_@4.30.27, HisGTG_Chr_3_21063580-21063651_+_@4.30.27, HisGTG…	63	23	95	100	150	92	359	90	115	83	112	225	269	178	42	161	155	116	68	996	99	212
tRF-31-79MP9P9MH5QSD	GTTTCCGTAGTGTAGTGGTCATCACGCTCGC	5'-tRF	ValAAC_Chr_23_31432884-31432956_+_@1.31.31	148	26	92	12	169	40	58	259	134	103	111	110	183	147	38	65	204	53	143	586	105	272
tRF-29-7343RX6NMHH3	GTGGTCTAGTGGTTAGGATTCGGCGCTCT	i-tRF	GluCTC_Chr_9_25530031-25530102_+_@7.35.29, GluCTC_Chr_3_21352358-21352429_-_@7.35.29, GluCTC_Chr_NW_020190592.1_20281-20352_-_@7.35.29, GluCTC_Chr_3_8098331-8098402_-_@7.35.29, GluCTC_Chr_NW_020190592.1_1276-1347_-_@7.35.29, GluCTC_Chr_NW_020190592.1_10784-10855_-_@7.35.29, GluCTC_Chr_23_30014669-30014740_-_@7.35.29, GluCTC_Chr_7_42660785-42660856_+_@7.35.29	55	15	13	25	62	12	46	20	28	7	109	16	24	29	21	28	22	40	6	143	72	16
tRF-32-VEX0K3VI137XM	TAGATTGAAGCCAGTTAGCTAGGGTGTTTAGC	5-half	AsnGTT_Chr_MT_5446-5518_-_@1.32.32	30	4	3	6	2	11	12	55	2	9	109	0	7	3	0	71	9	13	6	7	6	18
tRF-30-2XF04LVF4DNZ	CACTAAGAAGCTATATAGCACTAACCTTTT	5'-tRF	LysTTT_Chr_MT_8061-8127_+_@1.30.30	113	123	32	59	22	119	94	98	82	136	108	69	500	28	75	118	64	185	55	70	73	87
tRF-22-18YKISQI3	AGTGGTTAGGATTCGGCGCTCT	i-tRF	GluCTC_Chr_7_42660785-42660856_+_@14.35.22, GluCTC_Chr_NW_020190592.1_1276-1347_-_@14.35.22, GluCTC_Chr_NW_020190592.1_20281-20352_-_@14.35.22, GluCTC_Chr_NW_020190592.1_10784-10855_-_@14.35.22, GluCTC_Chr_3_8098331-8098402_-_@14.35.22, GluCTC_Chr_23_30014669-30014740_-_@14.35.22, GluCTC_Chr_3_21352358-21352429_-_@14.35.22, GluCTC_Chr_9_25530031-25530102_+_@14.35.22	58	30	105	48	56	55	76	21	55	30	107	51	44	34	6	123	61	48	20	139	54	124
tRF-30-R8WP9N1EWJQ7	GGTGGTCTAGTGGTTAGGATTCGGCGCTCT	i-tRF	GluCTC_Chr_23_30014669-30014740_-_@6.35.30, GluCTC_Chr_3_8098331-8098402_-_@6.35.30, GluCTC_Chr_NW_020190592.1_10784-10855_-_@6.35.30, GluCTC_Chr_NW_020190592.1_1276-1347_-_@6.35.30, GluCTC_Chr_NW_020190592.1_20281-20352_-_@6.35.30, GluCTC_Chr_3_21352358-21352429_-_@6.35.30, GluCTC_Chr_9_25530031-25530102_+_@6.35.30, GluCTC_Chr_7_42660785-42660856_+_@6.35.30	17	21	9	18	77	8	27	26	24	6	103	8	32	18	10	25	25	49	7	185	60	18
tRF-23-WLV47PU90M	TCGTATAGTGGTTAGTACTCTGC	i-tRF	HisGTG_Chr_NW_020191468.1_8497-8568_+_@8.30.23, HisGTG_Chr_3_21227690-21227761_-_@8.30.23, HisGTG_Chr_8_29729058-29729129_+_@8.30.23, HisGTG_Chr_3_21276035-21276106_-_@8.30.23, HisGTG_Chr_3_20873154-20873225_+_@8.30.23, HisGTG_Chr_3_21348793-21348864_-_@8.30.23, HisGTG_Chr_3_21218714-21218785_-_@8.30.23, HisGTG_Chr_10_65235579-65235650_+_@8.30.23, HisGTG_Chr_3_21063580-21063651_+_@8.30.23, HisGTG…	58	24	163	129	172	242	409	126	105	102	101	128	189	100	120	331	262	375	59	2060	106	443
tRF-32-XSXMSL73VL4YK	TGCCGTGATCGTATAGTGGTTAGTACTCTGCG	5'-tRF	HisGTG_Chr_3_21218714-21218785_-_@-1T.31.32, HisGTG_Chr_10_65237111-65237182_+_@-1T.31.32, HisGTG_Chr_10_65235579-65235650_+_@-1T.31.32, HisGTG_Chr_3_21276035-21276106_-_@-1T.31.32, HisGTG_Chr_3_21227690-21227761_-_@-1T.31.32, HisGTG_Chr_3_21198328-21198399_+_@-1T.31.32, HisGTG_Chr_3_20898974-20899045_+_@-1T.31.32, HisGTG_Chr_3_21348793-21348864_-_@-1T.31.32, HisGTG_Chr_8_29729058-29729129_+_@-1T…	15	3	7	7	35	21	61	49	30	8	96	36	16	12	11	35	15	13	10	130	7	44
tRF-19-9N1EWJI5	TGGTTAGGATTCGGCGCTC	i-tRF	GluCTC_Chr_7_42660785-42660856_+_@16.34.19, GluCTC_Chr_NW_020190592.1_1276-1347_-_@16.34.19, GluCTC_Chr_23_30014669-30014740_-_@16.34.19, GluCTC_Chr_3_8098331-8098402_-_@16.34.19, GluCTC_Chr_3_21352358-21352429_-_@16.34.19, GluCTC_Chr_9_25530031-25530102_+_@16.34.19, GluCTC_Chr_NW_020190592.1_10784-10855_-_@16.34.19, GluCTC_Chr_NW_020190592.1_29782-29853_-_@16.34.19, GluCTC_Chr_NW_020190592.1_202…	45	46	61	85	54	40	69	37	58	44	95	62	59	46	87	249	140	130	62	173	108	128
tRF-32-KKM1M3WD8S744	CCAGGCGGCCCGGGTTCGACTCCCGGTGTGGG	i-tRF	GluTTC_Chr_21_3228261-3228332_-_@39.70.32, GluTTC_Chr_12_15097784-15097855_-_@39.70.32	29	17	5	13	102	32	78	50	78	20	94	78	45	71	27	102	81	14	57	225	26	61
tRF-40-1OR6QOY04MR1J5KU	AGTAAGGTCAGCTAATTAAGCTATCGGGCCCATACCCCGA	5'-tRF	MetCAT_Chr_MT_4197-4265_+_@1.40.40	58	147	8	17	21	212	138	40	80	49	94	48	59	23	19	328	53	108	24	32	54	23
tRF-32-VBZ89OZKF5O2N	TAGAATTTGGTGTAATTGGGAGCACGAAGAGT	5-half	GlnTTG_Chr_MT_4123-4194_-_@1.32.32	49	132	41	46	32	107	230	131	119	74	93	81	72	69	54	406	74	234	73	81	144	139
tRF-23-OB1QP0BYDO	GAAAAAGTATGCAAGAACTGCTA	5'-tRF	SerGCT_Chr_MT_11977-12036_+_@1.23.23	8	4	0	0	0	3	0	7	2	0	92	0	0	1	0	6	1	0	0	1	0	0
tRF-26-7EMQ18Y3E70	GTGATCGTATAGTGGTTAGTACTCTG	i-tRF	HisGTG_Chr_10_65237111-65237182_+_@4.29.26, HisGTG_Chr_3_21049256-21049327_-_@4.29.26, HisGTG_Chr_3_20898974-20899045_+_@4.29.26, HisGTG_Chr_3_21063580-21063651_+_@4.29.26, HisGTG_Chr_3_21276035-21276106_-_@4.29.26, HisGTG_Chr_10_65234844-65234915_-_@4.29.26, HisGTG_Chr_8_29729058-29729129_+_@4.29.26, HisGTG_Chr_3_21198328-21198399_+_@4.29.26, HisGTG_Chr_3_21218714-21218785_-_@4.29.26, HisGTG_Chr…	10	1	3	7	10	5	17	41	11	6	92	22	10	6	5	40	18	12	6	146	6	23
tRF-26-KKM1M3WD8S0	CCAGGCGGCCCGGGTTCGACTCCCGG	i-tRF	GluTTC_Chr_12_11276302-11276373_-_@39.64.26, GluTTC_Chr_2_1313370-1313441_-_@39.64.26, GluTTC_Chr_12_15097784-15097855_-_@39.64.26, GluTTC_Chr_21_3228261-3228332_-_@39.64.26	20	4	3	4	40	5	41	32	21	8	92	36	17	28	8	59	29	11	20	207	11	26
tRF-27-50FFV07Q5WP	GAGAGAGACATAGAGGTTATGATGTTG	5'-tRF	SerTGA_Chr_MT_7229-7299_-_@3.29.27	520	3057	1656	2688	3049	4186	10667	284	2775	1727	91	2772	2950	3221	1969	535	3062	3283	2967	3166	1869	2576
tRF-29-34HWH3RXSIHM	CCGTGATCGTATAGTGGTTAGTACTCTGC	5'-tRF	HisGTG_Chr_NW_020191468.1_8497-8568_+_@2.30.29, HisGTG_Chr_3_21227690-21227761_-_@2.30.29, HisGTG_Chr_8_29729058-29729129_+_@2.30.29, HisGTG_Chr_3_21276035-21276106_-_@2.30.29, HisGTG_Chr_3_20873154-20873225_+_@2.30.29, HisGTG_Chr_3_21348793-21348864_-_@2.30.29, HisGTG_Chr_3_21218714-21218785_-_@2.30.29, HisGTG_Chr_10_65235579-65235650_+_@2.30.29, HisGTG_Chr_3_21063580-21063651_+_@2.30.29, HisGTG…	85	27	122	165	240	153	304	106	96	76	91	200	256	150	89	333	153	373	72	1105	189	425
tRF-35-LPD3387SFRJ4O1	CGCAGAAGGTCCTGGGTTCGAGCCCCAGTGGAACC	i-tRF	ValTAC_Chr_15_82766873-82766945_-_@38.72.35, ValTAC_Chr_X_124770762-124770834_+_@38.72.35	64	155	24	19	149	137	209	48	76	48	91	82	79	98	19	142	161	21	154	89	30	49
tRF-36-7OR8J0K8UNPLBIE	GTTAAGGTGGCAGAGCCCGGTAATTGCATAAAACTT	5-half	LeuTAA_Chr_MT_3024-3098_+_@1.36.36	112	172	30	49	59	236	312	184	109	119	91	91	107	65	36	188	110	61	122	132	144	60
tRF-35-PNR8YP9LON4VN1	GCATTGGTGGTTCAGTGGTAGAATTCTCGCCTGCC	5'-tRF	GlyGCC_Chr_3_8034296-8034366_+_@1.35.35, GlyGCC_Chr_2_39839393-39839463_+_@1.35.35, GlyGCC_Chr_18_1423807-1423877_+_@1.35.35, GlyGCC_Chr_23_30943694-30943764_+_@1.35.35, GlyGCC_Chr_18_1416704-1416774_-_@1.35.35, GlyGCC_Chr_18_1416064-1416134_-_@1.35.35, GlyGCC_Chr_23_31686620-31686690_+_@1.35.35, GlyGCC_Chr_19_27767594-27767664_+_@1.35.35, GlyGCC_Chr_18_1819426-1819496_+_@1.35.35	296	146	47	35	48	114	238	36	64	62	90	28	45	92	51	281	68	189	123	111	89	79
tRF-38-VI7O4B797KR8FRV	TAGCTGTTAACTAAAGTTTCGTGGGGGTGGAGCCCACC	i-tRF	AsnGTT_Chr_MT_5446-5518_-_@29.66.38	58	167	18	19	56	60	255	73	73	69	90	45	69	67	49	185	20	291	43	58	56	68
tRF-30-1HPSR9O9337K	AGGCGGCCCGGGTTCGACTCCCGGTGTGGG	i-tRF	GluTTC_Chr_12_15097784-15097855_-_@41.70.30, GluTTC_Chr_21_3228261-3228332_-_@41.70.30	31	70	25	60	218	75	229	68	107	31	88	114	95	91	53	216	319	14	176	278	44	115
tRF-26-OB1QP0BY4EE	GAAAAAGTATGCAAGAACTGCTAATT	5'-tRF	SerGCT_Chr_MT_11977-12036_+_@1.26.26	40	112	17	64	97	31	103	98	222	46	87	157	96	94	40	285	79	145	146	49	32	77
tRF-32-Q1Q89P9L8422Q	GCGCCGCTGGTGTAGTGGTATCATGCAAGATT	5-half	GlyCCC_Chr_25_546202-546272_-_@1.32.32, GlyCCC_Chr_11_68555263-68555333_-_@1.32.32	13	4	6	2	9	29	44	8	18	10	87	21	2	12	14	25	22	4	17	11	13	2
tRF-46-1OR6QOY04MR1J5KUB4E	AGTAAGGTCAGCTAATTAAGCTATCGGGCCCATACCCCGAAAATGT	5'-tRF	MetCAT_Chr_MT_4197-4265_+_@1.46.46	69	174	15	16	19	112	175	70	89	68	87	39	22	30	27	742	43	411	35	96	100	59
tRF-29-50FFV07Q5WJ9	GAGAGAGACATAGAGGTTATGATGTTGGC	5-half	SerTGA_Chr_MT_7229-7299_-_@3.31.29	31	46	75	55	22	40	230	53	36	18	86	17	59	79	13	48	46	53	42	54	60	40
tRF-31-PSQP4PW3FJIKB	GCCCGGCTAGCTCAGTCGGTAGAGCATGGGA	5'-tRF	LysCTT_Chr_21_30269857-30269929_-_@1.31.31, LysCTT_Chr_10_70547066-70547138_-_@1.31.31	26	15	8	1	15	16	23	41	97	8	85	112	23	24	41	224	41	6	26	96	11	23
tRF-40-87R8WP9N1EWJQ72S	TCCCTGGTGGTCTAGTGGTTAGGATTCGGCGCTCTCACCG	5'-tRF	GluCTC_Chr_9_25530031-25530102_+_@1.40.40, GluCTC_Chr_3_21352358-21352429_-_@1.40.40, GluCTC_Chr_NW_020190592.1_20281-20352_-_@1.40.40, GluCTC_Chr_3_8098331-8098402_-_@1.40.40, GluCTC_Chr_NW_020190592.1_1276-1347_-_@1.40.40, GluCTC_Chr_NW_020190592.1_10784-10855_-_@1.40.40, GluCTC_Chr_23_30014669-30014740_-_@1.40.40, GluCTC_Chr_7_42660785-42660856_+_@1.40.40	28	45	10	34	68	56	106	42	57	59	84	48	70	19	32	52	56	45	59	213	122	50
tRF-46-2XF04LVF4DNZDNF2Z0B	CACTAAGAAGCTATATAGCACTAACCTTTTAAGTTAGAGATTGAGA	5'-tRF	LysTTT_Chr_MT_8061-8127_+_@1.46.46	14	22	9	6	9	55	39	39	33	16	83	26	13	2	9	34	12	97	11	31	36	30
tRF-32-799P9P9NH57SJ	GTTTCTGTAGTGTAGTGGTTATCACGTTCGCC	5-half	ValCAC_Chr_9_32498696-32498768_+_@1.32.32, ValCAC_Chr_NW_020191468.1_12031-12103_-_@1.32.32, ValAAC_Chr_3_20967927-20967999_+_@1.32.32, ValCAC_Chr_3_21114069-21114141_-_@1.32.32, ValCAC_Chr_3_21262480-21262552_+_@1.32.32, ValCAC_Chr_3_21012294-21012366_+_@1.32.32	23	14	16	8	17	16	32	77	29	39	82	46	20	13	29	10	33	7	14	66	43	18
tRF-36-UD10H7RNLEKPM4D	TAAACAGGAGATCCTGGGTTCGAATCCCAGCGGTGC	i-tRF	ThrAGT_Chr_18_43596311-43596384_+_@37.72.36, ThrAGT_Chr_19_27830446-27830519_+_@37.72.36, ThrAGT_Chr_19_27851226-27851299_-_@37.72.36, ThrAGT_Chr_19_27777989-27778062_-_@37.72.36	10	51	10	8	52	38	67	60	55	7	82	35	33	55	9	101	65	43	94	50	20	100
tRF-19-RX6NMHH3	GGTTAGGATTCGGCGCTCT	i-tRF	GluCTC_Chr_23_30014669-30014740_-_@17.35.19, GluCTC_Chr_NW_020190592.1_29782-29853_-_@17.35.19, GluCTC_Chr_3_8098331-8098402_-_@17.35.19, GluCTC_Chr_NW_020190592.1_10784-10855_-_@17.35.19, GluCTC_Chr_NW_020190592.1_1276-1347_-_@17.35.19, GluCTC_Chr_NW_020190592.1_20281-20352_-_@17.35.19, GluCTC_Chr_3_21352358-21352429_-_@17.35.19, GluCTC_Chr_9_25530031-25530102_+_@17.35.19, GluCTC_Chr_7_42660785-…	46	22	32	67	26	57	35	16	23	17	81	22	35	20	39	95	51	46	14	371	37	29
tRF-33-PSQP4PW3FJIKW	GCCCGGCTAGCTCAGTCGGTAGAGCATGGGACT	5-half	LysCTT_Chr_10_70547066-70547138_-_@1.33.33, LysCTT_Chr_21_30269857-30269929_-_@1.33.33	37	15	2	2	12	65	82	23	27	13	81	10	7	13	14	17	26	35	38	27	30	23
tRF-23-MQ18Y3E7D8	CGTATAGTGGTTAGTACTCTGCG	i-tRF	HisGTG_Chr_3_21063580-21063651_+_@9.31.23, HisGTG_Chr_3_21227690-21227761_-_@9.31.23, HisGTG_Chr_3_21148775-21148846_+_@9.31.23, HisGTG_Chr_8_29729058-29729129_+_@9.31.23, HisGTG_Chr_3_21015831-21015902_-_@9.31.23, HisGTG_Chr_10_65234844-65234915_-_@9.31.23, HisGTG_Chr_3_20873154-20873225_+_@9.31.23, HisGTG_Chr_3_20898974-20899045_+_@9.31.23, HisGTG_Chr_10_65235579-65235650_+_@9.31.23, HisGTG_Chr…	25	6	11	7	38	33	66	36	28	6	80	42	37	23	25	56	41	45	13	315	16	58
tRF-29-R8WP9N1EWJI5	GGTGGTCTAGTGGTTAGGATTCGGCGCTC	i-tRF	GluCTC_Chr_NW_020190592.1_20281-20352_-_@6.34.29, GluCTC_Chr_NW_020190592.1_10784-10855_-_@6.34.29, GluCTC_Chr_NW_020190592.1_1276-1347_-_@6.34.29, GluCTC_Chr_9_25530031-25530102_+_@6.34.29, GluCTC_Chr_3_8098331-8098402_-_@6.34.29, GluCTC_Chr_23_30014669-30014740_-_@6.34.29, GluCTC_Chr_3_21352358-21352429_-_@6.34.29, GluCTC_Chr_7_42660785-42660856_+_@6.34.29	17	15	13	24	37	40	35	21	18	8	79	19	19	12	20	11	93	29	16	225	63	10
tRF-29-PNR8YP9LONH3	GCATTGGTGGTTCAGTGGTAGAATTCTCT	5'-tRF	GlyCCC_Chr_3_21040374-21040444_-_@1.29.29, GlyCCC_Chr_3_20997412-20997482_-_@1.29.29, GlyCCC_Chr_NW_020191468.1_27206-27276_+_@1.29.29	102	65	28	19	52	101	44	52	38	105	78	41	58	54	35	54	21	58	25	125	70	26
tRF-30-JKDPZOH2E9FZ	CAGGGAATAGTTTAAATAGAACTTCAGCTT	5-half	ProTGG_Chr_MT_15726-15791_-_@1.30.30	102	34	17	45	45	47	191	123	54	141	78	41	83	49	37	51	60	235	32	69	72	91
tRF-32-MUWLV47PU9XWP	CGTGATCGTATAGTGGTTAGTACTCTGCGTTG	i-tRF	HisGTG_Chr_10_65234844-65234915_-_@3.34.32, HisGTG_Chr_3_21227690-21227761_-_@3.34.32, HisGTG_Chr_3_21063580-21063651_+_@3.34.32, HisGTG_Chr_3_21015831-21015902_-_@3.34.32, HisGTG_Chr_3_21348793-21348864_-_@3.34.32, HisGTG_Chr_3_21049256-21049327_-_@3.34.32, HisGTG_Chr_NW_020191468.1_8497-8568_+_@3.34.32, HisGTG_Chr_3_21148775-21148846_+_@3.34.32, HisGTG_Chr_10_65235579-65235650_+_@3.34.32, HisGT…	65	84	131	218	779	87	489	130	375	114	78	1072	260	285	120	259	623	101	231	2624	196	806
tRF-42-87R8WP9N1EWJQ72SJ	TCCCTGGTGGTCTAGTGGTTAGGATTCGGCGCTCTCACCGCC	5'-tRF	GluCTC_Chr_23_30014669-30014740_-_@1.42.42, GluCTC_Chr_3_21352358-21352429_-_@1.42.42, GluCTC_Chr_7_42660785-42660856_+_@1.42.42, GluCTC_Chr_3_8098331-8098402_-_@1.42.42, GluCTC_Chr_NW_020190592.1_1276-1347_-_@1.42.42, GluCTC_Chr_9_25530031-25530102_+_@1.42.42, GluCTC_Chr_NW_020190592.1_20281-20352_-_@1.42.42, GluCTC_Chr_NW_020190592.1_10784-10855_-_@1.42.42	51	93	45	38	89	103	311	58	55	137	78	66	89	59	28	118	152	204	168	577	209	121
tRF-28-K5I34JRX6ND3	CCCACATGGTCTAGCGGTTAGGATTCCT	5'-tRF	GluTTC_Chr_2_128295086-128295157_-_@2.29.28, GluTTC_Chr_12_15097784-15097855_-_@2.29.28, GluTTC_Chr_21_3228261-3228332_-_@2.29.28	27	50	21	44	188	33	52	93	61	11	77	132	106	128	34	87	190	59	151	530	15	249
tRF-41-9LNPZODODOIEYU4QE	TGGTACTTAGTTTAAAATAAAATAAATGATTTCGACTCATT	5'-tRF	ArgTCG_Chr_MT_10170-10238_+_@1.41.41	83	110	16	38	25	174	132	154	42	99	76	55	40	31	29	89	45	245	36	31	43	33
tRF-31-2XF04LVF4DNZB	CACTAAGAAGCTATATAGCACTAACCTTTTA	5'-tRF	LysTTT_Chr_MT_8061-8127_+_@1.31.31	21	19	7	5	2	31	34	40	14	18	75	13	14	15	3	32	15	72	11	14	3	17
tRF-21-F2OQFKY4B	AGAGAGACATAGAGGTTATGA	5'-tRF	SerTGA_Chr_MT_7229-7299_-_@4.24.21	29	3	2	2	1	7	5	33	1	2	74	4	10	1	1	29	6	2	1	2	6	5
tRF-28-MUWLV47PU90M	CGTGATCGTATAGTGGTTAGTACTCTGC	i-tRF	HisGTG_Chr_3_21148775-21148846_+_@3.30.28, HisGTG_Chr_3_21348793-21348864_-_@3.30.28, HisGTG_Chr_8_29729058-29729129_+_@3.30.28, HisGTG_Chr_3_21015831-21015902_-_@3.30.28, HisGTG_Chr_10_65237111-65237182_+_@3.30.28, HisGTG_Chr_3_21049256-21049327_-_@3.30.28, HisGTG_Chr_3_20898974-20899045_+_@3.30.28, HisGTG_Chr_10_65235579-65235650_+_@3.30.28, HisGTG_Chr_3_21063580-21063651_+_@3.30.28, HisGTG_Chr…	41	49	197	194	306	213	659	125	187	112	74	387	367	267	61	247	340	147	128	1573	163	427
tRF-20-9N1EWJQ7	TGGTTAGGATTCGGCGCTCT	i-tRF	GluCTC_Chr_NW_020190592.1_10784-10855_-_@16.35.20, GluCTC_Chr_3_8098331-8098402_-_@16.35.20, GluCTC_Chr_3_21352358-21352429_-_@16.35.20, GluCTC_Chr_NW_020190592.1_1276-1347_-_@16.35.20, GluCTC_Chr_NW_020190592.1_20281-20352_-_@16.35.20, GluCTC_Chr_23_30014669-30014740_-_@16.35.20, GluCTC_Chr_NW_020190592.1_29782-29853_-_@16.35.20, GluCTC_Chr_7_42660785-42660856_+_@16.35.20, GluCTC_Chr_9_25530031-…	41	18	13	36	47	25	46	21	30	18	73	24	24	17	25	84	31	52	14	128	64	30
tRF-17-5DH2RXP	GAGACATAGAGGTTATG	i-tRF	SerTGA_Chr_MT_7229-7299_-_@7.23.17	8	7	3	9	4	10	15	38	13	4	72	3	11	7	4	11	11	11	7	12	7	8
tRF-22-WLV47PU9P	TCGTATAGTGGTTAGTACTCTG	i-tRF	HisGTG_Chr_3_21198328-21198399_+_@8.29.22, HisGTG_Chr_3_21218714-21218785_-_@8.29.22, HisGTG_Chr_3_21276035-21276106_-_@8.29.22, HisGTG_Chr_10_65235579-65235650_+_@8.29.22, HisGTG_Chr_3_21148775-21148846_+_@8.29.22, HisGTG_Chr_3_20873154-20873225_+_@8.29.22, HisGTG_Chr_3_21049256-21049327_-_@8.29.22, HisGTG_Chr_NW_020191468.1_8497-8568_+_@8.29.22, HisGTG_Chr_10_65237111-65237182_+_@8.29.22, HisGT…	13	2	4	7	10	10	14	19	8	14	72	14	14	10	10	29	14	20	12	155	5	28
tRF-43-1OR6QOY04MR1J5KU6	AGTAAGGTCAGCTAATTAAGCTATCGGGCCCATACCCCGAAAA	5'-tRF	MetCAT_Chr_MT_4197-4265_+_@1.43.43	31	60	8	13	6	55	89	31	20	30	72	27	14	11	4	294	21	94	18	30	14	25
tRF-17-PW5SVPP	GCCGTGATCGTATAGTG	5'-tRF	HisGTG_Chr_NW_020191468.1_8497-8568_+_@1.17.17, HisGTG_Chr_10_65237111-65237182_+_@1.17.17, HisGTG_Chr_3_21198328-21198399_+_@1.17.17, HisGTG_Chr_3_20873154-20873225_+_@1.17.17, HisGTG_Chr_10_65235579-65235650_+_@1.17.17, HisGTG_Chr_8_29729058-29729129_+_@1.17.17, HisGTG_Chr_3_21276035-21276106_-_@1.17.17, HisGTG_Chr_3_21148775-21148846_+_@1.17.17, HisGTG_Chr_3_21049256-21049327_-_@1.17.17, HisGT…	30	18	42	49	106	68	149	62	66	43	71	179	108	83	32	100	112	60	36	725	51	151
tRF-24-YDVLJIOZ1F	TTAACTAGTACAGCTGACTTCCAA	i-tRF	GlyTCC_Chr_MT_9754-9822_+_@13.36.24	108	14	8	5	4	29	16	53	0	25	71	0	24	14	9	8	22	15	4	5	47	13
tRF-47-1OR6QOY04MR1J5KUB4Q	AGTAAGGTCAGCTAATTAAGCTATCGGGCCCATACCCCGAAAATGTT	5'-tRF	MetCAT_Chr_MT_4197-4265_+_@1.47.47	365	1103	167	248	201	982	2062	420	456	787	70	357	718	342	205	2600	496	1898	404	493	653	459
tRF-30-RK9P4P9L5HMV	GGGGGTGTAGCTCAGTGGTAGAGCGCGTGC	5'-tRF	AlaCGC_Chr_23_30090290-30090361_+_@1.30.30, AlaAGC_Chr_23_30148685-30148756_-_@1.30.30, AlaAGC_Chr_23_30154990-30155061_+_@1.30.30, AlaAGC_Chr_23_31025905-31025976_+_@1.30.30, AlaCGC_Chr_23_30156916-30156987_+_@1.30.30, AlaAGC_Chr_23_30284772-30284843_+_@1.30.30, AlaAGC_Chr_23_30141212-30141283_-_@1.30.30, AlaCGC_Chr_23_30121277-30121348_-_@1.30.30, AlaAGC_Chr_1_158044572-158044644_+_@1.30.30, Al…	7	13	14	30	88	9	115	25	34	17	69	39	35	73	11	43	84	23	89	525	22	81
tRF-31-QNR8VP9NFQFYD	GCGTTGGTGGTATAGTGGTTAGCATAGCTGC	5'-tRF	GlyTCC_Chr_7_19428535-19428606_-_@1.31.31	11	30	14	3	57	32	55	35	48	10	69	70	22	33	15	50	33	23	37	221	11	53
tRF-18-7U9PNODJ	GTTGATGTAGCTTAACCC	5'-tRF	PheGAA_Chr_MT_364-430_+_@1.18.18	35	7	25	44	42	22	14	55	78	3	67	22	39	88	16	26	25	7	38	11	7	100
tRF-21-73V2Y8L9E	GTGGTTAGGATTCGGCGCTCT	i-tRF	GluCTC_Chr_NW_020190592.1_10784-10855_-_@15.35.21, GluCTC_Chr_23_30014669-30014740_-_@15.35.21, GluCTC_Chr_NW_020190592.1_1276-1347_-_@15.35.21, GluCTC_Chr_3_21352358-21352429_-_@15.35.21, GluCTC_Chr_9_25530031-25530102_+_@15.35.21, GluCTC_Chr_7_42660785-42660856_+_@15.35.21, GluCTC_Chr_3_8098331-8098402_-_@15.35.21, GluCTC_Chr_NW_020190592.1_20281-20352_-_@15.35.21	50	18	67	54	30	23	34	12	22	16	67	26	23	14	23	101	34	32	10	256	40	83
tRF-42-1OR6QOY04MR1J5KUF	AGTAAGGTCAGCTAATTAAGCTATCGGGCCCATACCCCGAAA	5'-tRF	MetCAT_Chr_MT_4197-4265_+_@1.42.42	31	107	8	18	13	133	129	44	61	64	67	33	42	23	13	255	35	112	24	43	45	37
tRF-21-18YKISQID	AGTGGTTAGGATTCGGCGCTC	i-tRF	GluCTC_Chr_9_25530031-25530102_+_@14.34.21, GluCTC_Chr_7_42660785-42660856_+_@14.34.21, GluCTC_Chr_3_8098331-8098402_-_@14.34.21, GluCTC_Chr_NW_020190592.1_1276-1347_-_@14.34.21, GluCTC_Chr_23_30014669-30014740_-_@14.34.21, GluCTC_Chr_NW_020190592.1_10784-10855_-_@14.34.21, GluCTC_Chr_NW_020190592.1_20281-20352_-_@14.34.21, GluCTC_Chr_3_21352358-21352429_-_@14.34.21	29	30	27	48	47	34	66	22	29	11	66	24	22	17	17	99	95	58	28	262	79	50
tRF-26-SZ9PUQ4EHI0	GTCTTTGTAGTACATCTAATATACTG	5'-tRF	ThrTGT_Chr_MT_15658-15726_+_@-1G.25.26	180	504	397	699	1176	1038	1526	117	1930	330	66	1264	683	1195	324	506	986	2356	1363	784	178	1720
tRF-27-JJ6RRNLIK8P	CAGGCGGCCCGGGTTCGACTCCCGGTG	i-tRF	GluTTC_Chr_21_3228261-3228332_-_@40.66.27, GluTTC_Chr_12_15097784-15097855_-_@40.66.27	20	3	1	2	7	4	15	47	2	1	65	5	5	6	2	30	23	1	2	38	1	13
tRF-30-6978WPRLXN4V	GGCTCGTTGGTCTAGGGGTATGATTCTCGC	5'-tRF	ProAGG_Chr_4_92756488-92756559_+_@1.30.30, ProCGG_Chr_19_27847742-27847813_-_@1.30.30, ProCGG_Chr_3_1004082-1004153_-_@1.30.30, ProAGG_Chr_10_26482156-26482227_+_@1.30.30, ProTGG_Chr_25_2625955-2626026_+_@1.30.30, ProAGG_Chr_10_26484896-26484967_+_@1.30.30, ProTGG_Chr_NW_020190356.1_18510-18581_+_@1.30.30, ProAGG_Chr_25_2624494-2624565_+_@1.30.30, ProTGG_Chr_25_2621041-2621112_+_@1.30.30, ProTGG_…	8	13	11	17	22	9	20	15	15	12	65	32	11	31	13	37	47	16	24	199	5	27
tRF-27-5SVP9N15WVN	GATCGTATAGTGGTTAGTACTCTGCGT	i-tRF	HisGTG_Chr_10_65235579-65235650_+_@6.32.27, HisGTG_Chr_8_29729058-29729129_+_@6.32.27, HisGTG_Chr_3_21049256-21049327_-_@6.32.27, HisGTG_Chr_3_21015831-21015902_-_@6.32.27, HisGTG_Chr_3_20898974-20899045_+_@6.32.27, HisGTG_Chr_NW_020191468.1_8497-8568_+_@6.32.27, HisGTG_Chr_3_21348793-21348864_-_@6.32.27, HisGTG_Chr_10_65234844-65234915_-_@6.32.27, HisGTG_Chr_10_65237111-65237182_+_@6.32.27, HisG…	38	3	0	3	16	2	13	35	2	3	64	33	13	10	6	36	17	5	3	110	8	13
tRF-28-JKDPZOH2E99	CAGGGAATAGTTTAAATAGAACTTCAGC	5'-tRF	ProTGG_Chr_MT_15726-15791_-_@1.28.28	7	10	8	9	3	25	40	25	10	8	64	13	16	8	13	12	6	28	4	24	3	8
tRF-19-PW5SVPJZ	GCCGTGATCGTATAGTGGT	5'-tRF	HisGTG_Chr_NW_020191468.1_8497-8568_+_@1.19.19, HisGTG_Chr_10_65237111-65237182_+_@1.19.19, HisGTG_Chr_3_21198328-21198399_+_@1.19.19, HisGTG_Chr_3_20873154-20873225_+_@1.19.19, HisGTG_Chr_10_65235579-65235650_+_@1.19.19, HisGTG_Chr_8_29729058-29729129_+_@1.19.19, HisGTG_Chr_3_21276035-21276106_-_@1.19.19, HisGTG_Chr_3_21148775-21148846_+_@1.19.19, HisGTG_Chr_3_21049256-21049327_-_@1.19.19, HisGT…	40	26	48	43	135	68	247	56	87	62	62	193	112	103	45	106	139	87	48	844	58	176
tRF-24-MQ18Y3E7IN	CGTATAGTGGTTAGTACTCTGCGT	i-tRF	HisGTG_Chr_10_65237111-65237182_+_@9.32.24, HisGTG_Chr_3_21348793-21348864_-_@9.32.24, HisGTG_Chr_3_21198328-21198399_+_@9.32.24, HisGTG_Chr_3_21227690-21227761_-_@9.32.24, HisGTG_Chr_10_65235579-65235650_+_@9.32.24, HisGTG_Chr_3_21015831-21015902_-_@9.32.24, HisGTG_Chr_3_21276035-21276106_-_@9.32.24, HisGTG_Chr_8_29729058-29729129_+_@9.32.24, HisGTG_Chr_3_20898974-20899045_+_@9.32.24, HisGTG_Chr…	8	0	0	7	19	5	15	32	3	5	62	19	5	5	6	25	8	7	7	88	5	17
tRF-16-PW5SVPE	GCCGTGATCGTATAGT	5'-tRF	HisGTG_Chr_3_21348793-21348864_-_@1.16.16, HisGTG_Chr_3_21198328-21198399_+_@1.16.16, HisGTG_Chr_3_21218714-21218785_-_@1.16.16, HisGTG_Chr_3_20898974-20899045_+_@1.16.16, HisGTG_Chr_3_21148775-21148846_+_@1.16.16, HisGTG_Chr_3_21063580-21063651_+_@1.16.16, HisGTG_Chr_8_29729058-29729129_+_@1.16.16, HisGTG_Chr_3_21049256-21049327_-_@1.16.16, HisGTG_Chr_3_21015831-21015902_-_@1.16.16, HisGTG_Chr_N…	24	14	17	22	73	50	115	51	48	29	61	114	64	84	18	57	68	54	27	470	45	97
tRF-31-94SX73V2Y8L9E	TGGTGGTCTAGTGGTTAGGATTCGGCGCTCT	i-tRF	GluCTC_Chr_NW_020190592.1_20281-20352_-_@5.35.31, GluCTC_Chr_3_21352358-21352429_-_@5.35.31, GluCTC_Chr_3_8098331-8098402_-_@5.35.31, GluCTC_Chr_NW_020190592.1_1276-1347_-_@5.35.31, GluCTC_Chr_NW_020190592.1_10784-10855_-_@5.35.31, GluCTC_Chr_23_30014669-30014740_-_@5.35.31, GluCTC_Chr_7_42660785-42660856_+_@5.35.31, GluCTC_Chr_9_25530031-25530102_+_@5.35.31	27	16	3	16	33	15	24	19	16	14	61	13	25	11	10	17	31	27	5	105	39	12
tRF-19-I7XUK825	ATTCTTGCGACCCGGGTTC	i-tRF	GlyCCC_Chr_25_546202-546272_-_@36.54.19, GlyCCC_Chr_11_68555263-68555333_-_@36.54.19, GlyCCC_Chr_NW_020191682.1_9290-9360_-_@36.54.19	42	296	51	88	74	74	173	93	74	115	60	180	136	86	60	232	189	198	162	328	55	194
tRF-19-PS5P4PJ4	GCCCGGATAGCTCAGTCGG	5'-tRF	LysTTT_Chr_23_30029666-30029738_-_@1.19.19, LysTTT_Chr_19_27761050-27761122_+_@1.19.19, LysTTT_Chr_15_82772306-82772378_+_@1.19.19, LysTTT_Chr_16_2248304-2248376_-_@1.19.19, LysTTT_Chr_15_82774048-82774120_-_@1.19.19, LysTTT_Chr_16_2247970-2248042_+_@1.19.19, LysTTT_Chr_23_30158659-30158731_+_@1.19.19, LysTTT_Chr_23_31054701-31054773_+_@1.19.19	21	18	5	4	24	28	13	18	21	8	60	5	28	5	11	20	19	19	30	32	9	51
tRF-27-K5I34JRX6NJ	CCCACATGGTCTAGCGGTTAGGATTCC	5'-tRF	GluTTC_Chr_21_3228261-3228332_-_@2.28.27, GluTTC_Chr_12_15097784-15097855_-_@2.28.27, GluTTC_Chr_2_128295086-128295157_-_@2.28.27	17	0	3	2	19	2	4	17	3	3	60	11	7	12	2	50	3	3	12	24	5	23
tRF-28-7343RX6NMHD5	GTGGTCTAGTGGTTAGGATTCGGCGCTC	i-tRF	GluCTC_Chr_23_30014669-30014740_-_@7.34.28, GluCTC_Chr_3_8098331-8098402_-_@7.34.28, GluCTC_Chr_NW_020190592.1_10784-10855_-_@7.34.28, GluCTC_Chr_NW_020190592.1_1276-1347_-_@7.34.28, GluCTC_Chr_NW_020190592.1_20281-20352_-_@7.34.28, GluCTC_Chr_3_21352358-21352429_-_@7.34.28, GluCTC_Chr_9_25530031-25530102_+_@7.34.28, GluCTC_Chr_7_42660785-42660856_+_@7.34.28	41	15	18	32	42	17	57	17	31	8	60	28	23	11	13	28	115	65	27	288	81	44
tRF-29-18YKISQI451V	AGTGGTTAGGATTCGGCGCTCTCACCGCC	i-tRF	GluCTC_Chr_9_25530031-25530102_+_@14.42.29, GluCTC_Chr_NW_020190592.1_1276-1347_-_@14.42.29, GluCTC_Chr_3_21352358-21352429_-_@14.42.29, GluCTC_Chr_7_42660785-42660856_+_@14.42.29, GluCTC_Chr_NW_020190592.1_20281-20352_-_@14.42.29, GluCTC_Chr_3_8098331-8098402_-_@14.42.29, GluCTC_Chr_23_30014669-30014740_-_@14.42.29, GluCTC_Chr_NW_020190592.1_10784-10855_-_@14.42.29	27	54	22	42	26	38	62	26	53	14	59	18	42	36	19	85	49	113	54	25	44	50
tRF-30-34HWH3RXSINH	CCGTGATCGTATAGTGGTTAGTACTCTGCG	5'-tRF	HisGTG_Chr_3_21218714-21218785_-_@2.31.30, HisGTG_Chr_10_65237111-65237182_+_@2.31.30, HisGTG_Chr_10_65235579-65235650_+_@2.31.30, HisGTG_Chr_3_21276035-21276106_-_@2.31.30, HisGTG_Chr_3_21227690-21227761_-_@2.31.30, HisGTG_Chr_3_21198328-21198399_+_@2.31.30, HisGTG_Chr_3_20898974-20899045_+_@2.31.30, HisGTG_Chr_3_21348793-21348864_-_@2.31.30, HisGTG_Chr_8_29729058-29729129_+_@2.31.30, HisGTG_Chr…	19	8	10	11	49	30	103	39	13	7	59	48	25	23	10	87	32	72	22	258	21	76
tRF-25-86J8WPMN1E	TCCCACATGGTCTAGCGGTTAGGAT	5'-tRF	GluTTC_Chr_21_3228261-3228332_-_@1.25.25, GluTTC_Chr_12_15097784-15097855_-_@1.25.25, GluTTC_Chr_2_128295086-128295157_-_@1.25.25	13	16	6	10	33	8	29	21	20	8	58	39	16	18	15	34	39	25	55	160	18	43
tRF-43-2XF04LVF4DNZDNF20P	CACTAAGAAGCTATATAGCACTAACCTTTTAAGTTAGAGATTG	5'-tRF	LysTTT_Chr_MT_8061-8127_+_@1.43.43	6	2	1	0	0	0	1	21	0	1	58	3	0	0	0	8	0	3	0	2	2	0
tRF-35-VEX0K3VI137XQW	TAGATTGAAGCCAGTTAGCTAGGGTGTTTAGCTGT	5-half	AsnGTT_Chr_MT_5446-5518_-_@1.35.35	46	44	6	13	26	84	111	22	42	44	57	56	26	14	31	138	25	142	15	16	37	42
tRF-38-779PZBXFEERZYQDD	GTTCTTGTAGTTGAATGACAACGATGGTTTTTCATATC	5'-tRF	GluTTC_Chr_MT_14441-14509_-_@1.38.38	14	26	0	16	52	73	381	53	104	53	57	45	42	50	6	96	54	211	58	149	56	55
tRF-39-87R8WP9N1EWJQ7FV	TCCCTGGTGGTCTAGTGGTTAGGATTCGGCGCTCTCACC	5'-tRF	GluCTC_Chr_NW_020190592.1_1276-1347_-_@1.39.39, GluCTC_Chr_7_42660785-42660856_+_@1.39.39, GluCTC_Chr_3_21352358-21352429_-_@1.39.39, GluCTC_Chr_23_30014669-30014740_-_@1.39.39, GluCTC_Chr_NW_020190592.1_10784-10855_-_@1.39.39, GluCTC_Chr_3_8098331-8098402_-_@1.39.39, GluCTC_Chr_9_25530031-25530102_+_@1.39.39, GluCTC_Chr_NW_020190592.1_20281-20352_-_@1.39.39	350	71	117	75	51	200	350	69	67	175	57	33	183	52	47	67	136	184	97	507	190	77
tRF-41-DBNID9VV86V7DPV8D	AAGAACTGCTAATTCTATGCTCCCATATCTAATAGTATGGC	i-tRF	SerGCT_Chr_MT_11977-12036_+_@13.53.41	16	36	14	16	31	34	123	48	42	20	57	29	97	19	19	155	41	141	37	71	31	63
tRF-42-7OR8J0K8UNPLBIUDQ	GTTAAGGTGGCAGAGCCCGGTAATTGCATAAAACTTAAACTT	5'-tRF	LeuTAA_Chr_MT_3024-3098_+_@1.42.42	96	169	22	19	30	173	232	103	67	103	56	40	50	17	20	138	48	60	73	45	85	28
tRF-27-MUWLV47PU9P	CGTGATCGTATAGTGGTTAGTACTCTG	i-tRF	HisGTG_Chr_NW_020191468.1_8497-8568_+_@3.29.27, HisGTG_Chr_3_21049256-21049327_-_@3.29.27, HisGTG_Chr_3_21227690-21227761_-_@3.29.27, HisGTG_Chr_3_21063580-21063651_+_@3.29.27, HisGTG_Chr_3_21276035-21276106_-_@3.29.27, HisGTG_Chr_3_20873154-20873225_+_@3.29.27, HisGTG_Chr_3_21348793-21348864_-_@3.29.27, HisGTG_Chr_3_21015831-21015902_-_@3.29.27, HisGTG_Chr_10_65234844-65234915_-_@3.29.27, HisGTG…	7	1	3	5	7	5	17	23	8	7	55	14	8	2	6	18	15	6	6	84	4	17
tRF-38-I7ZPVXEPUPNDY6DD	ATTCTTTTAGTATTAACTAGTACAGCTGACTTCCAATC	5'-tRF	GlyTCC_Chr_MT_9754-9822_+_@1.38.38	85	36	22	20	34	113	173	86	22	91	55	14	71	16	15	10	53	131	28	89	79	75
tRF-20-SZ9PUQ4E	GTCTTTGTAGTACATCTAAT	5'-tRF	ThrTGT_Chr_MT_15658-15726_+_@-1G.19.20	26	9	27	28	27	12	7	37	31	4	54	23	41	33	17	35	23	10	48	7	0	43
tRF-32-PSQP4PW3FJIK1	GCCCGGCTAGCTCAGTCGGTAGAGCATGGGAC	5-half	LysCTT_Chr_21_30269857-30269929_-_@1.32.32, LysCTT_Chr_10_70547066-70547138_-_@1.32.32	30	14	5	4	19	20	37	36	13	11	54	31	5	21	18	20	26	4	58	39	16	13
tRF-34-VBZ89OZKF5O22Q	TAGAATTTGGTGTAATTGGGAGCACGAAGAGTTT	5-half	GlnTTG_Chr_MT_4123-4194_-_@1.34.34	48	40	15	6	10	34	70	73	38	24	54	17	23	7	11	218	16	54	36	32	46	39
tRF-19-F2JP1NFL	AGAGACATAGAGGTTATGA	i-tRF	SerTGA_Chr_MT_7229-7299_-_@6.24.19	9	1	2	1	1	3	7	25	1	0	53	1	5	2	1	12	1	9	4	5	2	3
tRF-27-18YKISQI45K	AGTGGTTAGGATTCGGCGCTCTCACCG	i-tRF	GluCTC_Chr_NW_020190592.1_1276-1347_-_@14.40.27, GluCTC_Chr_7_42660785-42660856_+_@14.40.27, GluCTC_Chr_3_21352358-21352429_-_@14.40.27, GluCTC_Chr_23_30014669-30014740_-_@14.40.27, GluCTC_Chr_NW_020190592.1_10784-10855_-_@14.40.27, GluCTC_Chr_3_8098331-8098402_-_@14.40.27, GluCTC_Chr_9_25530031-25530102_+_@14.40.27, GluCTC_Chr_NW_020190592.1_20281-20352_-_@14.40.27	12	24	21	32	45	41	56	22	35	27	53	32	56	36	14	60	36	77	39	47	27	29
tRF-27-Q1Q89P9L842	GCGCCGCTGGTGTAGTGGTATCATGCA	5'-tRF	GlyCCC_Chr_25_546202-546272_-_@1.27.27, GlyCCC_Chr_11_68555263-68555333_-_@1.27.27	11	10	4	5	31	21	41	27	20	4	53	27	10	23	9	51	30	9	37	82	10	27
tRF-30-V47P596VW631	TAGTGGTTAGGATTCGGCGCTCTCACCGCC	i-tRF	GluCTC_Chr_NW_020190592.1_10784-10855_-_@13.42.30, GluCTC_Chr_NW_020190592.1_1276-1347_-_@13.42.30, GluCTC_Chr_7_42660785-42660856_+_@13.42.30, GluCTC_Chr_NW_020190592.1_20281-20352_-_@13.42.30, GluCTC_Chr_23_30014669-30014740_-_@13.42.30, GluCTC_Chr_3_8098331-8098402_-_@13.42.30, GluCTC_Chr_9_25530031-25530102_+_@13.42.30, GluCTC_Chr_3_21352358-21352429_-_@13.42.30	40	66	45	50	41	55	67	64	45	32	53	17	48	34	34	94	67	127	71	66	50	66
tRF-22-I34JRX6NJ	ATGGTCTAGCGGTTAGGATTCC	i-tRF	GluTTC_Chr_12_11276302-11276373_-_@7.28.22, GluTTC_Chr_12_15097784-15097855_-_@7.28.22, GluTTC_Chr_2_128295086-128295157_-_@7.28.22, GluTTC_Chr_2_1313370-1313441_-_@7.28.22, GluTTC_Chr_21_3228261-3228332_-_@7.28.22	0	0	0	1	6	3	0	11	3	0	52	4	1	1	2	10	4	0	6	16	1	3
tRF-23-7U9PNOKO9	GTTGATGTAGCTTAACCCAAAGC	5'-tRF	PheGAA_Chr_MT_364-430_+_@1.23.23	19	3	15	27	29	16	39	47	26	9	52	13	33	65	12	25	22	23	21	23	13	68
tRF-27-86V8WPMN1E5	TCCCATATGGTCTAGCGGTTAGGATTC	5'-tRF	GluTTC_Chr_2_1313370-1313441_-_@1.27.27, GluTTC_Chr_12_11276302-11276373_-_@1.27.27	4	0	0	1	2	2	3	10	2	1	52	10	3	2	0	26	1	2	6	9	2	5
tRF-41-87R8WP9N1EWJQ72SD	TCCCTGGTGGTCTAGTGGTTAGGATTCGGCGCTCTCACCGC	5'-tRF	GluCTC_Chr_9_25530031-25530102_+_@1.41.41, GluCTC_Chr_3_21352358-21352429_-_@1.41.41, GluCTC_Chr_NW_020190592.1_20281-20352_-_@1.41.41, GluCTC_Chr_3_8098331-8098402_-_@1.41.41, GluCTC_Chr_NW_020190592.1_1276-1347_-_@1.41.41, GluCTC_Chr_NW_020190592.1_10784-10855_-_@1.41.41, GluCTC_Chr_23_30014669-30014740_-_@1.41.41, GluCTC_Chr_7_42660785-42660856_+_@1.41.41	13	28	21	35	32	34	66	29	33	31	52	24	10	13	20	49	28	29	24	63	50	11
tRF-24-9N1EWJQ7FV	TGGTTAGGATTCGGCGCTCTCACC	i-tRF	GluCTC_Chr_NW_020190592.1_20281-20352_-_@16.39.24, GluCTC_Chr_NW_020190592.1_29782-29853_-_@16.39.24, GluCTC_Chr_3_21352358-21352429_-_@16.39.24, GluCTC_Chr_3_8098331-8098402_-_@16.39.24, GluCTC_Chr_NW_020190592.1_1276-1347_-_@16.39.24, GluCTC_Chr_NW_020190592.1_10784-10855_-_@16.39.24, GluCTC_Chr_23_30014669-30014740_-_@16.39.24, GluCTC_Chr_7_42660785-42660856_+_@16.39.24, GluCTC_Chr_9_25530031-…	25	58	97	60	44	70	140	46	39	43	51	53	107	53	34	118	74	222	78	191	105	78
tRF-26-PW5SVP9N15E	GCCGTGATCGTATAGTGGTTAGTACT	5'-tRF	HisGTG_Chr_NW_020191468.1_8497-8568_+_@1.26.26, HisGTG_Chr_10_65237111-65237182_+_@1.26.26, HisGTG_Chr_3_21198328-21198399_+_@1.26.26, HisGTG_Chr_3_20873154-20873225_+_@1.26.26, HisGTG_Chr_10_65235579-65235650_+_@1.26.26, HisGTG_Chr_8_29729058-29729129_+_@1.26.26, HisGTG_Chr_3_21276035-21276106_-_@1.26.26, HisGTG_Chr_3_21148775-21148846_+_@1.26.26, HisGTG_Chr_3_21049256-21049327_-_@1.26.26, HisGT…	19	9	42	36	109	33	174	33	35	37	51	98	57	54	42	85	81	106	32	857	39	179
tRF-34-Q1Q89P9L8422KJ	GCGCCGCTGGTGTAGTGGTATCATGCAAGATTCC	5-half	GlyCCC_Chr_25_546202-546272_-_@1.34.34, GlyCCC_Chr_11_68555263-68555333_-_@1.34.34	21	8	0	2	38	26	51	9	4	1	50	2	5	11	2	25	25	33	7	79	12	15
tRF-23-EPUPNDY6DD	ACTAGTACAGCTGACTTCCAATC	i-tRF	GlyTCC_Chr_MT_9754-9822_+_@16.38.23	61	32	29	34	27	62	39	56	16	24	49	11	94	87	21	9	68	39	23	20	37	87
tRF-24-1HPSR9O914	AGGCGGCCCGGGTTCGACTCCCGG	i-tRF	GluTTC_Chr_12_15097784-15097855_-_@41.64.24, GluTTC_Chr_12_11276302-11276373_-_@41.64.24, GluTTC_Chr_21_3228261-3228332_-_@41.64.24, GluTTC_Chr_2_1313370-1313441_-_@41.64.24	16	25	7	13	22	15	50	49	28	4	49	27	21	37	9	81	82	8	37	70	9	38
tRF-23-797KR8FRV	GTTTCGTGGGGGTGGAGCCCACC	i-tRF	AsnGTT_Chr_MT_5446-5518_-_@44.66.23	15	19	10	25	42	15	28	56	141	3	48	19	32	33	8	115	51	29	54	19	11	38
tRF-25-PW5SVP9N15	GCCGTGATCGTATAGTGGTTAGTAC	5'-tRF	HisGTG_Chr_3_21198328-21198399_+_@1.25.25, HisGTG_Chr_3_21218714-21218785_-_@1.25.25, HisGTG_Chr_3_21276035-21276106_-_@1.25.25, HisGTG_Chr_10_65235579-65235650_+_@1.25.25, HisGTG_Chr_3_21148775-21148846_+_@1.25.25, HisGTG_Chr_3_20873154-20873225_+_@1.25.25, HisGTG_Chr_3_21049256-21049327_-_@1.25.25, HisGTG_Chr_NW_020191468.1_8497-8568_+_@1.25.25, HisGTG_Chr_10_65237111-65237182_+_@1.25.25, HisGT…	21	21	37	31	89	51	209	49	77	56	48	199	87	79	34	66	121	69	47	750	50	186
tRF-31-799P9P9NH57SD	GTTTCTGTAGTGTAGTGGTTATCACGTTCGC	5'-tRF	ValCAC_Chr_NW_020191468.1_12031-12103_-_@1.31.31, ValAAC_Chr_3_20967927-20967999_+_@1.31.31, ValCAC_Chr_3_21012294-21012366_+_@1.31.31, ValCAC_Chr_3_21262480-21262552_+_@1.31.31, ValCAC_Chr_9_32498696-32498768_+_@1.31.31, ValCAC_Chr_3_21114069-21114141_-_@1.31.31	38	9	23	4	24	11	46	70	32	61	48	51	30	33	27	22	46	25	17	248	28	88
tRF-27-SZ9PUQ4EHI4	GTCTTTGTAGTACATCTAATATACTGG	5'-tRF	ThrTGT_Chr_MT_15658-15726_+_@-1G.26.27	27	66	36	64	107	42	183	45	216	49	47	118	79	117	37	282	135	194	143	102	38	132
tRF-18-EO1ZM8DY	ACTAAAGTTTCGTGGGGG	i-tRF	AsnGTT_Chr_MT_5446-5518_-_@38.55.18	5	2	2	4	2	8	6	9	2	1	46	6	8	7	4	15	10	9	3	7	4	6
tRF-21-ZW15HXHLD	TTTGTAGTACATCTAATATAC	i-tRF	ThrTGT_Chr_MT_15658-15726_+_@3.23.21	4	0	1	0	1	1	2	15	0	1	46	1	0	2	0	38	1	1	3	1	1	2
tRF-30-7RS3S3RX8HWV	GTTCCGTAGTGTAGTGGTTATCACGTCTGC	5'-tRF	ValTAC_Chr_X_124770762-124770834_+_@2.31.30	29	18	31	37	80	51	247	40	40	50	46	89	117	164	36	80	185	87	57	402	34	148
tRF-18-RX6NMHD5	GGTTAGGATTCGGCGCTC	i-tRF	GluCTC_Chr_9_25530031-25530102_+_@17.34.18, GluCTC_Chr_7_42660785-42660856_+_@17.34.18, GluCTC_Chr_3_8098331-8098402_-_@17.34.18, GluCTC_Chr_NW_020190592.1_1276-1347_-_@17.34.18, GluCTC_Chr_NW_020190592.1_29782-29853_-_@17.34.18, GluCTC_Chr_23_30014669-30014740_-_@17.34.18, GluCTC_Chr_NW_020190592.1_10784-10855_-_@17.34.18, GluCTC_Chr_NW_020190592.1_20281-20352_-_@17.34.18, GluCTC_Chr_3_21352358-…	30	21	31	40	25	40	56	32	23	11	45	30	25	22	38	75	119	43	24	284	59	48
tRF-20-5DH2RXX4	GAGACATAGAGGTTATGATG	i-tRF	SerTGA_Chr_MT_7229-7299_-_@7.26.20	33	45	71	109	102	63	210	26	57	51	44	59	107	63	32	23	78	90	55	99	53	82
tRF-23-2XF04LVFDO	CACTAAGAAGCTATATAGCACTA	5'-tRF	LysTTT_Chr_MT_8061-8127_+_@1.23.23	22	11	3	12	15	33	13	28	23	6	44	13	19	11	10	33	8	17	12	3	5	12
tRF-23-SZ9PUQ4EDB	GTCTTTGTAGTACATCTAATATA	5'-tRF	ThrTGT_Chr_MT_15658-15726_+_@-1G.22.23	11	2	25	23	23	18	29	31	35	10	44	22	9	12	12	36	18	51	12	14	3	28
tRF-31-P4RPYP9LON4VD	GCATGGGTAGTTCAGTGGTAGAATTCTCGCC	5-half	GlyGCC_Chr_17_61128903-61128973_+_@1.31.31	21	19	2	2	11	15	21	19	9	18	44	11	21	10	11	15	34	10	17	18	25	6
tRF-34-KY7343RX6NMHH3	CCCTGGTGGTCTAGTGGTTAGGATTCGGCGCTCT	5'-tRF	GluCTC_Chr_NW_020190592.1_1276-1347_-_@2.35.34, GluCTC_Chr_7_42660785-42660856_+_@2.35.34, GluCTC_Chr_3_21352358-21352429_-_@2.35.34, GluCTC_Chr_23_30014669-30014740_-_@2.35.34, GluCTC_Chr_NW_020190592.1_10784-10855_-_@2.35.34, GluCTC_Chr_3_8098331-8098402_-_@2.35.34, GluCTC_Chr_9_25530031-25530102_+_@2.35.34, GluCTC_Chr_NW_020190592.1_20281-20352_-_@2.35.34	24	3	31	31	40	14	10	16	8	6	44	9	9	4	17	40	17	32	3	133	38	22
tRF-18-7P596V03	GTTAGGATTCGGCGCTCT	i-tRF	GluCTC_Chr_NW_020190592.1_1276-1347_-_@18.35.18, GluCTC_Chr_3_8098331-8098402_-_@18.35.18, GluCTC_Chr_3_21352358-21352429_-_@18.35.18, GluCTC_Chr_NW_020190592.1_10784-10855_-_@18.35.18, GluCTC_Chr_9_25530031-25530102_+_@18.35.18, GluCTC_Chr_NW_020190592.1_29782-29853_-_@18.35.18, GluCTC_Chr_NW_020190592.1_20281-20352_-_@18.35.18, GluCTC_Chr_7_42660785-42660856_+_@18.35.18, GluCTC_Chr_23_30014669-…	18	9	19	16	17	13	14	11	12	6	43	13	19	8	14	34	14	18	5	100	46	21
tRF-19-HRMF3RE2	ATCCCCGGCACCTCCACCA	3'-tRF	AlaAGC_Chr_23_30154990-30155061_+_@57.75.19, AlaAGC_Chr_23_30077774-30077845_+_@57.75.19, AlaAGC_Chr_1_158044572-158044644_+_@58.76.19, AlaAGC_Chr_23_30085665-30085736_+_@57.75.19, AlaAGC_Chr_23_31025905-31025976_+_@57.75.19, AlaAGC_Chr_23_30141212-30141283_-_@57.75.19, AlaAGC_Chr_23_30149586-30149657_+_@57.75.19, AlaCGC_Chr_23_30090290-30090361_+_@57.75.19, AlaTGC_Chr_23_30107193-30107264_+_@57.…	47	115	44	69	33	81	175	67	79	36	43	24	46	86	59	184	51	292	103	110	160	48
tRF-21-PW5SVP9NB	GCCGTGATCGTATAGTGGTTA	5'-tRF	HisGTG_Chr_10_65235579-65235650_+_@1.21.21, HisGTG_Chr_3_21227690-21227761_-_@1.21.21, HisGTG_Chr_3_21348793-21348864_-_@1.21.21, HisGTG_Chr_3_21276035-21276106_-_@1.21.21, HisGTG_Chr_3_21148775-21148846_+_@1.21.21, HisGTG_Chr_3_21198328-21198399_+_@1.21.21, HisGTG_Chr_NW_020191468.1_8497-8568_+_@1.21.21, HisGTG_Chr_3_21218714-21218785_-_@1.21.21, HisGTG_Chr_3_21015831-21015902_-_@1.21.21, HisGTG…	39	16	26	26	91	29	132	42	79	39	43	142	84	65	22	71	98	42	33	594	42	101
tRF-25-5SVP9N15WV	GATCGTATAGTGGTTAGTACTCTGC	i-tRF	HisGTG_Chr_3_21063580-21063651_+_@6.30.25, HisGTG_Chr_3_21015831-21015902_-_@6.30.25, HisGTG_Chr_3_21218714-21218785_-_@6.30.25, HisGTG_Chr_3_20898974-20899045_+_@6.30.25, HisGTG_Chr_10_65237111-65237182_+_@6.30.25, HisGTG_Chr_3_21148775-21148846_+_@6.30.25, HisGTG_Chr_3_21049256-21049327_-_@6.30.25, HisGTG_Chr_NW_020191468.1_8497-8568_+_@6.30.25, HisGTG_Chr_10_65235579-65235650_+_@6.30.25, HisGT…	41	10	39	40	71	46	143	32	39	26	43	61	109	49	17	90	87	55	22	505	42	129
tRF-33-79MP9P9MH5QSD3	GTTTCCGTAGTGTAGTGGTCATCACGCTCGCCT	5-half	ValAAC_Chr_23_31432884-31432956_+_@1.33.33	20	3	9	7	20	6	18	41	15	37	43	23	12	20	11	16	43	11	62	68	37	74
tRF-35-2XF04LVF4DNZDN	CACTAAGAAGCTATATAGCACTAACCTTTTAAGTT	5'-tRF	LysTTT_Chr_MT_8061-8127_+_@1.35.35	44	58	11	29	9	120	72	53	35	52	43	53	102	20	14	169	19	174	19	48	56	61
tRF-36-PNR8YP9LON4VN1B	GCATTGGTGGTTCAGTGGTAGAATTCTCGCCTGCCA	5'-tRF	GlyGCC_Chr_18_1416704-1416774_-_@1.36.36, GlyGCC_Chr_3_8034296-8034366_+_@1.36.36, GlyGCC_Chr_18_1423807-1423877_+_@1.36.36, GlyGCC_Chr_18_1819426-1819496_+_@1.36.36, GlyGCC_Chr_23_31686620-31686690_+_@1.36.36, GlyGCC_Chr_23_30943694-30943764_+_@1.36.36, GlyGCC_Chr_18_1416064-1416134_-_@1.36.36, GlyGCC_Chr_19_27767594-27767664_+_@1.36.36, GlyGCC_Chr_2_39839393-39839463_+_@1.36.36	58	46	11	7	20	34	59	42	25	24	43	16	43	20	13	102	33	34	37	37	25	38
tRF-20-73V2Y8L9	GTGGTTAGGATTCGGCGCTC	i-tRF	GluCTC_Chr_7_42660785-42660856_+_@15.34.20, GluCTC_Chr_NW_020190592.1_1276-1347_-_@15.34.20, GluCTC_Chr_NW_020190592.1_20281-20352_-_@15.34.20, GluCTC_Chr_NW_020190592.1_10784-10855_-_@15.34.20, GluCTC_Chr_3_8098331-8098402_-_@15.34.20, GluCTC_Chr_23_30014669-30014740_-_@15.34.20, GluCTC_Chr_3_21352358-21352429_-_@15.34.20, GluCTC_Chr_9_25530031-25530102_+_@15.34.20	13	4	25	28	27	16	32	14	15	8	42	16	11	11	20	54	42	26	9	157	31	22
tRF-20-PW5SVP9N	GCCGTGATCGTATAGTGGTT	5'-tRF	HisGTG_Chr_3_21198328-21198399_+_@1.20.20, HisGTG_Chr_3_21218714-21218785_-_@1.20.20, HisGTG_Chr_3_21276035-21276106_-_@1.20.20, HisGTG_Chr_10_65235579-65235650_+_@1.20.20, HisGTG_Chr_3_21148775-21148846_+_@1.20.20, HisGTG_Chr_3_20873154-20873225_+_@1.20.20, HisGTG_Chr_3_21049256-21049327_-_@1.20.20, HisGTG_Chr_NW_020191468.1_8497-8568_+_@1.20.20, HisGTG_Chr_10_65237111-65237182_+_@1.20.20, HisGT…	44	56	67	113	334	96	260	63	143	70	42	400	157	83	58	120	206	90	76	1540	142	239
tRF-26-EO1ZM8R451D	ACTAAAGTTTCGTGGGGGTGGAGCCC	i-tRF	AsnGTT_Chr_MT_5446-5518_-_@38.63.26	12	23	12	22	26	13	35	18	28	7	42	8	77	16	15	56	43	30	18	53	17	24
tRF-36-QWUIB3YWRK90K5D	GCTGTTAACTAAAGTTTCGTGGGGGTGGAGCCCACC	i-tRF	AsnGTT_Chr_MT_5446-5518_-_@31.66.36	37	70	15	14	21	31	121	36	60	25	42	24	37	22	15	92	15	163	36	43	34	44
tRF-24-BXSFQUNRED	AACTAGTACAGCTGACTTCCAATC	i-tRF	GlyTCC_Chr_MT_9754-9822_+_@15.38.24	52	16	38	25	27	29	27	34	8	27	41	6	55	49	9	7	34	27	12	5	22	27
tRF-27-2XF04LVF4D3	CACTAAGAAGCTATATAGCACTAACCT	5-half	LysTTT_Chr_MT_8061-8127_+_@1.27.27	20	29	7	22	2	53	18	27	18	10	41	18	21	12	9	22	9	25	11	10	14	22
tRF-24-MN1E8Y7ZFV	CGGTTAGGATTCCTGGTTTTCACC	i-tRF	GluTTC_Chr_21_3228261-3228332_-_@16.39.24, GluTTC_Chr_12_11276302-11276373_-_@16.39.24, GluTTC_Chr_12_15097784-15097855_-_@16.39.24, GluTTC_Chr_2_128295086-128295157_-_@16.39.24, GluTTC_Chr_2_1313370-1313441_-_@16.39.24	11	28	26	23	32	25	38	19	21	16	40	12	25	34	7	36	35	64	37	55	45	36
tRF-28-PS5P4PW3FJDD	GCCCGGATAGCTCAGTCGGTAGAGCATC	5'-tRF	LysTTT_Chr_23_30029666-30029738_-_@1.28.28, LysTTT_Chr_19_27761050-27761122_+_@1.28.28, LysTTT_Chr_23_30158659-30158731_+_@1.28.28, LysTTT_Chr_15_82772306-82772378_+_@1.28.28, LysTTT_Chr_23_31054701-31054773_+_@1.28.28, LysTTT_Chr_16_2248304-2248376_-_@1.28.28, LysTTT_Chr_15_82774048-82774120_-_@1.28.28, LysTTT_Chr_16_2247970-2248042_+_@1.28.28	20	9	12	3	21	4	4	28	29	1	40	29	37	25	16	72	19	8	32	37	3	45
tRF-25-OB1QP0BY4E	GAAAAAGTATGCAAGAACTGCTAAT	5'-tRF	SerGCT_Chr_MT_11977-12036_+_@1.25.25	27	78	12	10	25	53	27	40	56	10	39	27	28	38	12	78	11	76	25	2	20	15
tRF-26-1HPSR9O9330	AGGCGGCCCGGGTTCGACTCCCGGTG	i-tRF	GluTTC_Chr_12_15097784-15097855_-_@41.66.26, GluTTC_Chr_21_3228261-3228332_-_@41.66.26	9	4	0	1	2	10	19	37	3	3	39	7	7	6	0	31	23	3	8	14	2	6
tRF-26-73V2Y8L9810	GTGGTTAGGATTCGGCGCTCTCACCG	i-tRF	GluCTC_Chr_NW_020190592.1_1276-1347_-_@15.40.26, GluCTC_Chr_9_25530031-25530102_+_@15.40.26, GluCTC_Chr_NW_020190592.1_10784-10855_-_@15.40.26, GluCTC_Chr_3_8098331-8098402_-_@15.40.26, GluCTC_Chr_NW_020190592.1_20281-20352_-_@15.40.26, GluCTC_Chr_3_21352358-21352429_-_@15.40.26, GluCTC_Chr_23_30014669-30014740_-_@15.40.26, GluCTC_Chr_7_42660785-42660856_+_@15.40.26	27	14	22	33	32	45	54	25	28	34	39	24	52	18	21	35	36	82	18	90	29	32
tRF-28-18YKISQI45DM	AGTGGTTAGGATTCGGCGCTCTCACCGC	i-tRF	GluCTC_Chr_NW_020190592.1_10784-10855_-_@14.41.28, GluCTC_Chr_23_30014669-30014740_-_@14.41.28, GluCTC_Chr_NW_020190592.1_1276-1347_-_@14.41.28, GluCTC_Chr_3_21352358-21352429_-_@14.41.28, GluCTC_Chr_9_25530031-25530102_+_@14.41.28, GluCTC_Chr_7_42660785-42660856_+_@14.41.28, GluCTC_Chr_3_8098331-8098402_-_@14.41.28, GluCTC_Chr_NW_020190592.1_20281-20352_-_@14.41.28	27	24	15	22	12	74	51	17	32	22	39	20	37	23	18	24	12	40	12	29	24	32
tRF-29-2XF04LVF4DHQ	CACTAAGAAGCTATATAGCACTAACCTTT	5'-tRF	LysTTT_Chr_MT_8061-8127_+_@1.29.29	30	38	9	22	11	43	21	29	29	37	39	22	143	10	38	68	6	63	24	17	40	38
tRF-19-FN4KYUHJ	AGATTCTAGGTTCGACTCC	i-tRF	ArgACG_Chr_23_31292086-31292158_-_@44.62.19, ArgACG_Chr_23_31268990-31269062_+_@44.62.19, ArgACG_Chr_23_31328208-31328280_-_@44.62.19, ArgACG_Chr_23_31053877-31053949_+_@44.62.19, ArgACG_Chr_22_53626359-53626431_+_@44.62.19	22	46	9	11	49	16	6	37	11	6	38	14	79	31	32	17	55	14	14	2	2	109
tRF-22-MQ18Y3E7M	CGTATAGTGGTTAGTACTCTGC	i-tRF	HisGTG_Chr_3_21348793-21348864_-_@9.30.22, HisGTG_Chr_3_21198328-21198399_+_@9.30.22, HisGTG_Chr_3_21218714-21218785_-_@9.30.22, HisGTG_Chr_3_20898974-20899045_+_@9.30.22, HisGTG_Chr_3_21148775-21148846_+_@9.30.22, HisGTG_Chr_3_21063580-21063651_+_@9.30.22, HisGTG_Chr_8_29729058-29729129_+_@9.30.22, HisGTG_Chr_3_21049256-21049327_-_@9.30.22, HisGTG_Chr_3_21015831-21015902_-_@9.30.22, HisGTG_Chr_N…	13	6	38	25	42	38	87	16	27	18	38	51	48	37	29	67	59	76	14	447	34	101
tRF-30-1HPSR9O933IK	AGGCGGCCCGGGTTCGACTCCCGGTATGGG	i-tRF	GluTTC_Chr_12_11276302-11276373_-_@41.70.30, GluTTC_Chr_2_1313370-1313441_-_@41.70.30	17	26	13	22	106	36	99	28	71	6	38	47	58	43	24	113	146	12	86	112	20	49
tRF-31-PNR8YP9LON49D	GCATTGGTGGTTCAGTGGTAGAATTCTCTCC	5-half	GlyCCC_Chr_3_20997412-20997482_-_@1.31.31, GlyCCC_Chr_NW_020191468.1_27206-27276_+_@1.31.31, GlyCCC_Chr_3_21040374-21040444_-_@1.31.31	32	7	7	4	23	17	24	20	11	14	38	16	15	20	6	14	31	19	32	34	14	1
tRF-50-I89NJ4S2I7L7P5QK11M3	ATTGGTGGTTCAGTGGTAGAATTCTCGCCTGCCACGCGGGAGGCCCGGGT	i-tRF	GlyGCC_Chr_18_1819426-1819496_+_@3.52.50, GlyGCC_Chr_18_1416064-1416134_-_@3.52.50, GlyGCC_Chr_3_8034296-8034366_+_@3.52.50, GlyGCC_Chr_19_27767594-27767664_+_@3.52.50, GlyGCC_Chr_18_1416704-1416774_-_@3.52.50, GlyGCC_Chr_18_1423807-1423877_+_@3.52.50, GlyGCC_Chr_23_31686620-31686690_+_@3.52.50, GlyGCC_Chr_2_39839393-39839463_+_@3.52.50, GlyGCC_Chr_23_30943694-30943764_+_@3.52.50	17	19	13	28	17	13	272	49	41	29	38	7	33	55	10	69	17	102	49	20	114	22
tRF-24-KQWYL1M3JL	CCCATTCTTGCGACCCGGGTTCGA	i-tRF	GlyCCC_Chr_NW_020191682.1_9290-9360_-_@33.56.24, GlyCCC_Chr_25_546202-546272_-_@33.56.24, GlyCCC_Chr_11_68555263-68555333_-_@33.56.24	4	3	1	0	5	9	7	13	32	2	37	16	2	10	1	45	17	1	18	7	5	12
tRF-27-73V2Y8L981M	GTGGTTAGGATTCGGCGCTCTCACCGC	i-tRF	GluCTC_Chr_NW_020190592.1_1276-1347_-_@15.41.27, GluCTC_Chr_7_42660785-42660856_+_@15.41.27, GluCTC_Chr_3_21352358-21352429_-_@15.41.27, GluCTC_Chr_23_30014669-30014740_-_@15.41.27, GluCTC_Chr_NW_020190592.1_10784-10855_-_@15.41.27, GluCTC_Chr_3_8098331-8098402_-_@15.41.27, GluCTC_Chr_9_25530031-25530102_+_@15.41.27, GluCTC_Chr_NW_020190592.1_20281-20352_-_@15.41.27	4	18	5	13	11	62	45	18	24	37	37	11	29	8	20	39	24	26	12	22	22	5
tRF-33-9LON4VN1EH6KDJ	TGGTAGAATTCTCGCCTGCCACGCGGGAGGCCC	i-tRF	GlyGCC_Chr_NW_020190592.1_4485-4555_+_@16.48.33, GlyGCC_Chr_23_30943694-30943764_+_@16.48.33, GlyGCC_Chr_19_27767594-27767664_+_@16.48.33, GlyGCC_Chr_18_1819426-1819496_+_@16.48.33, GlyGCC_Chr_18_1423807-1423877_+_@16.48.33, GlyGCC_Chr_23_31686620-31686690_+_@16.48.33, GlyGCC_Chr_3_8034296-8034366_+_@16.48.33, GlyGCC_Chr_3_8100275-8100345_-_@16.48.33, GlyGCC_Chr_NW_020190592.1_23486-23556_+_@16.4…	13	40	20	32	15	16	202	15	29	27	37	9	29	43	22	122	12	105	70	32	54	26
tRF-33-QKF1R3WE8RO8DX	GCGGGAGACCGGGGTTCGATTCCCCGACGGGGA	i-tRF	AspGTC_Chr_5_60336567-60336638_+_@39.71.33, AspGTC_Chr_3_8099537-8099608_-_@39.71.33, AspGTC_Chr_NW_020190592.1_2468-2539_-_@39.71.33, AspGTC_Chr_NW_020190592.1_21473-21544_-_@39.71.33, AspGTC_Chr_23_31091360-31091431_+_@39.71.33, AspGTC_Chr_NW_020190592.1_30957-31028_-_@39.71.33, AspGTC_Chr_17_50877234-50877305_+_@39.71.33, AspGTC_Chr_23_31145310-31145381_-_@39.71.33, AspGTC_Chr_NW_020190592.1_1…	3	9	3	6	22	5	6	3	16	5	37	9	21	8	4	25	14	5	21	10	0	4
tRF-34-PSQP4PW3FJIKE5	GCCCGGCTAGCTCAGTCGGTAGAGCATGGGACTC	5-half	LysCTT_Chr_10_70547066-70547138_-_@1.34.34, LysCTT_Chr_21_30269857-30269929_-_@1.34.34	24	11	7	12	16	23	66	11	17	13	37	5	2	6	11	40	22	34	10	24	6	14
tRF-18-86J8WPD4	TCCCACATGGTCTAGCGG	5'-tRF	GluTTC_Chr_12_15097784-15097855_-_@1.18.18, GluTTC_Chr_2_128295086-128295157_-_@1.18.18, GluTTC_Chr_21_3228261-3228332_-_@1.18.18	6	6	6	3	35	10	18	16	22	9	36	31	14	17	14	35	29	17	37	108	6	50
tRF-20-8B8SOUPR	TCAAATCCCGGACGAGCCCC	3'-tRF	ProAGG_Chr_25_2605484-2605555_-_@54.73.20, ProTGG_Chr_25_2630255-2630326_+_@54.73.20, ProAGG_Chr_25_2626811-2626882_+_@54.73.20, ProAGG_Chr_3_1003350-1003421_+_@54.73.20, ProAGG_Chr_4_92756488-92756559_+_@54.73.20, ProAGG_Chr_15_55651097-55651168_+_@54.73.20, ProTGG_Chr_25_2598642-2598713_+_@54.73.20, ProTGG_Chr_25_2621041-2621112_+_@54.73.20, ProAGG_Chr_10_26482156-26482227_+_@54.73.20, ProTGG_C…	26	41	51	35	31	46	74	61	32	23	36	12	42	60	27	28	83	45	41	156	37	57
tRF-35-87R8WP9I1EWJQZ	TCCCTGGTGGTCTAGTGGCTAGGATTCGGCGCTTT	5-half	GluTTC_Chr_3_21204594-21204665_+_@1.35.35, GluTTC_Chr_3_21212531-21212602_-_@1.35.35, GluTTC_Chr_3_21113479-21113550_-_@1.35.35, GluTTC_Chr_3_21086134-21086205_-_@1.35.35, GluTTC_Chr_3_21317723-21317794_+_@1.35.35	12	9	12	17	32	18	6	7	6	1	36	17	2	11	11	38	18	8	0	42	8	14
tRF-35-PSQP4PW3FJIKE7	GCCCGGCTAGCTCAGTCGGTAGAGCATGGGACTCT	5-half	LysCTT_Chr_21_30269857-30269929_-_@1.35.35, LysCTT_Chr_10_70547066-70547138_-_@1.35.35	17	13	18	15	16	40	51	18	15	4	36	14	22	9	33	14	13	19	18	21	25	10
tRF-22-PW5SVP9NH	GCCGTGATCGTATAGTGGTTAG	5'-tRF	HisGTG_Chr_3_21348793-21348864_-_@1.22.22, HisGTG_Chr_10_65234844-65234915_-_@1.22.22, HisGTG_Chr_8_29729058-29729129_+_@1.22.22, HisGTG_Chr_3_21227690-21227761_-_@1.22.22, HisGTG_Chr_3_20873154-20873225_+_@1.22.22, HisGTG_Chr_NW_020191468.1_8497-8568_+_@1.22.22, HisGTG_Chr_3_21198328-21198399_+_@1.22.22, HisGTG_Chr_3_21015831-21015902_-_@1.22.22, HisGTG_Chr_3_21276035-21276106_-_@1.22.22, HisGTG…	22	10	22	28	78	42	97	30	47	36	35	89	75	42	24	57	69	41	32	458	33	98
tRF-25-WP9N1EWJQ7	TCTAGTGGTTAGGATTCGGCGCTCT	i-tRF	GluCTC_Chr_23_30014669-30014740_-_@11.35.25, GluCTC_Chr_3_21352358-21352429_-_@11.35.25, GluCTC_Chr_7_42660785-42660856_+_@11.35.25, GluCTC_Chr_3_8098331-8098402_-_@11.35.25, GluCTC_Chr_NW_020190592.1_1276-1347_-_@11.35.25, GluCTC_Chr_9_25530031-25530102_+_@11.35.25, GluCTC_Chr_NW_020190592.1_20281-20352_-_@11.35.25, GluCTC_Chr_NW_020190592.1_10784-10855_-_@11.35.25	3	8	6	16	35	10	22	10	28	20	35	31	21	6	7	41	21	11	12	81	19	42
tRF-32-KKM1M3WD8SS44	CCAGGCGGCCCGGGTTCGACTCCCGGTATGGG	i-tRF	GluTTC_Chr_2_1313370-1313441_-_@39.70.32, GluTTC_Chr_12_11276302-11276373_-_@39.70.32	9	2	7	4	53	17	50	17	26	2	35	34	8	39	8	61	31	12	38	101	3	22
tRF-32-Z3R918VBY9PYJ	TTGGTGGTTCAGTGGTAGAATTCTCGCCTGCC	i-tRF	GlyGCC_Chr_18_1819426-1819496_+_@4.35.32, GlyGCC_Chr_18_1423807-1423877_+_@4.35.32, GlyGCC_Chr_3_8034296-8034366_+_@4.35.32, GlyGCC_Chr_18_1416064-1416134_-_@4.35.32, GlyGCC_Chr_23_30943694-30943764_+_@4.35.32, GlyGCC_Chr_18_1416704-1416774_-_@4.35.32, GlyGCC_Chr_23_31686620-31686690_+_@4.35.32, GlyGCC_Chr_19_27767594-27767664_+_@4.35.32, GlyGCC_Chr_2_39839393-39839463_+_@4.35.32	12	73	21	25	21	31	70	23	27	17	35	18	48	62	26	153	36	149	60	33	45	58
tRF-33-389MV47P596V03	CCTGGTGGTCTAGTGGTTAGGATTCGGCGCTCT	i-tRF	GluCTC_Chr_9_25530031-25530102_+_@3.35.33, GluCTC_Chr_NW_020190592.1_1276-1347_-_@3.35.33, GluCTC_Chr_3_21352358-21352429_-_@3.35.33, GluCTC_Chr_7_42660785-42660856_+_@3.35.33, GluCTC_Chr_NW_020190592.1_20281-20352_-_@3.35.33, GluCTC_Chr_3_8098331-8098402_-_@3.35.33, GluCTC_Chr_23_30014669-30014740_-_@3.35.33, GluCTC_Chr_NW_020190592.1_10784-10855_-_@3.35.33	21	5	13	22	24	14	18	5	5	11	35	16	14	7	20	33	12	13	5	87	21	30
tRF-17-7P596V5	GTTAGGATTCGGCGCTC	i-tRF	GluCTC_Chr_NW_020190592.1_29782-29853_-_@18.34.17, GluCTC_Chr_9_25530031-25530102_+_@18.34.17, GluCTC_Chr_NW_020190592.1_20281-20352_-_@18.34.17, GluCTC_Chr_23_30014669-30014740_-_@18.34.17, GluCTC_Chr_3_21352358-21352429_-_@18.34.17, GluCTC_Chr_NW_020190592.1_1276-1347_-_@18.34.17, GluCTC_Chr_7_42660785-42660856_+_@18.34.17, GluCTC_Chr_NW_020190592.1_10784-10855_-_@18.34.17, GluCTC_Chr_3_8098331…	13	8	10	15	19	9	15	9	4	3	34	8	12	7	12	21	23	22	7	108	24	12
tRF-33-VEX0K3VI137XDW	TAGATTGAAGCCAGTTAGCTAGGGTGTTTAGCT	5-half	AsnGTT_Chr_MT_5446-5518_-_@1.33.33	9	16	4	7	11	28	52	11	17	31	34	18	21	14	8	37	29	63	12	31	27	41
tRF-21-2MK827K1B	CAATCCCCGGCACCTCCACCA	3'-tRF	AlaAGC_Chr_23_30085665-30085736_+_@55.75.21, AlaAGC_Chr_1_158044572-158044644_+_@56.76.21, AlaAGC_Chr_23_30141212-30141283_-_@55.75.21, AlaAGC_Chr_23_30154990-30155061_+_@55.75.21, AlaAGC_Chr_23_31025905-31025976_+_@55.75.21, AlaAGC_Chr_23_30148685-30148756_-_@55.75.21, AlaAGC_Chr_23_30077774-30077845_+_@55.75.21, AlaAGC_Chr_23_30186336-30186407_-_@55.75.21, AlaAGC_Chr_23_30149586-30149657_+_@55.…	48	92	22	34	29	56	121	43	33	38	33	21	22	49	27	56	35	152	41	88	88	19
tRF-22-9N1EWJQ72	TGGTTAGGATTCGGCGCTCTCA	i-tRF	GluCTC_Chr_NW_020190592.1_1276-1347_-_@16.37.22, GluCTC_Chr_7_42660785-42660856_+_@16.37.22, GluCTC_Chr_3_21352358-21352429_-_@16.37.22, GluCTC_Chr_23_30014669-30014740_-_@16.37.22, GluCTC_Chr_NW_020190592.1_10784-10855_-_@16.37.22, GluCTC_Chr_NW_020190592.1_29782-29853_-_@16.37.22, GluCTC_Chr_3_8098331-8098402_-_@16.37.22, GluCTC_Chr_9_25530031-25530102_+_@16.37.22, GluCTC_Chr_NW_020190592.1_202…	52	59	47	66	37	103	78	41	44	33	33	22	58	28	49	120	51	98	47	73	201	49
tRF-24-500L53VUKE	GAGAGACATAGAGGTTATGATGTT	i-tRF	SerTGA_Chr_MT_7229-7299_-_@5.28.24	27	56	26	25	18	42	125	36	40	46	33	30	42	30	15	30	41	65	39	37	21	29
tRF-24-U0ZS9K72IJ	TAAAGTTTCGTGGGGGTGGAGCCC	i-tRF	AsnGTT_Chr_MT_5446-5518_-_@40.63.24	16	32	14	19	32	6	32	37	37	7	33	27	55	22	10	61	29	44	16	42	14	36
tRF-25-JKDPZOH2E9	CAGGGAATAGTTTAAATAGAACTTC	5'-tRF	ProTGG_Chr_MT_15726-15791_-_@1.25.25	13	16	12	21	19	24	21	20	17	5	33	19	24	4	15	24	17	24	6	20	11	21
tRF-28-LSM1M3WE8S0D	CGCCGCGGCCCGGGTTCGATTCCCGGTC	i-tRF	GluCTC_Chr_3_21352358-21352429_-_@39.66.28, GluTTC_Chr_3_21113479-21113550_-_@39.66.28, GluCTC_Chr_NW_020190592.1_1276-1347_-_@39.66.28, GluTTC_Chr_3_21317723-21317794_+_@39.66.28, GluTTC_Chr_3_20897689-20897760_-_@39.66.28, GluTTC_Chr_3_21212531-21212602_-_@39.66.28, GluCTC_Chr_NW_020190592.1_29782-29853_-_@39.66.28, GluCTC_Chr_9_25530031-25530102_+_@39.66.28, GluCTC_Chr_NW_020190592.1_20281-203…	2	0	0	0	2	1	0	3	2	0	33	1	2	1	0	41	0	0	1	0	0	2
tRF-28-PW5SVP9N1503	GCCGTGATCGTATAGTGGTTAGTACTCT	5'-tRF	HisGTG_Chr_NW_020191468.1_8497-8568_+_@1.28.28, HisGTG_Chr_3_21049256-21049327_-_@1.28.28, HisGTG_Chr_3_21227690-21227761_-_@1.28.28, HisGTG_Chr_3_21063580-21063651_+_@1.28.28, HisGTG_Chr_3_21276035-21276106_-_@1.28.28, HisGTG_Chr_3_20873154-20873225_+_@1.28.28, HisGTG_Chr_3_21348793-21348864_-_@1.28.28, HisGTG_Chr_3_21015831-21015902_-_@1.28.28, HisGTG_Chr_10_65234844-65234915_-_@1.28.28, HisGTG…	25	17	25	35	65	28	98	35	52	26	33	114	75	58	17	67	68	54	22	471	39	99
tRF-28-R9MP9P9NH50D	GGTTCCGTAGTGTAGTGGTTATCACGTC	5'-tRF	ValTAC_Chr_X_124770762-124770834_+_@1.28.28	0	0	0	1	5	0	14	6	0	1	33	4	3	1	0	4	9	2	0	14	1	2
tRF-29-8Y7343RX6N19	TCCTGGTGGTCTAGTGGTTAGGATTCGGC	5'-tRF	GlnTTG_Chr_1_10747437-10747508_-_@2.30.29	12	13	3	5	35	10	8	9	8	5	33	32	15	8	15	31	22	9	10	118	4	23
tRF-30-YDVLJIOZKEJI	TTAACTAGTACAGCTGACTTCCAATCAGCT	i-tRF	GlyTCC_Chr_MT_9754-9822_+_@13.42.30	34	11	7	2	5	16	1	30	11	11	33	0	38	7	5	15	6	20	8	2	4	39
tRF-32-LSM1M3WE8SSP4	CGCCGCGGCCCGGGTTCGATTCCCGGTCAGGG	i-tRF	GluCTC_Chr_NW_020190592.1_29782-29853_-_@39.70.32, GluTTC_Chr_3_20897689-20897760_-_@39.70.32, GluCTC_Chr_9_25530031-25530102_+_@39.70.32, GluCTC_Chr_NW_020190592.1_20281-20352_-_@39.70.32, GluTTC_Chr_3_21317723-21317794_+_@39.70.32, GluCTC_Chr_23_30014669-30014740_-_@39.70.32, GluTTC_Chr_3_21113479-21113550_-_@39.70.32, GluCTC_Chr_3_21352358-21352429_-_@39.70.32, GluCTC_Chr_NW_020190592.1_1276-1…	2	3	1	0	39	6	8	15	46	1	33	49	6	9	16	164	15	3	6	14	4	7
tRF-33-9MVH7P59N3Z6DJ	TGGTCTAGCGGTTAGGATTCCTGGTTTTCACCC	i-tRF	GluTTC_Chr_12_15097784-15097855_-_@8.40.33, GluTTC_Chr_2_128295086-128295157_-_@8.40.33, GluTTC_Chr_12_11276302-11276373_-_@8.40.33, GluTTC_Chr_2_1313370-1313441_-_@8.40.33, GluTTC_Chr_21_3228261-3228332_-_@8.40.33	1	0	4	9	15	2	13	8	1	3	33	6	4	3	4	5	8	16	10	17	6	15
tRF-17-WS72092	TCTCGGTGGAACCTCCA	3'-tRF	GlnCTG_Chr_23_30037406-30037477_+_@59.75.17, GlnCTG_Chr_23_31135564-31135635_-_@59.75.17, GlnCTG_Chr_26_7301817-7301888_-_@59.75.17, GlnCTG_Chr_19_27761705-27761776_+_@59.75.17, GlnCTG_Chr_10_12743209-12743280_-_@59.75.17	15	14	19	42	11	20	32	17	22	5	32	6	9	18	9	34	29	63	29	31	12	36
tRF-23-UI15FYE9DF	TAACTAGTACAGCTGACTTCCAA	i-tRF	GlyTCC_Chr_MT_9754-9822_+_@14.36.23	29	3	3	1	0	8	2	17	0	2	32	0	5	4	1	1	3	2	0	2	8	1
tRF-25-1HPSR9O933	AGGCGGCCCGGGTTCGACTCCCGGT	i-tRF	GluTTC_Chr_12_11276302-11276373_-_@41.65.25, GluTTC_Chr_2_1313370-1313441_-_@41.65.25, GluTTC_Chr_12_15097784-15097855_-_@41.65.25, GluTTC_Chr_21_3228261-3228332_-_@41.65.25	13	12	7	7	19	26	31	20	16	3	32	12	16	11	8	67	50	5	23	23	5	17
tRF-25-2QR7F8YKIR	CACATGGTCTAGCGGTTAGGATTCC	i-tRF	GluTTC_Chr_2_128295086-128295157_-_@4.28.25, GluTTC_Chr_12_15097784-15097855_-_@4.28.25, GluTTC_Chr_21_3228261-3228332_-_@4.28.25	3	0	0	2	0	0	2	9	0	0	32	1	2	3	2	9	3	0	0	3	2	1
tRF-29-FR98XEYFMYEE	AGCCCTGTGGTGAATTTACACGTTGAATT	5-half	CysGCA_Chr_MT_5551-5617_-_@1.29.29	9	13	3	11	31	24	146	11	13	23	32	15	7	10	25	24	21	35	9	31	61	15
tRF-42-PNR8YP9LON4VN1EH4	GCATTGGTGGTTCAGTGGTAGAATTCTCGCCTGCCACGCGGG	5'-tRF	GlyGCC_Chr_18_1423807-1423877_+_@1.42.42, GlyGCC_Chr_18_1416064-1416134_-_@1.42.42, GlyGCC_Chr_2_39839393-39839463_+_@1.42.42, GlyGCC_Chr_18_1416704-1416774_-_@1.42.42, GlyGCC_Chr_3_8034296-8034366_+_@1.42.42, GlyGCC_Chr_19_27767594-27767664_+_@1.42.42, GlyGCC_Chr_23_31686620-31686690_+_@1.42.42, GlyGCC_Chr_23_30943694-30943764_+_@1.42.42, GlyGCC_Chr_18_1819426-1819496_+_@1.42.42	77	223	179	302	53	212	586	72	218	407	32	42	127	47	123	218	349	663	404	593	585	251
tRF-48-2XF04LVF4DNZDNF2Z09	CACTAAGAAGCTATATAGCACTAACCTTTTAAGTTAGAGATTGAGAGC	5'-tRF	LysTTT_Chr_MT_8061-8127_+_@1.48.48	9	17	4	2	11	10	48	9	15	7	32	6	13	1	9	13	12	43	3	17	9	16
tRF-24-43RX6NMHH3	CTAGTGGTTAGGATTCGGCGCTCT	i-tRF	GluCTC_Chr_NW_020190592.1_1276-1347_-_@12.35.24, GluCTC_Chr_3_8098331-8098402_-_@12.35.24, GluCTC_Chr_3_21352358-21352429_-_@12.35.24, GluCTC_Chr_NW_020190592.1_10784-10855_-_@12.35.24, GluCTC_Chr_9_25530031-25530102_+_@12.35.24, GluCTC_Chr_NW_020190592.1_20281-20352_-_@12.35.24, GluCTC_Chr_7_42660785-42660856_+_@12.35.24, GluCTC_Chr_23_30014669-30014740_-_@12.35.24	21	4	12	11	19	11	9	6	2	4	31	7	8	3	11	38	10	14	3	32	18	19
tRF-28-9MV47P596V03	TGGTCTAGTGGTTAGGATTCGGCGCTCT	i-tRF	GluCTC_Chr_NW_020190592.1_1276-1347_-_@8.35.28, GluCTC_Chr_9_25530031-25530102_+_@8.35.28, GluCTC_Chr_NW_020190592.1_10784-10855_-_@8.35.28, GluCTC_Chr_3_8098331-8098402_-_@8.35.28, GluCTC_Chr_NW_020190592.1_20281-20352_-_@8.35.28, GluCTC_Chr_3_21352358-21352429_-_@8.35.28, GluCTC_Chr_23_30014669-30014740_-_@8.35.28, GluCTC_Chr_7_42660785-42660856_+_@8.35.28	11	16	5	13	30	6	26	13	24	13	31	12	14	8	7	35	21	18	20	75	25	19
tRF-28-V47P596VW6DK	TAGTGGTTAGGATTCGGCGCTCTCACCG	i-tRF	GluCTC_Chr_7_42660785-42660856_+_@13.40.28, GluCTC_Chr_NW_020190592.1_1276-1347_-_@13.40.28, GluCTC_Chr_NW_020190592.1_20281-20352_-_@13.40.28, GluCTC_Chr_NW_020190592.1_10784-10855_-_@13.40.28, GluCTC_Chr_3_8098331-8098402_-_@13.40.28, GluCTC_Chr_23_30014669-30014740_-_@13.40.28, GluCTC_Chr_3_21352358-21352429_-_@13.40.28, GluCTC_Chr_9_25530031-25530102_+_@13.40.28	10	25	24	36	28	34	36	16	22	24	31	22	50	14	23	37	27	72	18	57	40	30
tRF-29-JKDPZOH2E9EW	CAGGGAATAGTTTAAATAGAACTTCAGCT	5-half	ProTGG_Chr_MT_15726-15791_-_@1.29.29	23	15	5	11	9	37	84	57	41	54	31	35	42	20	4	39	20	76	20	39	32	36
tRF-30-94SX73V2Y8L9	TGGTGGTCTAGTGGTTAGGATTCGGCGCTC	i-tRF	GluCTC_Chr_3_21352358-21352429_-_@5.34.30, GluCTC_Chr_NW_020190592.1_1276-1347_-_@5.34.30, GluCTC_Chr_9_25530031-25530102_+_@5.34.30, GluCTC_Chr_NW_020190592.1_20281-20352_-_@5.34.30, GluCTC_Chr_3_8098331-8098402_-_@5.34.30, GluCTC_Chr_23_30014669-30014740_-_@5.34.30, GluCTC_Chr_7_42660785-42660856_+_@5.34.30, GluCTC_Chr_NW_020190592.1_10784-10855_-_@5.34.30	11	5	8	10	16	26	21	13	11	5	31	16	9	5	13	2	45	28	14	104	28	8
tRF-30-Y7R8WP9N1EWJ	TTCCTGGTGGTCTAGTGGTTAGGATTCGGC	5'-tRF	GlnTTG_Chr_1_10747437-10747508_-_@1.30.30	13	4	12	18	50	9	15	13	24	8	31	58	15	11	18	29	35	5	21	189	2	20
tRF-41-7U9PNOKOFO65XBI1E	GTTGATGTAGCTTAACCCAAAGCAAGGCACTGAAAATGCCT	5'-tRF	PheGAA_Chr_MT_364-430_+_@1.41.41	11	4	1	7	12	12	64	12	0	5	31	5	10	10	2	31	9	18	11	25	22	20
tRF-42-DBNID9VV86V7DPV83	AAGAACTGCTAATTCTATGCTCCCATATCTAATAGTATGGCT	i-tRF	SerGCT_Chr_MT_11977-12036_+_@13.54.42	2	25	1	2	1	7	11	5	11	10	31	12	4	4	2	63	5	45	11	3	5	9
tRF-20-LEKPM43R	CGAATCCCAGCGGTGCCTCC	3'-tRF	ThrAGT_Chr_19_27777989-27778062_-_@57.76.20, ThrAGT_Chr_19_27851226-27851299_-_@57.76.20, ThrAGT_Chr_19_27830446-27830519_+_@57.76.20, ThrAGT_Chr_18_43596311-43596384_+_@57.76.20	32	24	11	24	27	38	149	49	24	42	30	24	24	84	10	74	62	355	34	72	52	67
tRF-24-PW5SVP9NFB	GCCGTGATCGTATAGTGGTTAGTA	5'-tRF	HisGTG_Chr_10_65237111-65237182_+_@1.24.24, HisGTG_Chr_3_21063580-21063651_+_@1.24.24, HisGTG_Chr_10_65234844-65234915_-_@1.24.24, HisGTG_Chr_8_29729058-29729129_+_@1.24.24, HisGTG_Chr_3_20873154-20873225_+_@1.24.24, HisGTG_Chr_3_21218714-21218785_-_@1.24.24, HisGTG_Chr_3_20898974-20899045_+_@1.24.24, HisGTG_Chr_3_21049256-21049327_-_@1.24.24, HisGTG_Chr_3_21348793-21348864_-_@1.24.24, HisGTG_Chr…	16	4	14	14	24	15	50	24	27	20	30	49	32	27	9	40	45	40	11	250	19	63
tRF-26-18YKISQI45D	AGTGGTTAGGATTCGGCGCTCTCACC	i-tRF	GluCTC_Chr_9_25530031-25530102_+_@14.39.26, GluCTC_Chr_NW_020190592.1_20281-20352_-_@14.39.26, GluCTC_Chr_23_30014669-30014740_-_@14.39.26, GluCTC_Chr_NW_020190592.1_10784-10855_-_@14.39.26, GluCTC_Chr_7_42660785-42660856_+_@14.39.26, GluCTC_Chr_NW_020190592.1_1276-1347_-_@14.39.26, GluCTC_Chr_3_8098331-8098402_-_@14.39.26, GluCTC_Chr_3_21352358-21352429_-_@14.39.26	15	15	37	30	24	39	42	16	28	31	30	17	47	18	29	35	23	38	19	49	53	39
tRF-26-86J8WPMN1EE	TCCCACATGGTCTAGCGGTTAGGATT	5'-tRF	GluTTC_Chr_21_3228261-3228332_-_@1.26.26, GluTTC_Chr_12_15097784-15097855_-_@1.26.26, GluTTC_Chr_2_128295086-128295157_-_@1.26.26	4	12	6	7	35	16	47	12	11	13	30	23	13	20	5	11	41	67	26	154	32	41
tRF-28-I34JRX6N380Q	ATGGTCTAGCGGTTAGGATTCCTGGTTT	i-tRF	GluTTC_Chr_12_15097784-15097855_-_@7.34.28, GluTTC_Chr_12_11276302-11276373_-_@7.34.28, GluTTC_Chr_21_3228261-3228332_-_@7.34.28, GluTTC_Chr_2_1313370-1313441_-_@7.34.28, GluTTC_Chr_2_128295086-128295157_-_@7.34.28	2	2	1	1	4	4	0	5	10	0	30	19	3	2	8	1	2	0	11	11	2	0
tRF-30-8758WP9N1EWJ	TCCCTGATGGTCTAGTGGTTAGGATTCGGC	5'-tRF	GluTTC_Chr_2_126087645-126087716_+_@1.30.30	5	7	7	13	30	3	13	21	21	10	30	71	28	11	26	39	19	6	17	186	13	24
tRF-16-500L53E	GAGAGACATAGAGGTT	i-tRF	SerTGA_Chr_MT_7229-7299_-_@5.20.16	14	7	9	3	2	3	16	22	7	6	29	8	18	10	5	9	7	5	7	5	8	5
tRF-21-OB1QP0BYD	GAAAAAGTATGCAAGAACTGC	5-half	SerGCT_Chr_MT_11977-12036_+_@1.21.21	16	19	36	26	8	21	18	17	38	8	29	7	16	6	7	19	15	13	17	18	6	22
tRF-23-18YKISQID5	AGTGGTTAGGATTCGGCGCTCTC	i-tRF	GluCTC_Chr_NW_020190592.1_1276-1347_-_@14.36.23, GluCTC_Chr_7_42660785-42660856_+_@14.36.23, GluCTC_Chr_3_21352358-21352429_-_@14.36.23, GluCTC_Chr_23_30014669-30014740_-_@14.36.23, GluCTC_Chr_NW_020190592.1_10784-10855_-_@14.36.23, GluCTC_Chr_3_8098331-8098402_-_@14.36.23, GluCTC_Chr_9_25530031-25530102_+_@14.36.23, GluCTC_Chr_NW_020190592.1_20281-20352_-_@14.36.23	10	4	11	7	5	12	7	5	6	11	29	3	8	6	5	15	3	13	4	11	20	11
tRF-25-DBNID9VV86	AAGAACTGCTAATTCTATGCTCCCA	i-tRF	SerGCT_Chr_MT_11977-12036_+_@13.37.25	11	42	4	2	15	18	37	17	22	8	29	10	32	15	5	62	5	31	16	17	48	11
tRF-31-DBNID9VV86V7B	AAGAACTGCTAATTCTATGCTCCCATATCTA	i-tRF	SerGCT_Chr_MT_11977-12036_+_@13.43.31	2	23	4	7	12	25	28	17	17	17	29	5	29	3	14	65	7	55	15	20	29	24
tRF-33-R9MP9P9NH5SYDQ	GGTTCCGTAGTGTAGTGGTTATCACGTCTGCTT	5-half	ValTAC_Chr_X_124770762-124770834_+_@1.33.33	4	3	3	7	9	10	21	7	7	8	29	10	9	11	13	7	15	8	9	51	10	15
tRF-34-7OR8J0K8UNPL0R	GTTAAGGTGGCAGAGCCCGGTAATTGCATAAAAC	5-half	LeuTAA_Chr_MT_3024-3098_+_@1.34.34	6	18	2	1	8	7	13	15	15	2	29	5	29	3	3	23	7	10	11	8	5	6
tRF-35-7OR8J0K8UNPLBI	GTTAAGGTGGCAGAGCCCGGTAATTGCATAAAACT	5-half	LeuTAA_Chr_MT_3024-3098_+_@1.35.35	28	37	4	6	10	55	84	43	38	33	29	20	26	16	0	60	40	20	25	24	34	14
tRF-35-VI7O4B797KR8FR	TAGCTGTTAACTAAAGTTTCGTGGGGGTGGAGCCC	i-tRF	AsnGTT_Chr_MT_5446-5518_-_@29.63.35	4	12	8	5	39	17	38	24	25	16	29	17	27	5	4	43	13	36	16	30	16	37
tRF-19-S3M830JZ	GTAGTCGTGGCCGAGTGGT	5'-tRF	SerAGA_Chr_23_31146083-31146164_-_@1.19.19, SerAGA_Chr_23_31158022-31158103_-_@1.19.19, SerTGA_Chr_23_31141547-31141628_+_@1.19.19, SerTGA_Chr_23_31116197-31116278_-_@1.19.19, SerAGA_Chr_23_31124825-31124906_-_@1.19.19, SerAGA_Chr_19_27851584-27851665_-_@1.19.19, SerAGA_Chr_14_69054767-69054848_+_@1.19.19, SerAGA_Chr_18_35387156-35387237_+_@1.19.19, SerAGA_Chr_23_31110602-31110683_+_@1.19.19, Ser…	7	4	0	3	18	1	12	3	13	8	28	10	4	2	1	11	20	11	10	160	15	14
tRF-20-797KR8FR	GTTTCGTGGGGGTGGAGCCC	i-tRF	AsnGTT_Chr_MT_5446-5518_-_@44.63.20	13	10	7	13	26	13	31	39	67	5	28	9	48	14	11	38	44	23	21	53	8	20
tRF-22-NMEH623KN	CTGTCACGCGGGAGACCGGGGT	i-tRF	AspGTC_Chr_NW_020190592.1_11976-12047_-_@32.53.22, AspGTC_Chr_NW_020190592.1_30957-31028_-_@32.53.22, AspGTC_Chr_3_8023793-8023864_-_@32.53.22, AspGTC_Chr_3_8099537-8099608_-_@32.53.22, AspGTC_Chr_3_8102386-8102457_+_@32.53.22, AspGTC_Chr_5_60336567-60336638_+_@32.53.22, AspGTC_Chr_5_62676636-62676707_+_@32.53.22, AspGTC_Chr_19_27847062-27847133_-_@32.53.22, AspGTC_Chr_23_31091360-31091431_+_@32.…	9	36	5	4	15	16	27	11	22	14	28	8	6	22	10	111	27	67	33	0	8	13
tRF-23-V47P596V03	TAGTGGTTAGGATTCGGCGCTCT	i-tRF	GluCTC_Chr_NW_020190592.1_20281-20352_-_@13.35.23, GluCTC_Chr_3_21352358-21352429_-_@13.35.23, GluCTC_Chr_3_8098331-8098402_-_@13.35.23, GluCTC_Chr_NW_020190592.1_1276-1347_-_@13.35.23, GluCTC_Chr_NW_020190592.1_10784-10855_-_@13.35.23, GluCTC_Chr_23_30014669-30014740_-_@13.35.23, GluCTC_Chr_7_42660785-42660856_+_@13.35.23, GluCTC_Chr_9_25530031-25530102_+_@13.35.23	12	9	17	19	10	25	12	3	18	9	28	11	10	4	5	21	8	15	5	49	18	17
tRF-25-U0ZS9K72P6	TAAAGTTTCGTGGGGGTGGAGCCCA	i-tRF	AsnGTT_Chr_MT_5446-5518_-_@40.64.25	9	20	10	12	17	10	27	15	16	7	28	14	15	9	12	39	17	23	13	17	19	12
tRF-29-V47P596VW61M	TAGTGGTTAGGATTCGGCGCTCTCACCGC	i-tRF	GluCTC_Chr_NW_020190592.1_10784-10855_-_@13.41.29, GluCTC_Chr_23_30014669-30014740_-_@13.41.29, GluCTC_Chr_NW_020190592.1_1276-1347_-_@13.41.29, GluCTC_Chr_3_21352358-21352429_-_@13.41.29, GluCTC_Chr_9_25530031-25530102_+_@13.41.29, GluCTC_Chr_7_42660785-42660856_+_@13.41.29, GluCTC_Chr_3_8098331-8098402_-_@13.41.29, GluCTC_Chr_NW_020190592.1_20281-20352_-_@13.41.29	13	10	13	16	7	35	30	15	17	25	28	24	13	13	10	20	10	33	9	13	27	9
tRF-32-LPD3387SFRJ4L	CGCAGAAGGTCCTGGGTTCGAGCCCCAGTGGA	i-tRF	ValTAC_Chr_X_124770762-124770834_+_@38.69.32, ValTAC_Chr_15_82766873-82766945_-_@38.69.32	19	30	3	7	23	49	29	16	11	17	28	7	13	13	3	41	47	5	30	22	8	11
tRF-32-M2OSRNLNKSEKL	CGGGAGACCGGGGTTCGATTCCCCGACGGGGA	i-tRF	AspGTC_Chr_17_50877234-50877305_+_@40.71.32, AspGTC_Chr_17_50874263-50874334_+_@40.71.32, AspGTC_Chr_3_8023793-8023864_-_@40.71.32, AspGTC_Chr_NW_020190592.1_30957-31028_-_@40.71.32, AspGTC_Chr_19_27847062-27847133_-_@40.71.32, AspGTC_Chr_23_31091360-31091431_+_@40.71.32, AspGTC_Chr_NW_020190592.1_2468-2539_-_@40.71.32, AspGTC_Chr_3_8099537-8099608_-_@40.71.32, AspGTC_Chr_NW_020190592.1_21473-215…	6	0	6	0	8	0	7	7	5	1	28	16	4	1	2	2	3	3	3	22	4	8
tRF-32-QNR8VP9NFQFYJ	GCGTTGGTGGTATAGTGGTTAGCATAGCTGCC	5-half	GlyTCC_Chr_7_19428535-19428606_-_@1.32.32	4	4	6	1	13	9	15	19	17	7	28	15	6	11	2	8	5	18	20	46	25	6
tRF-36-SZ9PUQ4EHIR79OB	GTCTTTGTAGTACATCTAATATACTGGTCTTGTAAA	5'-tRF	ThrTGT_Chr_MT_15658-15726_+_@-1G.35.36	5	5	9	17	8	5	29	17	7	4	28	9	3	15	2	12	9	34	3	34	11	13
tRF-19-LEKPM415	CGAATCCCAGCGGTGCCTC	3'-tRF	ThrAGT_Chr_19_27830446-27830519_+_@57.75.19, ThrAGT_Chr_18_43596311-43596384_+_@57.75.19, ThrAGT_Chr_19_27777989-27778062_-_@57.75.19, ThrAGT_Chr_19_27851226-27851299_-_@57.75.19	18	22	10	9	6	36	58	19	15	11	27	7	6	35	4	52	32	79	28	19	17	10
tRF-24-2QR7F8YKF5	CACATGGTCTAGCGGTTAGGATTC	i-tRF	GluTTC_Chr_12_15097784-15097855_-_@4.27.24, GluTTC_Chr_2_128295086-128295157_-_@4.27.24, GluTTC_Chr_21_3228261-3228332_-_@4.27.24	4	1	0	0	4	1	3	6	4	2	27	7	2	2	2	7	3	1	6	16	1	8
tRF-25-86V8WPMN1E	TCCCATATGGTCTAGCGGTTAGGAT	5'-tRF	GluTTC_Chr_2_1313370-1313441_-_@1.25.25, GluTTC_Chr_12_11276302-11276373_-_@1.25.25	6	6	4	7	14	11	13	8	18	7	27	17	17	8	3	12	13	4	22	90	7	20
tRF-34-R9JP9PMNH5SYHQ	GGTTCCATAGTGTAGCGGTTATCACGTCTGCTTT	5-half	ValTAC_Chr_15_82766873-82766945_-_@1.34.34	5	6	9	6	8	7	22	20	7	10	27	20	10	28	4	19	37	34	26	79	21	35
tRF-35-NNBXDNW4R36JK1	CTGTTAACTAAAGTTTCGTGGGGGTGGAGCCCACC	i-tRF	AsnGTT_Chr_MT_5446-5518_-_@32.66.35	20	7	18	15	11	10	28	14	10	7	27	3	18	11	5	16	14	22	14	21	14	12
tRF-39-YJ9XEO1ZM8R451FV	TTAGCTGTTAACTAAAGTTTCGTGGGGGTGGAGCCCACC	i-tRF	AsnGTT_Chr_MT_5446-5518_-_@28.66.39	22	48	4	22	27	19	74	31	30	34	27	41	35	31	12	44	17	59	22	45	28	29
tRF-45-2XF04LVF4DNZDNF2Z0	CACTAAGAAGCTATATAGCACTAACCTTTTAAGTTAGAGATTGAG	5'-tRF	LysTTT_Chr_MT_8061-8127_+_@1.45.45	24	31	3	16	21	16	46	17	37	23	27	31	10	5	16	16	32	120	14	43	23	47
tRF-19-ZS9K72IJ	TTTCGTGGGGGTGGAGCCC	i-tRF	AsnGTT_Chr_MT_5446-5518_-_@45.63.19	13	14	5	35	22	11	23	47	73	2	26	12	57	24	18	41	59	27	29	35	9	49
tRF-21-797KR8FRB	GTTTCGTGGGGGTGGAGCCCA	i-tRF	AsnGTT_Chr_MT_5446-5518_-_@44.64.21	3	13	1	10	5	10	6	12	26	4	26	10	8	9	2	23	27	14	18	22	6	21
tRF-21-ZH0SR959D	TTGCGACCCGGGTTCGATTCC	i-tRF	GlyCCC_Chr_11_68555263-68555333_-_@40.60.21, GlyCCC_Chr_25_546202-546272_-_@40.60.21, GlyCCC_Chr_NW_020191682.1_9290-9360_-_@40.60.21	7	84	30	25	30	30	52	13	18	19	26	58	26	27	24	51	20	36	32	40	19	17
tRF-22-NYVLJ7DQ1	CTTTGTAGTACATCTAATATAC	i-tRF	ThrTGT_Chr_MT_15658-15726_+_@2.23.22	4	0	1	1	1	2	2	14	0	0	26	1	0	1	0	10	0	2	0	3	0	0
tRF-25-73V2Y8L981	GTGGTTAGGATTCGGCGCTCTCACC	i-tRF	GluCTC_Chr_NW_020190592.1_10784-10855_-_@15.39.25, GluCTC_Chr_3_8098331-8098402_-_@15.39.25, GluCTC_Chr_3_21352358-21352429_-_@15.39.25, GluCTC_Chr_NW_020190592.1_1276-1347_-_@15.39.25, GluCTC_Chr_NW_020190592.1_20281-20352_-_@15.39.25, GluCTC_Chr_23_30014669-30014740_-_@15.39.25, GluCTC_Chr_7_42660785-42660856_+_@15.39.25, GluCTC_Chr_9_25530031-25530102_+_@15.39.25	12	10	6	23	13	36	30	18	17	15	26	8	12	28	11	20	21	40	13	48	42	23
tRF-29-5SVP9N15WV2P	GATCGTATAGTGGTTAGTACTCTGCGTTG	i-tRF	HisGTG_Chr_3_21348793-21348864_-_@6.34.29, HisGTG_Chr_10_65234844-65234915_-_@6.34.29, HisGTG_Chr_8_29729058-29729129_+_@6.34.29, HisGTG_Chr_3_21227690-21227761_-_@6.34.29, HisGTG_Chr_3_20873154-20873225_+_@6.34.29, HisGTG_Chr_NW_020191468.1_8497-8568_+_@6.34.29, HisGTG_Chr_3_21198328-21198399_+_@6.34.29, HisGTG_Chr_3_21015831-21015902_-_@6.34.29, HisGTG_Chr_3_21276035-21276106_-_@6.34.29, HisGTG…	29	18	28	42	151	16	96	19	83	34	26	227	68	68	28	40	108	34	57	787	50	150
tRF-31-34HWH3RXSINHE	CCGTGATCGTATAGTGGTTAGTACTCTGCGT	5'-tRF	HisGTG_Chr_3_21198328-21198399_+_@2.32.31, HisGTG_Chr_3_21218714-21218785_-_@2.32.31, HisGTG_Chr_3_21276035-21276106_-_@2.32.31, HisGTG_Chr_10_65235579-65235650_+_@2.32.31, HisGTG_Chr_3_21148775-21148846_+_@2.32.31, HisGTG_Chr_3_20873154-20873225_+_@2.32.31, HisGTG_Chr_3_21049256-21049327_-_@2.32.31, HisGTG_Chr_NW_020191468.1_8497-8568_+_@2.32.31, HisGTG_Chr_10_65237111-65237182_+_@2.32.31, HisGT…	13	0	2	3	12	2	11	31	5	2	26	17	3	5	3	30	8	6	4	73	6	9
tRF-36-FR98XEYFMYDY2EE	AGCCCTGTGGTGAATTTACACGTTGAATTGCAAATT	5'-tRF	CysGCA_Chr_MT_5551-5617_-_@1.36.36	20	13	4	5	6	45	118	16	8	30	26	10	11	6	4	21	3	25	3	22	34	12
tRF-41-2XF04LVF4DNZDNF2E	CACTAAGAAGCTATATAGCACTAACCTTTTAAGTTAGAGAT	5'-tRF	LysTTT_Chr_MT_8061-8127_+_@1.41.41	2	1	0	0	0	1	5	2	4	2	26	0	1	0	0	5	0	22	0	0	1	0
tRF-20-VEX0K3VI	TAGATTGAAGCCAGTTAGCT	5'-tRF	AsnGTT_Chr_MT_5446-5518_-_@1.20.20	6	1	0	4	0	3	5	10	7	2	25	3	4	1	0	5	0	6	0	3	2	7
tRF-25-9N1EWJQ72S	TGGTTAGGATTCGGCGCTCTCACCG	i-tRF	GluCTC_Chr_NW_020190592.1_20281-20352_-_@16.40.25, GluCTC_Chr_NW_020190592.1_29782-29853_-_@16.40.25, GluCTC_Chr_3_21352358-21352429_-_@16.40.25, GluCTC_Chr_3_8098331-8098402_-_@16.40.25, GluCTC_Chr_NW_020190592.1_1276-1347_-_@16.40.25, GluCTC_Chr_NW_020190592.1_10784-10855_-_@16.40.25, GluCTC_Chr_23_30014669-30014740_-_@16.40.25, GluCTC_Chr_7_42660785-42660856_+_@16.40.25, GluCTC_Chr_9_25530031-…	13	13	28	25	34	27	47	20	32	19	25	23	34	24	19	79	45	119	23	75	33	54
tRF-27-U0ZS9K72P6J	TAAAGTTTCGTGGGGGTGGAGCCCACC	i-tRF	AsnGTT_Chr_MT_5446-5518_-_@40.66.27	12	20	7	13	29	10	18	18	42	4	25	11	25	29	7	35	21	26	24	15	13	24
tRF-32-I89NJ4S2I7L7M	ATTGGTGGTTCAGTGGTAGAATTCTCGCCTGC	i-tRF	GlyGCC_Chr_18_1423807-1423877_+_@3.34.32, GlyGCC_Chr_18_1416704-1416774_-_@3.34.32, GlyGCC_Chr_3_8034296-8034366_+_@3.34.32, GlyGCC_Chr_23_31686620-31686690_+_@3.34.32, GlyGCC_Chr_2_39839393-39839463_+_@3.34.32, GlyGCC_Chr_19_27767594-27767664_+_@3.34.32, GlyGCC_Chr_18_1819426-1819496_+_@3.34.32, GlyGCC_Chr_23_30943694-30943764_+_@3.34.32, GlyGCC_Chr_18_1416064-1416134_-_@3.34.32	11	3	6	1	2	10	9	6	4	4	25	5	6	4	6	24	1	11	4	2	1	8
tRF-33-2XF04LVF4DNZS	CACTAAGAAGCTATATAGCACTAACCTTTTAAG	5'-tRF	LysTTT_Chr_MT_8061-8127_+_@1.33.33	15	20	2	8	5	44	25	14	15	26	25	12	16	4	9	19	2	41	8	9	12	11
tRF-35-87R8WP9N1EWJQZ	TCCCTGGTGGTCTAGTGGTTAGGATTCGGCGCTTT	5-half	GluTTC_Chr_3_20897689-20897760_-_@1.35.35	46	10	6	13	10	5	9	6	12	6	25	5	14	0	7	12	20	25	5	34	16	10
tRF-20-DEWP7SER	AAGATTCTAGGTTCGACTCC	i-tRF	ArgACG_Chr_23_31268990-31269062_+_@43.62.20, ArgACG_Chr_22_53626359-53626431_+_@43.62.20, ArgACG_Chr_23_31328208-31328280_-_@43.62.20, ArgACG_Chr_23_31053877-31053949_+_@43.62.20, ArgACG_Chr_23_31292086-31292158_-_@43.62.20	7	6	1	2	6	3	3	5	2	2	24	2	16	10	10	2	12	7	5	1	2	28
tRF-20-U0ZS9K72	TAAAGTTTCGTGGGGGTGGA	i-tRF	AsnGTT_Chr_MT_5446-5518_-_@40.59.20	6	12	7	8	13	13	18	6	12	3	24	19	47	9	14	33	30	7	14	30	26	14
tRF-22-ZS9K72P6J	TTTCGTGGGGGTGGAGCCCACC	i-tRF	AsnGTT_Chr_MT_5446-5518_-_@45.66.22	13	9	3	15	25	5	11	20	42	7	24	12	11	20	3	52	20	14	29	2	1	21
tRF-23-F2OQFKY4D0	AGAGAGACATAGAGGTTATGATG	5'-tRF	SerTGA_Chr_MT_7229-7299_-_@4.26.23	25	41	38	52	52	29	119	9	40	30	24	51	58	40	27	10	44	64	34	61	30	50
tRF-23-XKS6RN23D3	TGAGGGTCCAGGGTTCAAGTCCT	i-tRF	LysTTT_Chr_22_54416537-54416609_+_@41.63.23	7	26	3	20	12	7	15	5	8	9	24	12	9	9	9	14	12	7	8	14	5	6
tRF-24-1ZM8R451FV	AGTTTCGTGGGGGTGGAGCCCACC	i-tRF	AsnGTT_Chr_MT_5446-5518_-_@43.66.24	5	17	10	10	6	3	14	15	23	2	24	12	18	6	9	44	20	9	18	5	1	11
tRF-25-I34JRX6N38	ATGGTCTAGCGGTTAGGATTCCTGG	i-tRF	GluTTC_Chr_21_3228261-3228332_-_@7.31.25, GluTTC_Chr_12_15097784-15097855_-_@7.31.25, GluTTC_Chr_2_128295086-128295157_-_@7.31.25, GluTTC_Chr_2_1313370-1313441_-_@7.31.25, GluTTC_Chr_12_11276302-11276373_-_@7.31.25	7	17	1	9	19	10	5	15	24	10	24	49	29	3	14	5	29	24	44	180	4	16
tRF-40-2XF04LVF4DNZDNF2	CACTAAGAAGCTATATAGCACTAACCTTTTAAGTTAGAGA	5'-tRF	LysTTT_Chr_MT_8061-8127_+_@1.40.40	1	0	1	1	0	5	3	2	2	0	24	3	1	2	1	3	2	21	0	1	1	1
tRF-18-PS5P4P0K	GCCCGGATAGCTCAGTCG	5'-tRF	LysTTT_Chr_23_30029666-30029738_-_@1.18.18, LysTTT_Chr_19_27761050-27761122_+_@1.18.18, LysTTT_Chr_23_30158659-30158731_+_@1.18.18, LysTTT_Chr_15_82772306-82772378_+_@1.18.18, LysTTT_Chr_23_31054701-31054773_+_@1.18.18, LysTTT_Chr_16_2248304-2248376_-_@1.18.18, LysTTT_Chr_15_82774048-82774120_-_@1.18.18, LysTTT_Chr_16_2247970-2248042_+_@1.18.18	10	36	24	12	17	24	23	20	18	14	23	12	16	34	18	22	28	8	16	27	16	48
tRF-21-500L53VUE	GAGAGACATAGAGGTTATGAT	i-tRF	SerTGA_Chr_MT_7229-7299_-_@5.25.21	6	3	0	13	6	10	10	9	10	7	23	7	10	5	1	7	5	9	2	12	3	11
tRF-25-QWUIB3YWRK	GCTGTTAACTAAAGTTTCGTGGGGG	i-tRF	AsnGTT_Chr_MT_5446-5518_-_@31.55.25	1	6	1	0	2	1	2	9	0	2	23	0	3	0	0	17	3	13	0	3	2	2
tRF-26-MQ18Y3E7QN0	CGTATAGTGGTTAGTACTCTGCGTTG	i-tRF	HisGTG_Chr_3_21276035-21276106_-_@9.34.26, HisGTG_Chr_3_21218714-21218785_-_@9.34.26, HisGTG_Chr_3_20873154-20873225_+_@9.34.26, HisGTG_Chr_10_65237111-65237182_+_@9.34.26, HisGTG_Chr_10_65235579-65235650_+_@9.34.26, HisGTG_Chr_8_29729058-29729129_+_@9.34.26, HisGTG_Chr_3_21049256-21049327_-_@9.34.26, HisGTG_Chr_NW_020191468.1_8497-8568_+_@9.34.26, HisGTG_Chr_3_21348793-21348864_-_@9.34.26, HisGT…	12	7	15	21	111	13	37	17	45	16	23	95	56	28	46	23	56	37	25	597	31	84
tRF-27-V47P596VW6J	TAGTGGTTAGGATTCGGCGCTCTCACC	i-tRF	GluCTC_Chr_9_25530031-25530102_+_@13.39.27, GluCTC_Chr_NW_020190592.1_20281-20352_-_@13.39.27, GluCTC_Chr_23_30014669-30014740_-_@13.39.27, GluCTC_Chr_3_21352358-21352429_-_@13.39.27, GluCTC_Chr_NW_020190592.1_1276-1347_-_@13.39.27, GluCTC_Chr_7_42660785-42660856_+_@13.39.27, GluCTC_Chr_NW_020190592.1_10784-10855_-_@13.39.27, GluCTC_Chr_3_8098331-8098402_-_@13.39.27	26	17	27	38	22	34	45	15	16	21	23	14	31	15	16	31	30	30	13	40	53	14
tRF-30-WP9N1EWJQ72S	TCTAGTGGTTAGGATTCGGCGCTCTCACCG	i-tRF	GluCTC_Chr_3_21352358-21352429_-_@11.40.30, GluCTC_Chr_NW_020190592.1_10784-10855_-_@11.40.30, GluCTC_Chr_NW_020190592.1_20281-20352_-_@11.40.30, GluCTC_Chr_7_42660785-42660856_+_@11.40.30, GluCTC_Chr_9_25530031-25530102_+_@11.40.30, GluCTC_Chr_NW_020190592.1_1276-1347_-_@11.40.30, GluCTC_Chr_23_30014669-30014740_-_@11.40.30, GluCTC_Chr_3_8098331-8098402_-_@11.40.30	1	7	16	19	16	27	32	8	23	8	23	8	21	13	4	12	11	29	9	38	15	3
tRF-32-RK9P4P9L5HMVQ	GGGGGTGTAGCTCAGTGGTAGAGCGCGTGCTT	5-half	AlaAGC_Chr_23_30085665-30085736_+_@1.32.32, AlaAGC_Chr_1_158044572-158044644_+_@1.32.32, AlaAGC_Chr_23_30141212-30141283_-_@1.32.32, AlaAGC_Chr_23_30154990-30155061_+_@1.32.32, AlaAGC_Chr_23_30116515-30116586_+_@1.32.32, AlaAGC_Chr_23_31025905-31025976_+_@1.32.32, AlaAGC_Chr_23_30148685-30148756_-_@1.32.32, AlaAGC_Chr_23_30077774-30077845_+_@1.32.32, AlaCGC_Chr_23_30156916-30156987_+_@1.32.32, Al…	5	4	4	2	7	3	52	7	4	2	23	3	3	24	11	4	9	5	16	87	5	11
tRF-35-R9MP9P9NH5SYNX	GGTTCCGTAGTGTAGTGGTTATCACGTCTGCTTTA	5-half	ValTAC_Chr_X_124770762-124770834_+_@1.35.35	14	4	10	10	11	7	27	9	10	4	23	5	5	9	5	4	8	14	1	42	9	25
tRF-37-DBNID9VV86V7DPO	AAGAACTGCTAATTCTATGCTCCCATATCTAATAGTA	i-tRF	SerGCT_Chr_MT_11977-12036_+_@13.49.37	5	11	5	6	0	11	32	26	12	11	23	5	27	3	5	100	4	16	2	20	21	7
tRF-42-2XF04LVF4DNZDNF2Q	CACTAAGAAGCTATATAGCACTAACCTTTTAAGTTAGAGATT	5'-tRF	LysTTT_Chr_MT_8061-8127_+_@1.42.42	10	8	0	8	16	10	24	9	26	12	23	15	15	1	4	17	13	23	10	13	8	18
tRF-19-B3YWRKJX	AAAGTTTCGTGGGGGTGGA	i-tRF	AsnGTT_Chr_MT_5446-5518_-_@41.59.19	3	5	2	8	9	6	12	3	12	2	22	14	29	3	1	49	34	10	3	18	12	20
tRF-20-WLV47PU9	TCGTATAGTGGTTAGTACTC	i-tRF	HisGTG_Chr_3_21063580-21063651_+_@8.27.20, HisGTG_Chr_3_21015831-21015902_-_@8.27.20, HisGTG_Chr_3_21218714-21218785_-_@8.27.20, HisGTG_Chr_3_20898974-20899045_+_@8.27.20, HisGTG_Chr_10_65237111-65237182_+_@8.27.20, HisGTG_Chr_3_21148775-21148846_+_@8.27.20, HisGTG_Chr_3_21049256-21049327_-_@8.27.20, HisGTG_Chr_NW_020191468.1_8497-8568_+_@8.27.20, HisGTG_Chr_10_65235579-65235650_+_@8.27.20, HisGT…	3	2	15	7	12	8	19	18	8	8	22	15	20	11	5	13	13	17	9	115	6	28
tRF-22-DNW4R36JJ	AAGTTTCGTGGGGGTGGAGCCC	i-tRF	AsnGTT_Chr_MT_5446-5518_-_@42.63.22	15	23	4	6	24	3	31	22	21	4	22	8	49	14	11	50	19	13	8	36	7	13
tRF-23-9LON4VN18	TGGTAGAATTCTCGCCTGCCACG	i-tRF	GlyGCC_Chr_19_27767594-27767664_+_@16.38.23, GlyGCC_Chr_NW_020190592.1_23486-23556_+_@16.38.23, GlyGCC_Chr_18_1423807-1423877_+_@16.38.23, GlyGCC_Chr_18_1819426-1819496_+_@16.38.23, GlyGCC_Chr_NW_020190592.1_13975-14045_+_@16.38.23, GlyGCC_Chr_18_1416704-1416774_-_@16.38.23, GlyGCC_Chr_NW_020190592.1_31695-31765_-_@16.38.23, GlyGCC_Chr_NW_020190592.1_4485-4555_+_@16.38.23, GlyGCC_Chr_23_31686620-…	15	38	18	33	19	37	125	18	12	19	22	5	43	67	11	71	40	239	76	45	81	45
tRF-23-I34JRX6ND3	ATGGTCTAGCGGTTAGGATTCCT	i-tRF	GluTTC_Chr_2_128295086-128295157_-_@7.29.23, GluTTC_Chr_12_15097784-15097855_-_@7.29.23, GluTTC_Chr_21_3228261-3228332_-_@7.29.23, GluTTC_Chr_12_11276302-11276373_-_@7.29.23, GluTTC_Chr_2_1313370-1313441_-_@7.29.23	12	7	3	12	16	2	11	11	12	7	22	21	22	12	4	10	31	9	30	91	4	22
tRF-24-VEX0K3VIEY	TAGATTGAAGCCAGTTAGCTAGGG	5'-tRF	AsnGTT_Chr_MT_5446-5518_-_@1.24.24	12	2	2	3	17	17	21	14	9	11	22	2	10	6	2	10	11	42	2	13	3	16
tRF-27-BXDNW4R36JJ	AACTAAAGTTTCGTGGGGGTGGAGCCC	i-tRF	AsnGTT_Chr_MT_5446-5518_-_@37.63.27	9	30	6	13	24	14	32	36	49	13	22	16	29	14	5	35	24	18	10	38	8	18
tRF-30-7U9PNOKOFO65	GTTGATGTAGCTTAACCCAAAGCAAGGCAC	5-half	PheGAA_Chr_MT_364-430_+_@1.30.30	3	0	0	0	0	0	3	12	0	0	22	0	0	0	0	10	1	1	0	0	0	0
tRF-30-PSQP4PW3FJIK	GCCCGGCTAGCTCAGTCGGTAGAGCATGGG	5'-tRF	LysCTT_Chr_21_30269857-30269929_-_@1.30.30, LysCTT_Chr_10_70547066-70547138_-_@1.30.30	1	0	0	1	7	1	2	7	8	0	22	4	3	1	1	22	4	2	2	5	0	3
tRF-31-2QR7F8YKIR9NE	CACATGGTCTAGCGGTTAGGATTCCTGGTTT	i-tRF	GluTTC_Chr_12_15097784-15097855_-_@4.34.31, GluTTC_Chr_2_128295086-128295157_-_@4.34.31, GluTTC_Chr_21_3228261-3228332_-_@4.34.31	6	1	0	2	6	2	4	15	2	0	22	9	1	4	5	2	4	0	7	6	0	1
tRF-33-Y0Y25YFJJQE7D3	TTAAGTTAGAGATTGAGAGCCATATACTCTCCT	i-tRF	LysTTT_Chr_MT_8061-8127_+_@29.61.33	15	10	2	16	2	6	11	19	22	6	22	14	57	12	11	15	10	27	20	3	3	14
tRF-19-WB86N7HU	TCGAATCCCACTTCTGACA	i-tRF	LeuCAG_Chr_18_25307956-25308038_-_@65.83.19, LeuCAA_Chr_23_31084667-31084774_-_@66.84.19, LeuCAG_Chr_18_25307479-25307561_+_@65.83.19, LeuCAA_Chr_23_30067060-30067165_+_@66.84.19, LeuCAG_Chr_3_8025475-8025557_+_@65.83.19, LeuCAA_Chr_23_31082112-31082218_+_@66.84.19, LeuCAA_Chr_23_30037897-30038007_-_@66.84.19, LeuCAA_Chr_23_31099721-31099827_+_@66.84.19, LeuCAA_Chr_7_42660399-42660504_+_@66.84.19	8	17	32	31	18	31	49	19	17	7	21	16	26	43	25	32	25	32	24	21	16	25
tRF-20-WB86Q3P9	TCGAATCCCAGCGGTGCCTC	3'-tRF	ThrAGT_Chr_19_27830446-27830519_+_@56.75.20, ThrAGT_Chr_18_43596311-43596384_+_@56.75.20, ThrAGT_Chr_19_27777989-27778062_-_@56.75.20, ThrAGT_Chr_19_27851226-27851299_-_@56.75.20	6	8	13	11	9	14	34	38	12	13	21	5	32	18	6	19	48	35	28	42	28	20
tRF-22-12H3YBVB3	AGGGAATAGTTTAAATAGAACT	5'-tRF	ProTGG_Chr_MT_15726-15791_-_@2.23.22	20	3	4	18	6	4	19	25	11	9	21	10	22	6	10	20	12	23	8	15	3	24
tRF-25-DNW4R36JK1	AAGTTTCGTGGGGGTGGAGCCCACC	i-tRF	AsnGTT_Chr_MT_5446-5518_-_@42.66.25	15	10	8	11	15	9	17	18	13	4	21	7	7	12	6	29	15	21	9	6	4	21
tRF-27-JJ6RRNLIK8O	CAGGCGGCCCGGGTTCGACTCCCGGTA	i-tRF	GluTTC_Chr_12_11276302-11276373_-_@40.66.27, GluTTC_Chr_2_1313370-1313441_-_@40.66.27	9	2	2	2	1	4	6	28	1	0	21	2	7	3	1	22	6	0	2	25	0	7
tRF-27-KQI34JRX6NJ	CCCATATGGTCTAGCGGTTAGGATTCC	5'-tRF	GluTTC_Chr_12_11276302-11276373_-_@2.28.27, GluTTC_Chr_2_1313370-1313441_-_@2.28.27	1	4	0	3	7	1	2	4	4	0	21	11	2	1	0	16	3	0	1	12	0	11
tRF-27-R9J89O9NF55	GGTTCCATGGTGTAATGGTTAGCACTC	5'-tRF	GlnCTG_Chr_23_30037406-30037477_+_@1.27.27, GlnCTG_Chr_4_99861548-99861619_+_@1.27.27, GlnCTG_Chr_23_47242996-47243067_+_@1.27.27, GlnCTG_Chr_19_27761705-27761776_+_@1.27.27, GlnCTG_Chr_10_12743209-12743280_-_@1.27.27, GlnCTG_Chr_23_31114008-31114079_+_@1.27.27, GlnCTG_Chr_23_31135564-31135635_-_@1.27.27	0	0	0	0	0	0	0	5	0	0	21	0	0	2	0	5	0	0	0	0	0	0
tRF-27-VI7O4B797K4	TAGCTGTTAACTAAAGTTTCGTGGGGG	i-tRF	AsnGTT_Chr_MT_5446-5518_-_@29.55.27	11	2	4	1	1	5	8	7	3	0	21	0	4	4	1	7	3	14	4	4	2	6
tRF-28-KKM1M3WD8S00	CCAGGCGGCCCGGGTTCGACTCCCGGTG	i-tRF	GluTTC_Chr_21_3228261-3228332_-_@39.66.28, GluTTC_Chr_12_15097784-15097855_-_@39.66.28	3	0	1	0	1	0	1	13	1	0	21	3	0	2	1	13	4	1	1	21	3	7
tRF-29-QWUIB3YWRKJX	GCTGTTAACTAAAGTTTCGTGGGGGTGGA	i-tRF	AsnGTT_Chr_MT_5446-5518_-_@31.59.29	5	6	10	7	14	3	14	7	15	6	21	13	24	6	7	20	19	14	11	40	13	8
tRF-29-YDU0ZS9K72IJ	TTAACTAAAGTTTCGTGGGGGTGGAGCCC	i-tRF	AsnGTT_Chr_MT_5446-5518_-_@35.63.29	6	14	4	17	13	8	27	21	33	15	21	15	46	17	6	34	30	15	12	65	15	17
tRF-30-KY73436X6NMH	CCCTGGTGGTCTAGTGGCTAGGATTCGGCG	5'-tRF	GluTTC_Chr_3_21204594-21204665_+_@2.31.30, GluTTC_Chr_3_21317723-21317794_+_@2.31.30, GluTTC_Chr_3_21086134-21086205_-_@2.31.30, GluTTC_Chr_3_21113479-21113550_-_@2.31.30, GluTTC_Chr_3_21212531-21212602_-_@2.31.30	7	6	3	9	10	5	6	11	13	4	21	17	3	10	3	10	12	5	8	63	3	9
tRF-31-XSXMSL73VL4YD	TGCCGTGATCGTATAGTGGTTAGTACTCTGC	5'-tRF	HisGTG_Chr_3_21063580-21063651_+_@-1T.30.31, HisGTG_Chr_3_21015831-21015902_-_@-1T.30.31, HisGTG_Chr_3_21218714-21218785_-_@-1T.30.31, HisGTG_Chr_3_20898974-20899045_+_@-1T.30.31, HisGTG_Chr_10_65237111-65237182_+_@-1T.30.31, HisGTG_Chr_3_21148775-21148846_+_@-1T.30.31, HisGTG_Chr_3_21049256-21049327_-_@-1T.30.31, HisGTG_Chr_NW_020191468.1_8497-8568_+_@-1T.30.31, HisGTG_Chr_10_65235579-65235650_+…	10	3	14	15	14	12	39	9	13	9	21	37	18	15	10	26	19	26	5	150	15	23
tRF-33-KY7343RX6NMHD5	CCCTGGTGGTCTAGTGGTTAGGATTCGGCGCTC	5'-tRF	GluCTC_Chr_NW_020190592.1_10784-10855_-_@2.34.33, GluCTC_Chr_NW_020190592.1_20281-20352_-_@2.34.33, GluCTC_Chr_9_25530031-25530102_+_@2.34.33, GluCTC_Chr_NW_020190592.1_1276-1347_-_@2.34.33, GluCTC_Chr_3_8098331-8098402_-_@2.34.33, GluCTC_Chr_3_21352358-21352429_-_@2.34.33, GluCTC_Chr_7_42660785-42660856_+_@2.34.33, GluCTC_Chr_23_30014669-30014740_-_@2.34.33	7	6	15	18	7	12	20	6	7	3	21	10	3	8	9	31	27	10	5	88	25	7
tRF-33-LSM1M3WE8SSPDX	CGCCGCGGCCCGGGTTCGATTCCCGGTCAGGGA	i-tRF	GluTTC_Chr_3_21317723-21317794_+_@39.71.33, GluTTC_Chr_3_21212531-21212602_-_@39.71.33, GluTTC_Chr_3_21204594-21204665_+_@39.71.33, GluCTC_Chr_9_25530031-25530102_+_@39.71.33, GluCTC_Chr_7_42660785-42660856_+_@39.71.33, GluTTC_Chr_3_20897689-20897760_-_@39.71.33, GluCTC_Chr_NW_020190592.1_1276-1347_-_@39.71.33, GluCTC_Chr_NW_020190592.1_29782-29853_-_@39.71.33, GluCTC_Chr_23_30014669-30014740_-_@…	9	7	2	1	6	5	3	9	16	2	21	23	2	4	9	31	6	5	6	7	2	3
tRF-36-9LON4VN1EH6KK80	TGGTAGAATTCTCGCCTGCCACGCGGGAGGCCCGGG	i-tRF	GlyGCC_Chr_19_27767594-27767664_+_@16.51.36, GlyGCC_Chr_NW_020190592.1_23486-23556_+_@16.51.36, GlyGCC_Chr_18_1423807-1423877_+_@16.51.36, GlyGCC_Chr_18_1819426-1819496_+_@16.51.36, GlyGCC_Chr_NW_020190592.1_13975-14045_+_@16.51.36, GlyGCC_Chr_18_1416704-1416774_-_@16.51.36, GlyGCC_Chr_NW_020190592.1_31695-31765_-_@16.51.36, GlyGCC_Chr_NW_020190592.1_4485-4555_+_@16.51.36, GlyGCC_Chr_23_31686620-…	3	6	2	6	4	8	57	9	4	4	21	3	8	13	1	41	5	23	11	14	18	4
tRF-17-FKY4IN4	AGAGGTTATGATGTTGG	i-tRF	SerTGA_Chr_MT_7229-7299_-_@14.30.17	48	145	117	147	115	346	584	18	151	80	20	134	266	120	63	31	158	333	313	271	105	142
tRF-20-4B797KR8	CTAAAGTTTCGTGGGGGTGG	i-tRF	AsnGTT_Chr_MT_5446-5518_-_@39.58.20	1	5	2	3	6	7	21	7	6	1	20	3	12	10	14	5	9	4	10	27	10	9
tRF-20-DR3J0926	AATCCCCGGCACCTCCACCA	3'-tRF	AlaAGC_Chr_23_31025905-31025976_+_@56.75.20, AlaAGC_Chr_23_30186336-30186407_-_@56.75.20, AlaAGC_Chr_23_30284772-30284843_+_@56.75.20, AlaAGC_Chr_23_30141212-30141283_-_@56.75.20, AlaAGC_Chr_23_30077774-30077845_+_@56.75.20, AlaTGC_Chr_23_30107193-30107264_+_@56.75.20, AlaAGC_Chr_23_30154990-30155061_+_@56.75.20, AlaAGC_Chr_23_30148685-30148756_-_@56.75.20, AlaAGC_Chr_1_158044572-158044644_+_@57.…	14	31	19	14	4	29	69	26	15	20	20	7	7	18	24	33	17	66	30	37	40	20
tRF-20-FFV07Q5W	AGACATAGAGGTTATGATGT	i-tRF	SerTGA_Chr_MT_7229-7299_-_@8.27.20	6	6	1	2	6	4	16	9	5	4	20	3	4	3	2	15	6	8	6	7	2	9
tRF-20-ZLSFWOV5	TTGTAGTACATCTAATATAC	i-tRF	ThrTGT_Chr_MT_15658-15726_+_@4.23.20	1	1	1	0	1	0	3	6	2	0	20	2	1	1	0	12	1	1	1	0	1	2
tRF-21-YDU0ZS9K0	TTAACTAAAGTTTCGTGGGGG	i-tRF	AsnGTT_Chr_MT_5446-5518_-_@35.55.21	5	3	2	4	1	4	8	10	1	4	20	1	6	5	2	22	17	8	1	13	3	4
tRF-22-1ZM8R4512	AGTTTCGTGGGGGTGGAGCCCA	i-tRF	AsnGTT_Chr_MT_5446-5518_-_@43.64.22	8	20	6	17	18	11	24	13	28	5	20	9	24	6	2	29	30	19	16	26	11	34
tRF-22-YDVLJIOZJ	TTAACTAGTACAGCTGACTTCC	i-tRF	GlyTCC_Chr_MT_9754-9822_+_@13.34.22	18	6	13	17	9	31	6	13	0	4	20	0	21	5	7	11	8	2	8	1	5	6
tRF-23-43RX6NMHD5	CTAGTGGTTAGGATTCGGCGCTC	i-tRF	GluCTC_Chr_NW_020190592.1_1276-1347_-_@12.34.23, GluCTC_Chr_3_8098331-8098402_-_@12.34.23, GluCTC_Chr_3_21352358-21352429_-_@12.34.23, GluCTC_Chr_NW_020190592.1_10784-10855_-_@12.34.23, GluCTC_Chr_9_25530031-25530102_+_@12.34.23, GluCTC_Chr_NW_020190592.1_20281-20352_-_@12.34.23, GluCTC_Chr_7_42660785-42660856_+_@12.34.23, GluCTC_Chr_23_30014669-30014740_-_@12.34.23	5	2	2	6	4	13	10	2	4	1	20	8	7	0	4	7	12	12	2	21	18	7
tRF-23-PS5P4PW3X	GCCCGGATAGCTCAGTCGGTAGA	5'-tRF	LysTTT_Chr_23_31054701-31054773_+_@1.23.23, LysTTT_Chr_16_2247970-2248042_+_@1.23.23, LysTTT_Chr_19_27761050-27761122_+_@1.23.23, LysTTT_Chr_15_82772306-82772378_+_@1.23.23, LysTTT_Chr_23_30029666-30029738_-_@1.23.23, LysTTT_Chr_15_82774048-82774120_-_@1.23.23, LysTTT_Chr_23_30158659-30158731_+_@1.23.23, LysTTT_Chr_16_2248304-2248376_-_@1.23.23	4	7	8	6	7	8	15	12	3	3	20	4	5	9	1	5	15	12	11	16	7	19
tRF-25-2XF04LVF4D	CACTAAGAAGCTATATAGCACTAAC	5-half	LysTTT_Chr_MT_8061-8127_+_@1.25.25	6	6	0	8	3	10	5	14	3	2	20	2	17	9	3	11	0	6	12	4	3	5
tRF-26-FYYDU0ZS9K0	AGCTGTTAACTAAAGTTTCGTGGGGG	i-tRF	AsnGTT_Chr_MT_5446-5518_-_@30.55.26	3	1	0	0	1	2	4	8	0	0	20	1	1	0	0	9	1	5	1	2	0	1
tRF-26-I34JRX6N38E	ATGGTCTAGCGGTTAGGATTCCTGGT	i-tRF	GluTTC_Chr_2_1313370-1313441_-_@7.32.26, GluTTC_Chr_12_11276302-11276373_-_@7.32.26, GluTTC_Chr_21_3228261-3228332_-_@7.32.26, GluTTC_Chr_2_128295086-128295157_-_@7.32.26, GluTTC_Chr_12_15097784-15097855_-_@7.32.26	1	2	1	2	6	2	2	3	8	0	20	12	3	2	3	1	3	0	2	6	0	0
tRF-26-VXEPUPNDY6B	TATTAACTAGTACAGCTGACTTCCAA	i-tRF	GlyTCC_Chr_MT_9754-9822_+_@11.36.26	10	0	0	0	0	4	4	6	0	0	20	0	4	0	0	2	0	5	0	0	4	2
tRF-30-628YR9OMKJRV	GGAGATCCTGGGTTCGAATCCCAGCGGTGC	i-tRF	ThrAGT_Chr_18_43596311-43596384_+_@43.72.30, ThrAGT_Chr_19_27851226-27851299_-_@43.72.30, ThrAGT_Chr_19_27777989-27778062_-_@43.72.30, ThrAGT_Chr_19_27830446-27830519_+_@43.72.30	4	1	1	1	3	0	0	1	12	0	20	2	0	0	0	0	3	0	1	0	0	1
tRF-30-PNR8YP1LON4V	GCATTGGTGGTTCAGAGGTAGAATTCTCGC	5'-tRF	GlyCCC_Chr_6_110635525-110635595_-_@1.30.30	39	24	9	4	12	27	21	28	6	35	20	29	45	23	9	10	14	8	18	36	13	14
tRF-38-ZW15HXHLN3NWB1X	TTTGTAGTACATCTAATATACTGGTCTTGTAAACCAGA	i-tRF	ThrTGT_Chr_MT_15658-15726_+_@3.40.38	0	3	5	6	6	4	8	7	7	2	20	11	9	4	0	10	5	13	1	4	3	2
tRF-42-YP9LON4VN1EH6KK8N	TTCAGTGGTAGAATTCTCGCCTGCCACGCGGGAGGCCCGGGT	i-tRF	GlyGCC_Chr_18_1416064-1416134_-_@11.52.42, GlyGCC_Chr_3_8034296-8034366_+_@11.52.42, GlyGCC_Chr_NW_020190592.1_13975-14045_+_@11.52.42, GlyGCC_Chr_NW_020190592.1_4485-4555_+_@11.52.42, GlyGCC_Chr_2_39839393-39839463_+_@11.52.42, GlyGCC_Chr_19_27767594-27767664_+_@11.52.42, GlyGCC_Chr_NW_020190592.1_23486-23556_+_@11.52.42, GlyGCC_Chr_18_1423807-1423877_+_@11.52.42, GlyGCC_Chr_23_31686620-31686690…	8	6	7	7	10	7	53	4	4	15	20	7	10	12	7	24	9	14	11	15	25	4
tRF-19-8B8SOUIJ	TCAAATCCCGGACGAGCCC	i-tRF	ProAGG_Chr_23_31554422-31554493_-_@54.72.19, ProTGG_Chr_25_2621041-2621112_+_@54.72.19, ProTGG_Chr_25_2628848-2628919_+_@54.72.19, ProCGG_Chr_23_31380820-31380891_-_@54.72.19, ProAGG_Chr_10_26482156-26482227_+_@54.72.19, ProCGG_Chr_25_2614114-2614185_+_@54.72.19, ProAGG_Chr_4_92756488-92756559_+_@54.72.19, ProAGG_Chr_10_26484896-26484967_+_@54.72.19, ProTGG_Chr_25_2625955-2626026_+_@54.72.19, Pro…	17	16	23	10	13	27	24	14	10	4	19	6	24	18	12	6	21	21	8	39	16	28
tRF-19-BXDNW4IY	AACTAAAGTTTCGTGGGGG	i-tRF	AsnGTT_Chr_MT_5446-5518_-_@37.55.19	1	1	1	0	2	0	2	1	3	0	19	0	1	1	0	2	3	3	0	1	4	0
tRF-19-FFV07QI0	AGACATAGAGGTTATGATG	i-tRF	SerTGA_Chr_MT_7229-7299_-_@8.26.19	28	40	47	74	64	44	182	25	47	33	19	44	79	44	50	12	64	66	44	82	47	47
tRF-19-WD8YQ8HK	TCGACTCCTGGCTGGCTCG	i-tRF	ArgACG_Chr_23_31410999-31411071_+_@55.73.19, ArgACG_Chr_23_31574309-31574381_-_@55.73.19, ArgACG_Chr_23_31268990-31269062_+_@55.73.19, ArgACG_Chr_10_21915554-21915626_-_@55.73.19, ArgACG_Chr_23_31292086-31292158_-_@55.73.19, ArgACG_Chr_23_31053877-31053949_+_@55.73.19, ArgACG_Chr_23_31678147-31678219_-_@55.73.19, ArgACG_Chr_23_31328208-31328280_-_@55.73.19, ArgACG_Chr_22_53626359-53626431_+_@55.7…	180	20	111	172	149	50	145	109	40	15	19	4	212	146	84	36	65	89	72	139	110	158
tRF-22-V47P596V5	TAGTGGTTAGGATTCGGCGCTC	i-tRF	GluCTC_Chr_NW_020190592.1_10784-10855_-_@13.34.22, GluCTC_Chr_NW_020190592.1_1276-1347_-_@13.34.22, GluCTC_Chr_7_42660785-42660856_+_@13.34.22, GluCTC_Chr_NW_020190592.1_20281-20352_-_@13.34.22, GluCTC_Chr_23_30014669-30014740_-_@13.34.22, GluCTC_Chr_3_8098331-8098402_-_@13.34.22, GluCTC_Chr_9_25530031-25530102_+_@13.34.22, GluCTC_Chr_3_21352358-21352429_-_@13.34.22	7	9	7	17	9	17	19	11	6	6	19	13	1	3	10	38	28	12	4	51	15	11
tRF-25-MN1E8Y7Z2R	CGGTTAGGATTCCTGGTTTTCACCC	i-tRF	GluTTC_Chr_21_3228261-3228332_-_@16.40.25, GluTTC_Chr_12_11276302-11276373_-_@16.40.25, GluTTC_Chr_2_1313370-1313441_-_@16.40.25, GluTTC_Chr_12_15097784-15097855_-_@16.40.25, GluTTC_Chr_2_128295086-128295157_-_@16.40.25	21	25	9	13	25	21	26	17	14	6	19	6	19	25	4	31	27	69	32	36	10	35
tRF-26-DBNID9VV86E	AAGAACTGCTAATTCTATGCTCCCAT	i-tRF	SerGCT_Chr_MT_11977-12036_+_@13.38.26	15	44	17	9	7	47	57	21	23	19	19	12	29	20	9	45	28	38	21	13	84	26
tRF-26-KF9MVH7P59D	CCACATGGTCTAGCGGTTAGGATTCC	i-tRF	GluTTC_Chr_12_15097784-15097855_-_@3.28.26, GluTTC_Chr_21_3228261-3228332_-_@3.28.26, GluTTC_Chr_2_128295086-128295157_-_@3.28.26	1	2	1	3	1	0	3	5	0	2	19	1	0	2	0	6	1	0	2	1	0	3
tRF-28-4B797KR8FRV	CTAAAGTTTCGTGGGGGTGGAGCCCACC	i-tRF	AsnGTT_Chr_MT_5446-5518_-_@39.66.28	12	14	11	12	8	5	1	7	18	6	19	1	14	9	9	28	12	12	7	2	3	4
tRF-28-SZ9PUQ4EHIDZ	GTCTTTGTAGTACATCTAATATACTGGT	5'-tRF	ThrTGT_Chr_MT_15658-15726_+_@-1G.27.28	2	22	1	2	5	6	6	12	18	9	19	16	8	5	1	37	15	29	13	3	3	18
tRF-29-1ZBOBFY2Z4ED	AGTTTAACAAAAACATTAGATTGTGAATC	i-tRF	HisGTG_Chr_MT_11907-11976_+_@9.37.29	14	10	5	9	0	15	13	19	3	10	19	8	8	8	1	12	3	29	17	15	2	18
tRF-30-7O4B797KR8FR	GTTAACTAAAGTTTCGTGGGGGTGGAGCCC	i-tRF	AsnGTT_Chr_MT_5446-5518_-_@34.63.30	8	10	2	5	12	13	34	10	29	3	19	6	10	12	9	19	15	6	9	39	13	8
tRF-33-VBZ89OZKF5O20E	TAGAATTTGGTGTAATTGGGAGCACGAAGAGTT	5-half	GlnTTG_Chr_MT_4123-4194_-_@1.33.33	6	17	5	5	11	15	21	23	22	6	19	21	14	13	7	53	10	23	3	7	7	8
tRF-40-JKDPZOH2E9FZ9K7U	CAGGGAATAGTTTAAATAGAACTTCAGCTTTGGGGGTTGA	5'-tRF	ProTGG_Chr_MT_15726-15791_-_@1.40.40	4	4	1	10	2	1	15	15	2	1	19	6	0	1	0	17	0	8	0	11	4	3
tRF-49-Z3R918VBY9PYKHM26RIZ	TTGGTGGTTCAGTGGTAGAATTCTCGCCTGCCACGCGGGAGGCCCGGGT	i-tRF	GlyGCC_Chr_23_31686620-31686690_+_@4.52.49, GlyGCC_Chr_18_1416064-1416134_-_@4.52.49, GlyGCC_Chr_18_1416704-1416774_-_@4.52.49, GlyGCC_Chr_3_8034296-8034366_+_@4.52.49, GlyGCC_Chr_19_27767594-27767664_+_@4.52.49, GlyGCC_Chr_18_1423807-1423877_+_@4.52.49, GlyGCC_Chr_18_1819426-1819496_+_@4.52.49, GlyGCC_Chr_23_30943694-30943764_+_@4.52.49, GlyGCC_Chr_2_39839393-39839463_+_@4.52.49	4	37	14	15	15	9	132	30	19	13	19	5	24	29	15	80	15	34	66	35	56	10
tRF-17-500L53O	GAGAGACATAGAGGTTA	i-tRF	SerTGA_Chr_MT_7229-7299_-_@5.21.17	7	2	2	2	3	8	9	14	3	2	18	2	3	1	1	8	3	4	7	4	3	3
tRF-18-SZ9PUQDO	GTCTTTGTAGTACATCTA	5'-tRF	ThrTGT_Chr_MT_15658-15726_+_@-1G.17.18	4	5	8	15	6	4	1	9	11	2	18	6	8	9	8	19	3	7	12	3	0	13
tRF-23-YDVLJIOZD2	TTAACTAGTACAGCTGACTTCCA	i-tRF	GlyTCC_Chr_MT_9754-9822_+_@13.35.23	10	4	1	1	6	21	7	7	5	1	18	1	11	3	5	2	11	2	0	2	1	5
tRF-26-LSN3S3RQJVB	CGCCGCTGGTGTAGTGGTATCATGCA	5'-tRF	GlyCCC_Chr_25_546202-546272_-_@2.27.26, GlyCCC_Chr_11_68555263-68555333_-_@2.27.26	13	12	2	3	30	12	12	18	9	0	18	16	11	12	5	20	23	7	15	19	4	17
tRF-26-SX73V2Y8L9E	GTCTAGTGGTTAGGATTCGGCGCTCT	i-tRF	GluCTC_Chr_NW_020190592.1_10784-10855_-_@10.35.26, GluCTC_Chr_23_30014669-30014740_-_@10.35.26, GluCTC_Chr_NW_020190592.1_1276-1347_-_@10.35.26, GluCTC_Chr_3_21352358-21352429_-_@10.35.26, GluCTC_Chr_9_25530031-25530102_+_@10.35.26, GluCTC_Chr_7_42660785-42660856_+_@10.35.26, GluCTC_Chr_3_8098331-8098402_-_@10.35.26, GluCTC_Chr_NW_020190592.1_20281-20352_-_@10.35.26	12	3	3	8	8	5	7	0	12	3	18	3	5	7	5	9	11	4	0	46	13	3
tRF-30-1QUI15FYE92M	AGTATTAACTAGTACAGCTGACTTCCAATC	i-tRF	GlyTCC_Chr_MT_9754-9822_+_@9.38.30	21	7	19	15	6	29	25	20	1	8	18	0	23	4	4	5	21	32	4	16	18	29
tRF-30-PNR8YP9LON49	GCATTGGTGGTTCAGTGGTAGAATTCTCTC	5'-tRF	GlyCCC_Chr_NW_020191468.1_27206-27276_+_@1.30.30, GlyCCC_Chr_3_21040374-21040444_-_@1.30.30, GlyCCC_Chr_3_20997412-20997482_-_@1.30.30	13	5	0	3	7	15	16	19	1	25	18	3	18	6	1	8	7	19	10	18	6	8
tRF-33-6978WPRLXN4V0Q	GGCTCGTTGGTCTAGGGGTATGATTCTCGCTTT	5-half	ProTGG_Chr_25_2625955-2626026_+_@1.33.33, ProTGG_Chr_25_2621041-2621112_+_@1.33.33, ProTGG_Chr_NW_020190356.1_18510-18581_+_@1.33.33, ProTGG_Chr_10_26413416-26413487_-_@1.33.33, ProTGG_Chr_25_2598642-2598713_+_@1.33.33, ProTGG_Chr_25_2623641-2623712_+_@1.33.33, ProTGG_Chr_25_2628848-2628919_+_@1.33.33, ProTGG_Chr_25_2630255-2630326_+_@1.33.33	7	7	8	23	25	2	31	13	10	11	18	14	21	38	7	25	98	10	30	340	12	26
tRF-33-QWUIB3YWRK90DJ	GCTGTTAACTAAAGTTTCGTGGGGGTGGAGCCC	i-tRF	AsnGTT_Chr_MT_5446-5518_-_@31.63.33	8	7	4	11	10	15	29	5	25	8	18	11	25	6	6	32	14	41	12	36	16	32
tRF-33-UD10H7RNLEKPD4	TAAACAGGAGATCCTGGGTTCGAATCCCAGCGG	i-tRF	ThrAGT_Chr_23_30127047-30127120_-_@37.69.33, ThrAGT_Chr_23_31342707-31342780_-_@37.69.33, ThrAGT_Chr_19_27777989-27778062_-_@37.69.33, ThrAGT_Chr_19_27851226-27851299_-_@37.69.33, ThrAGT_Chr_19_27830446-27830519_+_@37.69.33, ThrAGT_Chr_23_31046447-31046520_+_@37.69.33, ThrCGT_Chr_23_30176833-30176906_+_@37.69.33, ThrAGT_Chr_18_43596311-43596384_+_@37.69.33, ThrAGT_Chr_23_31577997-31578070_+_@37.6…	2	4	0	2	2	1	3	6	7	0	18	2	0	5	0	9	3	4	9	1	1	3
tRF-34-VEX0K3VI137XIP	TAGATTGAAGCCAGTTAGCTAGGGTGTTTAGCTG	5-half	AsnGTT_Chr_MT_5446-5518_-_@1.34.34	22	43	6	18	38	56	111	7	33	23	18	31	34	18	17	33	61	109	23	30	40	56
tRF-37-XNXQ8EX4UK9PWY2	TGATTTGCATTCAATTGATGTAAGGTGTAGTCTTGCA	i-tRF	AlaTGC_Chr_MT_5376-5444_-_@26.62.37	5	19	1	6	12	12	45	20	19	5	18	12	16	3	8	70	10	44	3	6	14	12
tRF-38-XNXQ8EX4UK9PWYDF	TGATTTGCATTCAATTGATGTAAGGTGTAGTCTTGCAA	i-tRF	AlaTGC_Chr_MT_5376-5444_-_@26.63.38	1	11	0	0	8	10	14	9	2	1	18	7	3	1	4	8	1	11	1	1	9	2
tRF-40-PNR8YP9LON4VN1EH	GCATTGGTGGTTCAGTGGTAGAATTCTCGCCTGCCACGCG	5'-tRF	GlyGCC_Chr_18_1416064-1416134_-_@1.40.40, GlyGCC_Chr_3_8034296-8034366_+_@1.40.40, GlyGCC_Chr_2_39839393-39839463_+_@1.40.40, GlyGCC_Chr_19_27767594-27767664_+_@1.40.40, GlyGCC_Chr_18_1423807-1423877_+_@1.40.40, GlyGCC_Chr_23_31686620-31686690_+_@1.40.40, GlyGCC_Chr_18_1416704-1416774_-_@1.40.40, GlyGCC_Chr_23_30943694-30943764_+_@1.40.40, GlyGCC_Chr_18_1819426-1819496_+_@1.40.40	36	36	7	5	20	41	77	67	35	28	18	28	34	35	4	33	58	26	40	87	29	42
tRF-40-XNXQ8EX4UK9PWY2M	TGATTTGCATTCAATTGATGTAAGGTGTAGTCTTGCAATC	i-tRF	AlaTGC_Chr_MT_5376-5444_-_@26.65.40	1	4	0	1	4	5	36	7	7	5	18	12	6	3	0	27	13	18	1	4	4	7
tRF-40-ZPNNBXDNW4R36JK1	TTTAGCTGTTAACTAAAGTTTCGTGGGGGTGGAGCCCACC	i-tRF	AsnGTT_Chr_MT_5446-5518_-_@27.66.40	10	11	1	2	7	9	22	5	10	8	18	10	1	12	3	17	5	7	9	10	10	6
tRF-41-V470VR3196L85DMKE	TAGTGGTGAGTATCCCCGCCTGTCACGCGGGAGACCGGGGT	i-tRF	AspGTC_Chr_3_8023793-8023864_-_@13.53.41, AspGTC_Chr_NW_020190592.1_2468-2539_-_@13.53.41, AspGTC_Chr_NW_020190592.1_30957-31028_-_@13.53.41, AspGTC_Chr_23_31091360-31091431_+_@13.53.41, AspGTC_Chr_NW_020190592.1_11976-12047_-_@13.53.41, AspGTC_Chr_17_50877234-50877305_+_@13.53.41, AspGTC_Chr_17_50874263-50874334_+_@13.53.41, AspGTC_Chr_3_8102386-8102457_+_@13.53.41, AspGTC_Chr_19_27847062-278471…	4	6	0	2	1	4	10	4	13	3	18	0	2	6	1	17	2	9	3	7	14	0
tRF-43-PNR8YP9LON4VN1EHDX	GCATTGGTGGTTCAGTGGTAGAATTCTCGCCTGCCACGCGGGA	5'-tRF	GlyGCC_Chr_18_1819426-1819496_+_@1.43.43, GlyGCC_Chr_18_1423807-1423877_+_@1.43.43, GlyGCC_Chr_3_8034296-8034366_+_@1.43.43, GlyGCC_Chr_18_1416064-1416134_-_@1.43.43, GlyGCC_Chr_23_30943694-30943764_+_@1.43.43, GlyGCC_Chr_18_1416704-1416774_-_@1.43.43, GlyGCC_Chr_23_31686620-31686690_+_@1.43.43, GlyGCC_Chr_19_27767594-27767664_+_@1.43.43, GlyGCC_Chr_2_39839393-39839463_+_@1.43.43	11	30	6	9	12	20	77	27	17	32	18	5	23	21	8	41	28	30	8	58	27	20
tRF-18-DNW4R3DX	AAGTTTCGTGGGGGTGGA	i-tRF	AsnGTT_Chr_MT_5446-5518_-_@42.59.18	7	3	4	5	5	10	13	8	9	3	17	9	31	10	24	35	34	10	3	27	5	9
tRF-19-1SS2PMER	AGTCGGTAGAGCATCAGAC	i-tRF	LysTTT_Chr_19_27761050-27761122_+_@14.32.19, LysTTT_Chr_23_30158659-30158731_+_@14.32.19, LysTTT_Chr_16_2248304-2248376_-_@14.32.19, LysTTT_Chr_23_31089834-31089906_+_@14.32.19, LysTTT_Chr_23_31093113-31093185_-_@14.32.19, LysTTT_Chr_15_82774048-82774120_-_@14.32.19, LysTTT_Chr_23_31054701-31054773_+_@14.32.19, LysTTT_Chr_15_82772306-82772378_+_@14.32.19, LysTTT_Chr_23_30029666-30029738_-_@14.32.…	14	11	13	11	13	22	14	11	9	13	17	12	33	19	7	38	18	29	21	4	12	27
tRF-19-8BWS72E3	TCAAATCTCGGTGGAACCT	i-tRF	GlnCTG_Chr_23_31135564-31135635_-_@54.72.19, GlnCTG_Chr_10_12743209-12743280_-_@54.72.19, GlnCTG_Chr_23_30037406-30037477_+_@54.72.19, GlnCTG_Chr_19_27761705-27761776_+_@54.72.19	15	17	42	29	30	13	18	50	23	9	17	17	129	32	34	27	59	26	22	22	23	70
tRF-19-S99PLOJ4	GTCTCTGTAGCGCAATCGG	5'-tRF	AsnGTT_Chr_3_8011351-8011424_-_@1.19.19	0	0	2	0	4	0	3	1	3	0	17	3	1	6	0	3	2	0	0	4	0	2
tRF-19-SZ9PUQHF	GTCTTTGTAGTACATCTAA	5'-tRF	ThrTGT_Chr_MT_15658-15726_+_@-1G.18.19	6	2	2	7	11	4	10	7	8	2	17	7	5	7	4	11	5	10	8	8	2	4
tRF-21-R7F8YKIRE	GGTCTAGCGGTTAGGATTCCT	i-tRF	GluTTC_Chr_12_11276302-11276373_-_@9.29.21, GluTTC_Chr_2_1313370-1313441_-_@9.29.21, GluTTC_Chr_12_15097784-15097855_-_@9.29.21, GluTTC_Chr_2_128295086-128295157_-_@9.29.21, GluTTC_Chr_21_3228261-3228332_-_@9.29.21	7	2	1	8	7	5	0	9	5	2	17	9	9	13	1	5	18	5	21	58	1	19
tRF-22-9MVH7P593	TGGTCTAGCGGTTAGGATTCCT	i-tRF	GluTTC_Chr_2_128295086-128295157_-_@8.29.22, GluTTC_Chr_2_1313370-1313441_-_@8.29.22, GluTTC_Chr_12_11276302-11276373_-_@8.29.22, GluTTC_Chr_12_15097784-15097855_-_@8.29.22, GluTTC_Chr_21_3228261-3228332_-_@8.29.22	4	20	4	10	21	9	5	14	9	8	17	12	11	19	8	5	22	22	25	84	4	27
tRF-23-J8WPMN1E0J	CATGGTCTAGCGGTTAGGATTCC	i-tRF	GluTTC_Chr_21_3228261-3228332_-_@6.28.23, GluTTC_Chr_12_15097784-15097855_-_@6.28.23, GluTTC_Chr_2_128295086-128295157_-_@6.28.23	1	0	0	0	2	0	2	4	0	0	17	1	0	1	0	13	0	0	0	2	0	2
tRF-25-VXEPUPNDY6	TATTAACTAGTACAGCTGACTTCCA	i-tRF	GlyTCC_Chr_MT_9754-9822_+_@11.35.25	9	3	6	2	0	2	3	3	0	3	17	1	6	0	1	0	1	3	1	1	2	2
tRF-26-WLV47PU9XWE	TCGTATAGTGGTTAGTACTCTGCGTT	i-tRF	HisGTG_Chr_3_21276035-21276106_-_@8.33.26, HisGTG_Chr_3_21218714-21218785_-_@8.33.26, HisGTG_Chr_3_20873154-20873225_+_@8.33.26, HisGTG_Chr_10_65237111-65237182_+_@8.33.26, HisGTG_Chr_10_65235579-65235650_+_@8.33.26, HisGTG_Chr_8_29729058-29729129_+_@8.33.26, HisGTG_Chr_3_21049256-21049327_-_@8.33.26, HisGTG_Chr_NW_020191468.1_8497-8568_+_@8.33.26, HisGTG_Chr_3_21348793-21348864_-_@8.33.26, HisGT…	5	6	9	13	41	11	32	9	31	15	17	52	33	28	28	27	49	46	19	338	21	70
tRF-26-WP9N1EWJQ7D	TCTAGTGGTTAGGATTCGGCGCTCTC	i-tRF	GluCTC_Chr_9_25530031-25530102_+_@11.36.26, GluCTC_Chr_NW_020190592.1_20281-20352_-_@11.36.26, GluCTC_Chr_23_30014669-30014740_-_@11.36.26, GluCTC_Chr_3_21352358-21352429_-_@11.36.26, GluCTC_Chr_NW_020190592.1_1276-1347_-_@11.36.26, GluCTC_Chr_7_42660785-42660856_+_@11.36.26, GluCTC_Chr_NW_020190592.1_10784-10855_-_@11.36.26, GluCTC_Chr_3_8098331-8098402_-_@11.36.26	0	3	1	1	4	0	2	2	0	6	17	8	3	1	2	8	3	6	4	6	3	3
tRF-30-86V8WPMN1E8Y	TCCCATATGGTCTAGCGGTTAGGATTCCTG	5'-tRF	GluTTC_Chr_12_11276302-11276373_-_@1.30.30, GluTTC_Chr_2_1313370-1313441_-_@1.30.30	44	88	70	141	444	91	239	13	155	39	17	505	161	227	130	81	203	101	262	1953	52	273
tRF-30-FYYDU0ZS9K72	AGCTGTTAACTAAAGTTTCGTGGGGGTGGA	i-tRF	AsnGTT_Chr_MT_5446-5518_-_@30.59.30	10	11	5	3	5	6	22	10	10	3	17	6	19	3	15	17	13	16	8	20	26	21
tRF-31-JQR7F8YKIR9NE	CATATGGTCTAGCGGTTAGGATTCCTGGTTT	i-tRF	GluTTC_Chr_12_11276302-11276373_-_@4.34.31, GluTTC_Chr_2_1313370-1313441_-_@4.34.31	0	0	0	0	8	1	1	11	2	1	17	4	1	2	1	1	4	0	5	5	2	1
tRF-31-RK9P4P9L5HMVE	GGGGGTGTAGCTCAGTGGTAGAGCGCGTGCT	5-half	AlaAGC_Chr_23_30186336-30186407_-_@1.31.31, AlaCGC_Chr_23_30090290-30090361_+_@1.31.31, AlaAGC_Chr_23_30085665-30085736_+_@1.31.31, AlaCGC_Chr_23_30156916-30156987_+_@1.31.31, AlaAGC_Chr_23_30154990-30155061_+_@1.31.31, AlaAGC_Chr_23_30116515-30116586_+_@1.31.31, AlaAGC_Chr_23_30149586-30149657_+_@1.31.31, AlaAGC_Chr_23_31025905-31025976_+_@1.31.31, AlaAGC_Chr_23_30284772-30284843_+_@1.31.31, Ala…	17	13	13	5	5	2	17	21	11	12	17	8	7	10	2	10	16	4	20	65	14	7
tRF-31-VBZ89OZKF5O20	TAGAATTTGGTGTAATTGGGAGCACGAAGAG	5'-tRF	GlnTTG_Chr_MT_4123-4194_-_@1.31.31	10	33	3	5	5	40	40	9	36	2	17	11	30	11	9	45	14	40	17	15	10	20
tRF-33-2VR008R959KUD4	CACGCGGGAGACCGGGGTTCGATTCCCCGACGG	i-tRF	AspGTC_Chr_3_8023793-8023864_-_@36.68.33, AspGTC_Chr_17_50874263-50874334_+_@36.68.33, AspGTC_Chr_23_31145310-31145381_-_@36.68.33, AspGTC_Chr_23_31091360-31091431_+_@36.68.33, AspGTC_Chr_NW_020190592.1_21473-21544_-_@36.68.33, AspGTC_Chr_NW_020190592.1_2468-2539_-_@36.68.33, AspGTC_Chr_NW_020190592.1_11976-12047_-_@36.68.33, AspGTC_Chr_NW_020190592.1_30957-31028_-_@36.68.33, AspGTC_Chr_3_8099537…	5	10	6	2	10	15	23	4	18	11	17	3	10	6	5	15	10	5	11	2	4	7
tRF-50-52ZPNOYB73XNXQ8EX4UK	GAGGATTTAGCTTAATTAAAGTGGTTGATTTGCATTCAATTGATGTAAGG	5'-tRF	AlaTGC_Chr_MT_5376-5444_-_@1.50.50	33	29	25	32	47	29	88	36	67	17	17	65	46	13	36	47	42	143	34	242	58	82
tRF-17-WLV47PO	TCGTATAGTGGTTAGTA	i-tRF	HisGTG_Chr_3_21049256-21049327_-_@8.24.17, HisGTG_Chr_3_21218714-21218785_-_@8.24.17, HisGTG_Chr_3_21198328-21198399_+_@8.24.17, HisGTG_Chr_3_20898974-20899045_+_@8.24.17, HisGTG_Chr_3_21276035-21276106_-_@8.24.17, HisGTG_Chr_10_65237111-65237182_+_@8.24.17, HisGTG_Chr_3_21348793-21348864_-_@8.24.17, HisGTG_Chr_NW_020191468.1_8497-8568_+_@8.24.17, HisGTG_Chr_3_21015831-21015902_-_@8.24.17, HisGTG…	10	2	5	6	15	8	22	9	3	5	16	19	16	9	14	11	11	18	5	131	11	26
tRF-19-FKY4INIW	AGAGGTTATGATGTTGGCT	i-tRF	SerTGA_Chr_MT_7229-7299_-_@14.32.19	8	17	9	20	0	18	40	23	7	7	16	10	27	17	0	12	20	12	16	11	2	17
tRF-19-MQ18Y3E5	CGTATAGTGGTTAGTACTC	i-tRF	HisGTG_Chr_10_65235579-65235650_+_@9.27.19, HisGTG_Chr_8_29729058-29729129_+_@9.27.19, HisGTG_Chr_3_21049256-21049327_-_@9.27.19, HisGTG_Chr_3_21015831-21015902_-_@9.27.19, HisGTG_Chr_3_20898974-20899045_+_@9.27.19, HisGTG_Chr_NW_020191468.1_8497-8568_+_@9.27.19, HisGTG_Chr_3_21348793-21348864_-_@9.27.19, HisGTG_Chr_10_65234844-65234915_-_@9.27.19, HisGTG_Chr_10_65237111-65237182_+_@9.27.19, HisG…	7	7	9	7	22	14	29	6	17	8	16	38	24	18	13	20	26	12	5	144	13	27
tRF-19-S998LOJ4	GTCTCTGTGGCGCAATCGG	5'-tRF	AsnGTT_Chr_3_21340083-21340156_+_@1.19.19, AsnGTT_Chr_3_21038302-21038375_+_@1.19.19, AsnGTT_Chr_3_21228571-21228644_+_@1.19.19, AsnGTT_Chr_3_21114744-21114817_-_@1.19.19, AsnGTT_Chr_3_21271703-21271776_-_@1.19.19, AsnGTT_Chr_3_20898247-20898320_-_@1.19.19, AsnGTT_Chr_7_43807816-43807889_+_@1.19.19, AsnGTT_Chr_19_39343153-39343226_-_@1.19.19, AsnGTT_Chr_3_21316056-21316129_+_@1.19.19, AsnGTT_Chr_…	0	2	1	1	8	0	6	0	0	0	16	0	5	4	1	8	5	1	3	14	0	3
tRF-19-U0ZS9K24	TAAAGTTTCGTGGGGGTGG	i-tRF	AsnGTT_Chr_MT_5446-5518_-_@40.58.19	9	19	4	10	10	16	29	8	13	5	16	21	36	9	10	21	36	23	12	35	22	16
tRF-20-2MK827K1	CAATCCCCGGCACCTCCACC	3'-tRF	AlaTGC_Chr_23_30107193-30107264_+_@55.74.20, AlaAGC_Chr_23_30085665-30085736_+_@55.74.20, AlaAGC_Chr_23_30077774-30077845_+_@55.74.20, AlaAGC_Chr_23_30284772-30284843_+_@55.74.20, AlaCGC_Chr_23_30090290-30090361_+_@55.74.20, AlaAGC_Chr_23_30186336-30186407_-_@55.74.20, AlaAGC_Chr_23_30154990-30155061_+_@55.74.20, AlaAGC_Chr_1_158044572-158044644_+_@56.75.20, AlaAGC_Chr_23_30148685-30148756_-_@55.…	18	32	6	12	16	27	79	29	11	23	16	5	2	23	8	50	23	129	15	30	50	35
tRF-20-I7XUK87S	ATTCTTGCGACCCGGGTTCG	i-tRF	GlyCCC_Chr_11_68555263-68555333_-_@36.55.20, GlyCCC_Chr_NW_020191682.1_9290-9360_-_@36.55.20, GlyCCC_Chr_25_546202-546272_-_@36.55.20	17	98	14	27	30	33	40	36	25	31	16	43	76	50	12	88	84	71	48	119	22	63
tRF-20-JMRPFQJD	CAGTCGGTAGAGCATCAGAC	i-tRF	LysTTT_Chr_23_31089834-31089906_+_@13.32.20, LysTTT_Chr_23_31557018-31557090_+_@13.32.20, LysTTT_Chr_15_82774048-82774120_-_@13.32.20, LysTTT_Chr_23_30029666-30029738_-_@13.32.20, LysTTT_Chr_23_30111079-30111151_-_@13.32.20, LysTTT_Chr_23_30158659-30158731_+_@13.32.20, LysTTT_Chr_23_31230715-31230787_+_@13.32.20, LysTTT_Chr_19_27761050-27761122_+_@13.32.20, LysTTT_Chr_23_31054701-31054773_+_@13.3…	8	21	13	14	14	24	22	14	10	0	16	14	15	11	12	28	17	25	13	13	18	6
tRF-20-VL7X8W9M	TAGTAGTTTATCCGTTGGTC	i-tRF	LeuTAG_Chr_MT_12038-12108_+_@13.32.20	1	0	1	2	5	4	4	0	1	0	16	4	3	0	0	2	3	0	0	0	4	6
tRF-21-5DH2RXX4E	GAGACATAGAGGTTATGATGT	i-tRF	SerTGA_Chr_MT_7229-7299_-_@7.27.21	7	4	2	3	4	3	9	13	2	2	16	1	5	3	0	5	4	7	3	3	2	1
tRF-22-7O4B797K4	GTTAACTAAAGTTTCGTGGGGG	i-tRF	AsnGTT_Chr_MT_5446-5518_-_@34.55.22	4	0	1	1	3	2	1	5	3	0	16	1	1	1	1	6	5	4	3	3	0	1
tRF-23-RX6NMH49V	GGTTAGGATTCGGCGCTCTCACC	i-tRF	GluCTC_Chr_NW_020190592.1_10784-10855_-_@17.39.23, GluCTC_Chr_3_8098331-8098402_-_@17.39.23, GluCTC_Chr_3_21352358-21352429_-_@17.39.23, GluCTC_Chr_NW_020190592.1_1276-1347_-_@17.39.23, GluCTC_Chr_NW_020190592.1_20281-20352_-_@17.39.23, GluCTC_Chr_23_30014669-30014740_-_@17.39.23, GluCTC_Chr_NW_020190592.1_29782-29853_-_@17.39.23, GluCTC_Chr_7_42660785-42660856_+_@17.39.23, GluCTC_Chr_9_25530031-…	4	9	7	8	7	8	21	3	5	6	16	6	14	13	1	12	14	35	21	27	11	7
tRF-24-9MVKS4I71W	TGGTCTAGGGGTATGATTCTCGCT	i-tRF	ProAGG_Chr_4_92756488-92756559_+_@8.31.24, ProAGG_Chr_3_91675780-91675851_-_@8.31.24, ProCGG_Chr_19_27847742-27847813_-_@8.31.24, ProCGG_Chr_3_1004082-1004153_-_@8.31.24, ProAGG_Chr_10_26482156-26482227_+_@8.31.24, ProTGG_Chr_25_2625955-2626026_+_@8.31.24, ProAGG_Chr_10_26484896-26484967_+_@8.31.24, ProTGG_Chr_NW_020190356.1_18510-18581_+_@8.31.24, ProAGG_Chr_25_2624494-2624565_+_@8.31.24, ProTGG…	12	10	7	6	8	6	22	15	11	10	16	10	14	18	3	13	18	28	19	52	13	28
tRF-26-RX6NMH490VD	GGTTAGGATTCGGCGCTCTCACCGCC	i-tRF	GluCTC_Chr_3_21352358-21352429_-_@17.42.26, GluCTC_Chr_23_30014669-30014740_-_@17.42.26, GluCTC_Chr_3_8098331-8098402_-_@17.42.26, GluCTC_Chr_NW_020190592.1_29782-29853_-_@17.42.26, GluCTC_Chr_NW_020190592.1_20281-20352_-_@17.42.26, GluCTC_Chr_9_25530031-25530102_+_@17.42.26, GluCTC_Chr_NW_020190592.1_1276-1347_-_@17.42.26, GluCTC_Chr_NW_020190592.1_10784-10855_-_@17.42.26, GluCTC_Chr_7_42660785-…	5	6	3	9	8	13	16	6	19	8	16	12	10	20	8	28	17	56	24	11	10	11
tRF-27-VH7P59N3Z6J	TAGCGGTTAGGATTCCTGGTTTTCACC	i-tRF	GluTTC_Chr_2_128295086-128295157_-_@13.39.27, GluTTC_Chr_12_15097784-15097855_-_@13.39.27, GluTTC_Chr_21_3228261-3228332_-_@13.39.27, GluTTC_Chr_12_11276302-11276373_-_@13.39.27, GluTTC_Chr_2_1313370-1313441_-_@13.39.27	8	11	7	8	11	5	23	5	10	2	16	6	11	9	13	21	8	13	9	32	9	21
tRF-28-KQI34JRX6ND3	CCCATATGGTCTAGCGGTTAGGATTCCT	5'-tRF	GluTTC_Chr_2_1313370-1313441_-_@2.29.28, GluTTC_Chr_12_11276302-11276373_-_@2.29.28	7	4	8	19	69	5	29	29	10	4	16	49	29	34	8	33	51	13	39	155	6	60
tRF-30-947673FEWS3V	TGGTGGTTCAGTGGTAGAATTCTCGCCTGC	i-tRF	GlyGCC_Chr_19_27767594-27767664_+_@5.34.30, GlyGCC_Chr_3_8034296-8034366_+_@5.34.30, GlyGCC_Chr_23_31686620-31686690_+_@5.34.30, GlyGCC_Chr_18_1416064-1416134_-_@5.34.30, GlyGCC_Chr_18_1819426-1819496_+_@5.34.30, GlyGCC_Chr_18_1416704-1416774_-_@5.34.30, GlyGCC_Chr_2_39839393-39839463_+_@5.34.30, GlyGCC_Chr_23_30943694-30943764_+_@5.34.30, GlyGCC_Chr_18_1423807-1423877_+_@5.34.30	6	14	2	4	0	2	6	2	10	1	16	4	2	11	2	38	2	15	4	3	0	6
tRF-31-M2OSRNLNKSEK0	CGGGAGACCGGGGTTCGATTCCCCGACGGGG	i-tRF	AspGTC_Chr_23_31091360-31091431_+_@40.70.31, AspGTC_Chr_NW_020190592.1_11976-12047_-_@40.70.31, AspGTC_Chr_17_50877234-50877305_+_@40.70.31, AspGTC_Chr_3_8023793-8023864_-_@40.70.31, AspGTC_Chr_3_8099537-8099608_-_@40.70.31, AspGTC_Chr_17_50874263-50874334_+_@40.70.31, AspGTC_Chr_23_31145310-31145381_-_@40.70.31, AspGTC_Chr_19_27847062-27847133_-_@40.70.31, AspGTC_Chr_5_60336567-60336638_+_@40.70…	2	2	0	3	1	2	1	4	4	0	16	2	2	1	6	5	6	2	1	9	0	4
tRF-32-QKF1R3WE8RO84	GCGGGAGACCGGGGTTCGATTCCCCGACGGGG	i-tRF	AspGTC_Chr_3_8099537-8099608_-_@39.70.32, AspGTC_Chr_17_50874263-50874334_+_@39.70.32, AspGTC_Chr_5_60336567-60336638_+_@39.70.32, AspGTC_Chr_3_8023793-8023864_-_@39.70.32, AspGTC_Chr_NW_020190592.1_30957-31028_-_@39.70.32, AspGTC_Chr_NW_020190592.1_2468-2539_-_@39.70.32, AspGTC_Chr_17_50877234-50877305_+_@39.70.32, AspGTC_Chr_NW_020190592.1_11976-12047_-_@39.70.32, AspGTC_Chr_19_27847062-2784713…	1	3	0	0	5	1	5	3	8	3	16	2	12	8	1	16	1	2	4	5	0	11
tRF-32-YDU0ZS9K72P6J	TTAACTAAAGTTTCGTGGGGGTGGAGCCCACC	i-tRF	AsnGTT_Chr_MT_5446-5518_-_@35.66.32	12	18	1	9	1	8	9	12	7	9	16	0	15	10	0	20	13	7	14	4	2	10
tRF-40-9LNPZODODOIEYU4Q	TGGTACTTAGTTTAAAATAAAATAAATGATTTCGACTCAT	5'-tRF	ArgTCG_Chr_MT_10170-10238_+_@1.40.40	32	52	0	10	4	68	44	26	7	35	16	7	4	10	8	20	11	51	4	4	12	1
tRF-40-J4S2I7L7P5QK11M3	CAGTGGTAGAATTCTCGCCTGCCACGCGGGAGGCCCGGGT	i-tRF	GlyGCC_Chr_18_1819426-1819496_+_@13.52.40, GlyGCC_Chr_18_1416064-1416134_-_@13.52.40, GlyGCC_Chr_3_8034296-8034366_+_@13.52.40, GlyGCC_Chr_3_8100275-8100345_-_@13.52.40, GlyGCC_Chr_19_27767594-27767664_+_@13.52.40, GlyGCC_Chr_NW_020190592.1_13975-14045_+_@13.52.40, GlyGCC_Chr_NW_020190592.1_31695-31765_-_@13.52.40, GlyGCC_Chr_18_1416704-1416774_-_@13.52.40, GlyGCC_Chr_18_1423807-1423877_+_@13.52.…	14	5	6	6	6	4	56	7	5	12	16	3	13	32	8	53	7	14	21	6	22	2
tRF-47-PNR8YP9LON4VN1EH6KJ	GCATTGGTGGTTCAGTGGTAGAATTCTCGCCTGCCACGCGGGAGGCC	5'-tRF	GlyGCC_Chr_3_8034296-8034366_+_@1.47.47, GlyGCC_Chr_18_1416064-1416134_-_@1.47.47, GlyGCC_Chr_18_1819426-1819496_+_@1.47.47, GlyGCC_Chr_23_30943694-30943764_+_@1.47.47, GlyGCC_Chr_23_31686620-31686690_+_@1.47.47, GlyGCC_Chr_19_27767594-27767664_+_@1.47.47, GlyGCC_Chr_18_1423807-1423877_+_@1.47.47, GlyGCC_Chr_2_39839393-39839463_+_@1.47.47, GlyGCC_Chr_18_1416704-1416774_-_@1.47.47	3	9	4	4	1	7	24	5	3	9	16	1	57	7	3	35	10	10	7	93	16	6
tRF-16-HSRVK7D	ATCCGGGTGCCCCCTC	3'-tRF	CysGCA_Chr_4_112550397-112550468_-_@58.73.16, CysGCA_Chr_19_39448382-39448453_-_@58.73.16, CysGCA_Chr_4_112419516-112419587_-_@58.73.16, CysGCA_Chr_4_112521632-112521703_+_@58.73.16, CysGCA_Chr_3_22722293-22722364_-_@58.73.16, CysGCA_Chr_4_112413369-112413440_-_@58.73.16, CysGCA_Chr_28_5864091-5864162_+_@58.73.16, CysGCA_Chr_4_112555282-112555353_-_@58.73.16, CysGCA_Chr_19_39453812-39453883_-_@58…	1	2	1	1	1	2	1	12	1	0	15	0	1	1	0	1	1	2	1	1	0	0
tRF-19-86J8WP1Z	TCCCACATGGTCTAGCGGT	5'-tRF	GluTTC_Chr_2_128295086-128295157_-_@1.19.19, GluTTC_Chr_21_3228261-3228332_-_@1.19.19, GluTTC_Chr_12_15097784-15097855_-_@1.19.19	5	6	1	2	23	2	10	9	8	2	15	18	8	11	1	13	9	4	13	65	2	12
tRF-19-EO1ZM8IZ	ACTAAAGTTTCGTGGGGGT	i-tRF	AsnGTT_Chr_MT_5446-5518_-_@38.56.19	10	8	1	2	1	6	7	8	9	5	15	10	16	5	10	25	18	6	11	30	22	17
tRF-21-1ZM8R451D	AGTTTCGTGGGGGTGGAGCCC	i-tRF	AsnGTT_Chr_MT_5446-5518_-_@43.63.21	4	18	4	5	16	11	16	8	40	4	15	8	62	19	13	44	40	14	11	53	10	29
tRF-21-SZ9PUQ4EB	GTCTTTGTAGTACATCTAATA	5'-tRF	ThrTGT_Chr_MT_15658-15726_+_@-1G.20.21	5	6	10	7	13	24	21	17	20	5	15	16	9	14	5	33	11	20	12	7	1	25
tRF-23-5ZLIJX5X0L	GATTTCGACTCATTAGATTATGA	i-tRF	ArgTCG_Chr_MT_10170-10238_+_@28.50.23	2	8	3	17	9	11	14	9	1	3	15	7	15	8	2	17	7	11	7	0	5	5
tRF-24-7U9PNOKOEU	GTTGATGTAGCTTAACCCAAAGCA	5'-tRF	PheGAA_Chr_MT_364-430_+_@1.24.24	4	1	1	13	6	3	0	8	4	1	15	2	6	9	6	7	2	1	2	3	0	10
tRF-25-SX73V2Y8L9	GTCTAGTGGTTAGGATTCGGCGCTC	i-tRF	GluCTC_Chr_7_42660785-42660856_+_@10.34.25, GluCTC_Chr_NW_020190592.1_1276-1347_-_@10.34.25, GluCTC_Chr_NW_020190592.1_20281-20352_-_@10.34.25, GluCTC_Chr_NW_020190592.1_10784-10855_-_@10.34.25, GluCTC_Chr_3_8098331-8098402_-_@10.34.25, GluCTC_Chr_23_30014669-30014740_-_@10.34.25, GluCTC_Chr_3_21352358-21352429_-_@10.34.25, GluCTC_Chr_9_25530031-25530102_+_@10.34.25	2	1	4	4	2	2	10	2	2	4	15	3	3	3	1	8	9	4	6	35	12	6
tRF-26-2QR7F8YKIRE	CACATGGTCTAGCGGTTAGGATTCCT	i-tRF	GluTTC_Chr_21_3228261-3228332_-_@4.29.26, GluTTC_Chr_2_128295086-128295157_-_@4.29.26, GluTTC_Chr_12_15097784-15097855_-_@4.29.26	0	4	2	5	12	5	13	11	9	2	15	18	18	33	4	22	21	17	27	106	3	35
tRF-28-W4R951KHZKDM	TCGTGGGTTCGAGCCCCACGTTGGGCGC	3'-tRF	LysCTT_Chr_25_2627614-2627686_+_@47.74.28, LysCTT_Chr_3_21347701-21347773_-_@47.74.28, LysCTT_Chr_25_2633972-2634044_+_@47.74.28, LysCTT_Chr_25_2612845-2612917_+_@47.74.28, LysCTT_Chr_25_2638931-2639003_+_@47.74.28, LysCTT_Chr_25_2624993-2625065_+_@47.74.28, LysCTT_Chr_25_2609233-2609305_-_@47.74.28, LysCTT_Chr_25_2617431-2617503_+_@47.74.28, LysCTT_Chr_25_2597623-2597695_-_@47.74.28, LysCTT_Chr_…	2	14	1	4	8	6	8	8	10	1	15	0	189	12	15	47	8	3	1	106	0	8
tRF-30-86J8WPMN1E8Y	TCCCACATGGTCTAGCGGTTAGGATTCCTG	5'-tRF	GluTTC_Chr_21_3228261-3228332_-_@1.30.30, GluTTC_Chr_2_128295086-128295157_-_@1.30.30, GluTTC_Chr_12_15097784-15097855_-_@1.30.30	44	128	85	185	962	139	409	37	329	48	15	994	277	507	244	140	536	202	631	3803	85	720
tRF-31-R9JP9PMNH5SYD	GGTTCCATAGTGTAGCGGTTATCACGTCTGC	5'-tRF	ValTAC_Chr_15_82766873-82766945_-_@1.31.31	1	6	2	16	24	19	49	14	23	8	15	21	10	34	6	33	59	15	29	129	12	30
tRF-32-9MV47P596VW6J	TGGTCTAGTGGTTAGGATTCGGCGCTCTCACC	i-tRF	GluCTC_Chr_NW_020190592.1_10784-10855_-_@8.39.32, GluCTC_Chr_3_8098331-8098402_-_@8.39.32, GluCTC_Chr_3_21352358-21352429_-_@8.39.32, GluCTC_Chr_NW_020190592.1_1276-1347_-_@8.39.32, GluCTC_Chr_NW_020190592.1_20281-20352_-_@8.39.32, GluCTC_Chr_23_30014669-30014740_-_@8.39.32, GluCTC_Chr_7_42660785-42660856_+_@8.39.32, GluCTC_Chr_9_25530031-25530102_+_@8.39.32	6	8	3	12	4	21	32	3	10	9	15	5	21	7	3	9	14	19	15	28	16	25
tRF-35-PS5P4PW3FJHPEZ	GCCCGGATAGCTCAGTCGGTAGAGCATCAGACTTT	5'-tRF	LysTTT_Chr_23_30158659-30158731_+_@1.35.35, LysTTT_Chr_15_82774048-82774120_-_@1.35.35, LysTTT_Chr_16_2248304-2248376_-_@1.35.35, LysTTT_Chr_16_2247970-2248042_+_@1.35.35, LysTTT_Chr_19_27761050-27761122_+_@1.35.35, LysTTT_Chr_23_30029666-30029738_-_@1.35.35, LysTTT_Chr_15_82772306-82772378_+_@1.35.35, LysTTT_Chr_23_31054701-31054773_+_@1.35.35	14	10	1	0	5	17	16	6	2	2	15	1	4	9	3	15	8	1	4	10	12	12
tRF-36-86J8WPMN1E8Y7ZD	TCCCACATGGTCTAGCGGTTAGGATTCCTGGTTTTC	5'-tRF	GluTTC_Chr_12_15097784-15097855_-_@1.36.36, GluTTC_Chr_21_3228261-3228332_-_@1.36.36, GluTTC_Chr_2_128295086-128295157_-_@1.36.36	6	1	3	1	1	2	15	0	0	0	15	3	0	2	0	1	0	2	3	1	0	0
tRF-36-XNXQ8EX4UK9PWYD	TGATTTGCATTCAATTGATGTAAGGTGTAGTCTTGC	i-tRF	AlaTGC_Chr_MT_5376-5444_-_@26.61.36	0	11	7	11	13	5	33	17	17	6	15	13	21	7	13	17	14	40	2	8	9	22
tRF-40-FR98XEYFMYDY2E82	AGCCCTGTGGTGAATTTACACGTTGAATTGCAAATTCAGA	5'-tRF	CysGCA_Chr_MT_5551-5617_-_@1.40.40	8	3	8	6	5	12	73	5	4	2	15	9	6	0	7	22	2	22	6	9	13	12
tRF-41-YDLBRY73W0K5KKOVD	TTAACCGAAAGGTTGGTGGTTCGAGCCCACCCAGGGACGCC	3'half	AsnGTT_Chr_7_43807816-43807889_+_@36.76.41, AsnGTT_Chr_3_20956909-20956982_+_@36.76.41, AsnGTT_Chr_3_21114744-21114817_-_@36.76.41, AsnGTT_Chr_3_20905102-20905175_+_@36.76.41, AsnGTT_Chr_12_30174217-30174290_+_@36.76.41, AsnGTT_Chr_3_21038302-21038375_+_@36.76.41, AsnGTT_Chr_3_21219475-21219548_+_@36.76.41, AsnGTT_Chr_3_21271703-21271776_-_@36.76.41, AsnGTT_Chr_3_21340083-21340156_+_@36.76.41, As…	0	14	6	11	4	5	5	9	12	2	15	9	4	1	3	7	6	4	14	2	4	5
tRF-45-9NJ4S2I7L7P5QK11M3	TGGTTCAGTGGTAGAATTCTCGCCTGCCACGCGGGAGGCCCGGGT	i-tRF	GlyGCC_Chr_18_1423807-1423877_+_@8.52.45, GlyGCC_Chr_NW_020190592.1_4485-4555_+_@8.52.45, GlyGCC_Chr_18_1819426-1819496_+_@8.52.45, GlyGCC_Chr_23_30943694-30943764_+_@8.52.45, GlyGCC_Chr_3_8100275-8100345_-_@8.52.45, GlyGCC_Chr_NW_020190592.1_31695-31765_-_@8.52.45, GlyGCC_Chr_NW_020190592.1_23486-23556_+_@8.52.45, GlyGCC_Chr_19_27767594-27767664_+_@8.52.45, GlyGCC_Chr_NW_020190592.1_13975-14045_…	7	20	15	16	15	15	132	17	26	15	15	11	18	28	23	84	10	54	34	26	52	19
tRF-18-3L90Q4DZ	CCGTATGGAGGCGTGGGT	i-tRF	LeuCAA_Chr_23_30067060-30067165_+_@48.65.18	2	2	7	3	3	1	6	0	6	2	14	4	2	8	4	10	7	5	11	3	3	6
tRF-18-4B797KDZ	CTAAAGTTTCGTGGGGGT	i-tRF	AsnGTT_Chr_MT_5446-5518_-_@39.56.18	3	5	5	1	3	5	11	2	8	4	14	9	3	9	2	14	21	0	3	4	11	11
tRF-18-BM32LJDJ	AAATCCCGGACGAGCCCC	3'-tRF	ProTGG_Chr_25_2625955-2626026_+_@56.73.18, ProAGG_Chr_25_2621896-2621967_+_@56.73.18, ProTGG_Chr_10_26413416-26413487_-_@56.73.18, ProAGG_Chr_25_2601567-2601638_+_@56.73.18, ProAGG_Chr_15_55651097-55651168_+_@56.73.18, ProAGG_Chr_25_2605484-2605555_-_@56.73.18, ProCGG_Chr_19_27847742-27847813_-_@56.73.18, ProCGG_Chr_3_1004082-1004153_-_@56.73.18, ProAGG_Chr_10_26484896-26484967_+_@56.73.18, ProAG…	38	34	17	16	13	40	39	71	15	27	14	7	39	91	7	17	46	9	38	109	25	69
tRF-18-S3M83004	GTAGTCGTGGCCGAGTGG	5'-tRF	SerAGA_Chr_18_35387156-35387237_+_@1.18.18, SerAGA_Chr_23_31129325-31129406_-_@1.18.18, SerAGA_Chr_23_31110602-31110683_+_@1.18.18, SerAGA_Chr_23_31158022-31158103_-_@1.18.18, SerAGA_Chr_14_69054767-69054848_+_@1.18.18, SerTGA_Chr_23_31141547-31141628_+_@1.18.18, SerAGA_Chr_23_31149573-31149654_-_@1.18.18, SerTGA_Chr_23_31687570-31687651_+_@1.18.18, SerTGA_Chr_23_31116197-31116278_-_@1.18.18, Ser…	2	19	22	14	29	13	31	10	17	11	14	14	22	19	21	45	47	31	26	214	37	53
tRF-19-86V8WP1Z	TCCCATATGGTCTAGCGGT	5'-tRF	GluTTC_Chr_2_1313370-1313441_-_@1.19.19, GluTTC_Chr_12_11276302-11276373_-_@1.19.19	0	0	0	1	5	2	4	5	3	2	14	6	1	3	2	3	7	1	3	30	1	7
tRF-19-WB08Q20U	TCGAAACCGGGCGGAAACA	i-tRF	ValCAC_Chr_3_8134934-8135006_+_@55.73.19, ValAAC_Chr_1_97606076-97606148_-_@55.73.19, ValCAC_Chr_NW_020191468.1_12031-12103_-_@55.73.19, ValTAC_Chr_23_31259774-31259846_+_@55.73.19, ValAAC_Chr_3_21024315-21024387_+_@55.73.19, ValAAC_Chr_3_21104694-21104766_-_@55.73.19, ValAAC_Chr_3_21057895-21057967_+_@55.73.19, ValAAC_Chr_3_21265184-21265256_+_@55.73.19, ValAAC_Chr_23_31050910-31050982_+_@55.73.…	2	26	33	15	19	43	26	15	14	5	14	9	83	11	14	32	34	12	5	29	30	22
tRF-20-5ZLIJX5X	GATTTCGACTCATTAGATTA	i-tRF	ArgTCG_Chr_MT_10170-10238_+_@28.47.20	3	2	0	0	0	1	1	17	1	0	14	0	1	0	0	12	0	0	0	0	0	0
tRF-20-PS5P4PW3	GCCCGGATAGCTCAGTCGGT	5'-tRF	LysTTT_Chr_16_2247970-2248042_+_@1.20.20, LysTTT_Chr_15_82772306-82772378_+_@1.20.20, LysTTT_Chr_15_82774048-82774120_-_@1.20.20, LysTTT_Chr_23_31054701-31054773_+_@1.20.20, LysTTT_Chr_23_30158659-30158731_+_@1.20.20, LysTTT_Chr_23_30029666-30029738_-_@1.20.20, LysTTT_Chr_16_2248304-2248376_-_@1.20.20, LysTTT_Chr_19_27761050-27761122_+_@1.20.20	9	3	1	5	3	1	6	8	3	1	14	3	3	2	1	6	3	2	4	3	4	5
tRF-21-EO1ZM8R40	ACTAAAGTTTCGTGGGGGTGG	i-tRF	AsnGTT_Chr_MT_5446-5518_-_@38.58.21	4	9	6	6	22	3	27	11	8	2	14	7	34	18	22	17	40	7	5	50	21	8
tRF-22-2XF04LVF3	CACTAAGAAGCTATATAGCACT	5'-tRF	LysTTT_Chr_MT_8061-8127_+_@1.22.22	7	6	1	5	0	10	4	8	2	2	14	0	7	3	3	4	5	10	3	3	1	7
tRF-22-BXDNW4R34	AACTAAAGTTTCGTGGGGGTGG	i-tRF	AsnGTT_Chr_MT_5446-5518_-_@37.58.22	2	5	3	0	2	6	10	1	10	3	14	2	4	2	3	11	11	7	4	15	6	11
tRF-23-DNW4R36JD2	AAGTTTCGTGGGGGTGGAGCCCA	i-tRF	AsnGTT_Chr_MT_5446-5518_-_@42.64.23	10	18	3	7	15	6	11	19	20	2	14	11	24	13	1	29	5	11	15	13	6	15
tRF-23-PW5SVP9NZ	GCCGTGATCGTATAGTGGTTAGT	5'-tRF	HisGTG_Chr_10_65237111-65237182_+_@1.23.23, HisGTG_Chr_3_21348793-21348864_-_@1.23.23, HisGTG_Chr_3_21198328-21198399_+_@1.23.23, HisGTG_Chr_3_21227690-21227761_-_@1.23.23, HisGTG_Chr_10_65235579-65235650_+_@1.23.23, HisGTG_Chr_3_21015831-21015902_-_@1.23.23, HisGTG_Chr_3_21276035-21276106_-_@1.23.23, HisGTG_Chr_8_29729058-29729129_+_@1.23.23, HisGTG_Chr_3_20898974-20899045_+_@1.23.23, HisGTG_Chr…	3	3	5	9	10	6	14	4	3	7	14	14	10	7	1	5	6	5	5	68	6	10
tRF-24-NNBXDNW4IY	CTGTTAACTAAAGTTTCGTGGGGG	i-tRF	AsnGTT_Chr_MT_5446-5518_-_@32.55.24	6	6	1	0	2	0	4	3	2	3	14	0	4	0	0	7	2	4	1	1	4	0
tRF-25-KF9MVH7P59	CCACATGGTCTAGCGGTTAGGATTC	i-tRF	GluTTC_Chr_2_128295086-128295157_-_@3.27.25, GluTTC_Chr_21_3228261-3228332_-_@3.27.25, GluTTC_Chr_12_15097784-15097855_-_@3.27.25	3	2	0	0	2	1	2	3	0	1	14	2	1	1	1	8	1	0	0	6	0	1
tRF-27-8PR9DM3WWKK	TCCAGGGTTCAAGTCCCTGTTCGGGCG	i-tRF	LysTTT_Chr_23_31054701-31054773_+_@47.73.27, LysTTT_Chr_15_82772306-82772378_+_@47.73.27, LysTTT_Chr_15_82774048-82774120_-_@47.73.27, LysTTT_Chr_23_30158659-30158731_+_@47.73.27, LysTTT_Chr_23_31557018-31557090_+_@47.73.27, LysTTT_Chr_23_30029666-30029738_-_@47.73.27, LysTTT_Chr_16_2248304-2248376_-_@47.73.27, LysTTT_Chr_16_2247970-2248042_+_@47.73.27, LysTTT_Chr_19_27761050-27761122_+_@47.73.27	0	3	0	2	6	0	2	6	11	0	14	2	65	3	6	18	2	1	2	36	0	1
tRF-27-9MVH7P59N3Q	TGGTCTAGCGGTTAGGATTCCTGGTTT	i-tRF	GluTTC_Chr_21_3228261-3228332_-_@8.34.27, GluTTC_Chr_12_11276302-11276373_-_@8.34.27, GluTTC_Chr_12_15097784-15097855_-_@8.34.27, GluTTC_Chr_2_128295086-128295157_-_@8.34.27, GluTTC_Chr_2_1313370-1313441_-_@8.34.27	5	0	0	2	2	3	7	4	8	3	14	17	2	1	4	0	4	0	7	15	5	4
tRF-30-2QR7F8YKIR9N	CACATGGTCTAGCGGTTAGGATTCCTGGTT	i-tRF	GluTTC_Chr_2_128295086-128295157_-_@4.33.30, GluTTC_Chr_12_15097784-15097855_-_@4.33.30, GluTTC_Chr_21_3228261-3228332_-_@4.33.30	1	2	0	0	0	2	8	8	6	3	14	5	3	5	4	1	3	0	2	14	0	5
tRF-30-3JVIJMRPFQRD	CCGGCTAGCTCAGTCGGTAGAGCATGGGAC	i-tRF	LysCTT_Chr_21_30269857-30269929_-_@3.32.30, LysCTT_Chr_10_70547066-70547138_-_@3.32.30	7	7	4	3	6	8	25	2	5	2	14	2	2	3	7	20	3	16	11	9	9	10
tRF-31-Z3R918VBY9PYD	TTGGTGGTTCAGTGGTAGAATTCTCGCCTGC	i-tRF	GlyGCC_Chr_2_39839393-39839463_+_@4.34.31, GlyGCC_Chr_23_31686620-31686690_+_@4.34.31, GlyGCC_Chr_18_1423807-1423877_+_@4.34.31, GlyGCC_Chr_18_1416704-1416774_-_@4.34.31, GlyGCC_Chr_18_1819426-1819496_+_@4.34.31, GlyGCC_Chr_19_27767594-27767664_+_@4.34.31, GlyGCC_Chr_23_30943694-30943764_+_@4.34.31, GlyGCC_Chr_3_8034296-8034366_+_@4.34.31, GlyGCC_Chr_18_1416064-1416134_-_@4.34.31	5	18	7	5	9	11	24	3	6	6	14	4	1	15	5	46	4	19	7	7	6	4
tRF-32-897PVP9N1QKSJ	TCCTCGTTAGTATAGTGGTTAGTATCCCCGCC	5-half	AspGTC_Chr_5_62676636-62676707_+_@1.32.32	9	0	0	0	3	0	2	16	0	3	14	0	1	11	0	7	0	0	1	3	3	0
tRF-32-SZ9PUQ4EHIR7P	GTCTTTGTAGTACATCTAATATACTGGTCTTG	5-half	ThrTGT_Chr_MT_15658-15726_+_@-1G.31.32	2	2	4	5	2	2	7	6	12	1	14	5	2	5	2	10	5	13	2	5	1	2
tRF-33-I89NJ4S2I7L7DV	ATTGGTGGTTCAGTGGTAGAATTCTCGCCTGCC	i-tRF	GlyGCC_Chr_19_27767594-27767664_+_@3.35.33, GlyGCC_Chr_18_1423807-1423877_+_@3.35.33, GlyGCC_Chr_18_1819426-1819496_+_@3.35.33, GlyGCC_Chr_18_1416704-1416774_-_@3.35.33, GlyGCC_Chr_23_31686620-31686690_+_@3.35.33, GlyGCC_Chr_18_1416064-1416134_-_@3.35.33, GlyGCC_Chr_23_30943694-30943764_+_@3.35.33, GlyGCC_Chr_3_8034296-8034366_+_@3.35.33, GlyGCC_Chr_2_39839393-39839463_+_@3.35.33	15	4	5	11	1	3	11	5	1	4	14	3	2	10	5	20	7	10	8	9	8	6
tRF-35-2VR008R959KUMK	CACGCGGGAGACCGGGGTTCGATTCCCCGACGGGG	i-tRF	AspGTC_Chr_23_31091360-31091431_+_@36.70.35, AspGTC_Chr_NW_020190592.1_30957-31028_-_@36.70.35, AspGTC_Chr_NW_020190592.1_2468-2539_-_@36.70.35, AspGTC_Chr_3_8099537-8099608_-_@36.70.35, AspGTC_Chr_23_31145310-31145381_-_@36.70.35, AspGTC_Chr_NW_020190592.1_11976-12047_-_@36.70.35, AspGTC_Chr_19_27847062-27847133_-_@36.70.35, AspGTC_Chr_17_50874263-50874334_+_@36.70.35, AspGTC_Chr_NW_020190592.1_…	0	1	0	0	0	3	3	1	0	0	14	0	6	0	2	3	1	0	2	1	2	1
tRF-37-22VPNO0BPMJNU53	CAAGATATAGCTTAAACAAAGCATCCAGTTTACACCT	5'-tRF	ValTAC_Chr_MT_1386-1452_+_@1.37.37	18	19	7	11	12	9	15	16	19	28	14	1	28	6	3	19	9	30	27	6	28	14
tRF-38-PNR8YP9LON4VN18	GCATTGGTGGTTCAGTGGTAGAATTCTCGCCTGCCACG	5'-tRF	GlyGCC_Chr_19_27767594-27767664_+_@1.38.38, GlyGCC_Chr_18_1423807-1423877_+_@1.38.38, GlyGCC_Chr_18_1819426-1819496_+_@1.38.38, GlyGCC_Chr_18_1416704-1416774_-_@1.38.38, GlyGCC_Chr_23_31686620-31686690_+_@1.38.38, GlyGCC_Chr_18_1416064-1416134_-_@1.38.38, GlyGCC_Chr_23_30943694-30943764_+_@1.38.38, GlyGCC_Chr_3_8034296-8034366_+_@1.38.38, GlyGCC_Chr_2_39839393-39839463_+_@1.38.38	9	10	7	2	5	12	20	25	11	4	14	1	2	7	4	24	13	16	14	13	6	5
tRF-46-779PZBXFEERZYQHQVMB	GTTCTTGTAGTTGAATGACAACGATGGTTTTTCATATCATTAGTCA	5'-tRF	GluTTC_Chr_MT_14441-14509_-_@1.46.46	1	2	0	0	5	5	18	12	1	2	14	2	7	1	0	101	3	29	0	5	5	4
tRF-48-PNR8YP9LON4VN1EH6KDJ	GCATTGGTGGTTCAGTGGTAGAATTCTCGCCTGCCACGCGGGAGGCCC	5'-tRF	GlyGCC_Chr_18_1416064-1416134_-_@1.48.48, GlyGCC_Chr_18_1423807-1423877_+_@1.48.48, GlyGCC_Chr_19_27767594-27767664_+_@1.48.48, GlyGCC_Chr_2_39839393-39839463_+_@1.48.48, GlyGCC_Chr_18_1416704-1416774_-_@1.48.48, GlyGCC_Chr_3_8034296-8034366_+_@1.48.48, GlyGCC_Chr_18_1819426-1819496_+_@1.48.48, GlyGCC_Chr_23_31686620-31686690_+_@1.48.48, GlyGCC_Chr_23_30943694-30943764_+_@1.48.48	16	7	6	11	7	14	83	12	10	13	14	5	48	19	5	25	7	24	5	64	47	15
tRF-16-R959MID	GGTTCGATTCCGGCTC	i-tRF	TyrGTA_Chr_21_44984358-44984447_+_@52.67.16, TyrGTA_Chr_10_26414624-26414713_-_@52.67.16, TyrGTA_Chr_21_44965004-44965093_-_@52.67.16, TyrGTA_Chr_21_44990709-44990798_+_@52.67.16, TyrGTA_Chr_20_32996084-32996172_+_@52.67.16, TyrGTA_Chr_14_30458772-30458860_+_@52.67.16, TyrGTA_Chr_10_26447367-26447456_+_@52.67.16, TyrGTA_Chr_11_72585702-72585790_-_@52.67.16, TyrGTA_Chr_10_26445520-26445610_+_@52.6…	0	0	0	0	0	0	0	7	0	0	13	0	0	0	0	0	0	0	0	0	0	0
tRF-18-JKDPZODB	CAGGGAATAGTTTAAATA	5'-tRF	ProTGG_Chr_MT_15726-15791_-_@1.18.18	5	2	1	8	2	1	11	18	6	8	13	2	9	6	2	7	8	18	2	10	1	13
tRF-18-OQFKY4D0	GACATAGAGGTTATGATG	i-tRF	SerTGA_Chr_MT_7229-7299_-_@9.26.18	12	25	20	40	51	18	86	18	20	18	13	18	40	23	26	9	52	30	30	59	31	26
tRF-18-R9JP9PD4	GGTTCCATAGTGTAGCGG	5'-tRF	ValTAC_Chr_15_82766873-82766945_-_@1.18.18	0	1	3	0	6	1	4	3	1	0	13	0	0	0	0	2	0	0	3	4	0	2
tRF-19-WLV47P2W	TCGTATAGTGGTTAGTACT	i-tRF	HisGTG_Chr_NW_020191468.1_8497-8568_+_@8.26.19, HisGTG_Chr_3_21049256-21049327_-_@8.26.19, HisGTG_Chr_3_21227690-21227761_-_@8.26.19, HisGTG_Chr_3_21063580-21063651_+_@8.26.19, HisGTG_Chr_3_21276035-21276106_-_@8.26.19, HisGTG_Chr_3_20873154-20873225_+_@8.26.19, HisGTG_Chr_3_21348793-21348864_-_@8.26.19, HisGTG_Chr_3_21015831-21015902_-_@8.26.19, HisGTG_Chr_10_65234844-65234915_-_@8.26.19, HisGTG…	5	6	4	6	11	12	32	10	6	15	13	10	11	3	16	18	15	25	7	190	12	29
tRF-20-1SS2PMFI	AGTCGGTAGAGCATCAGACT	i-tRF	LysTTT_Chr_16_2248304-2248376_-_@14.33.20, LysTTT_Chr_23_30111079-30111151_-_@14.33.20, LysTTT_Chr_23_30029666-30029738_-_@14.33.20, LysTTT_Chr_23_30158659-30158731_+_@14.33.20, LysTTT_Chr_23_31089834-31089906_+_@14.33.20, LysTTT_Chr_19_27761050-27761122_+_@14.33.20, LysTTT_Chr_23_31054701-31054773_+_@14.33.20, LysTTT_Chr_15_82774048-82774120_-_@14.33.20, LysTTT_Chr_23_31230715-31230787_+_@14.33.…	1	4	0	0	2	4	3	5	12	0	13	3	3	2	4	6	9	5	7	5	0	11
tRF-20-OB1QP0BY	GAAAAAGTATGCAAGAACTG	5-half	SerGCT_Chr_MT_11977-12036_+_@1.20.20	174	187	245	372	120	391	161	42	223	62	13	127	308	171	159	110	111	215	270	55	73	147
tRF-21-VHM7O9JED	TAGCGCGTCTGACTCCAGATC	i-tRF	TrpCCA_Chr_19_34029010-34029081_-_@19.39.21, TrpCCA_Chr_5_62677335-62677406_+_@19.39.21, TrpCCA_Chr_23_31674969-31675040_+_@19.39.21, TrpCCA_Chr_19_27829637-27829708_+_@19.39.21, TrpCCA_Chr_23_31683731-31683802_+_@19.39.21, TrpCCA_Chr_19_27845886-27845957_-_@19.39.21, TrpCCA_Chr_25_36942390-36942461_-_@19.39.21, TrpCCA_Chr_19_33114203-33114274_+_@19.39.21	14	14	24	59	35	9	27	29	14	10	13	12	6	56	17	17	41	56	26	42	15	51
tRF-24-5FDFY2NLED	GAGCAAAGCATTAGACTGTAAATC	i-tRF	TyrGTA_Chr_MT_5618-5685_-_@13.36.24	5	2	1	19	12	6	11	9	4	2	13	5	9	6	4	2	0	11	4	17	5	8
tRF-24-R7F8YKIRJZ	GGTCTAGCGGTTAGGATTCCTGGT	i-tRF	GluTTC_Chr_12_11276302-11276373_-_@9.32.24, GluTTC_Chr_2_1313370-1313441_-_@9.32.24, GluTTC_Chr_2_128295086-128295157_-_@9.32.24, GluTTC_Chr_12_15097784-15097855_-_@9.32.24, GluTTC_Chr_21_3228261-3228332_-_@9.32.24	1	1	0	1	3	0	0	1	1	0	13	4	1	2	2	1	2	2	1	4	1	2
tRF-24-RX6NMH49EK	GGTTAGGATTCGGCGCTCTCACCG	i-tRF	GluCTC_Chr_NW_020190592.1_10784-10855_-_@17.40.24, GluCTC_Chr_NW_020190592.1_1276-1347_-_@17.40.24, GluCTC_Chr_7_42660785-42660856_+_@17.40.24, GluCTC_Chr_NW_020190592.1_20281-20352_-_@17.40.24, GluCTC_Chr_NW_020190592.1_29782-29853_-_@17.40.24, GluCTC_Chr_23_30014669-30014740_-_@17.40.24, GluCTC_Chr_3_8098331-8098402_-_@17.40.24, GluCTC_Chr_9_25530031-25530102_+_@17.40.24, GluCTC_Chr_3_21352358-…	3	6	10	5	4	3	7	6	6	8	13	2	13	6	3	7	6	13	7	20	7	10
tRF-25-18YKISQI45	AGTGGTTAGGATTCGGCGCTCTCAC	i-tRF	GluCTC_Chr_3_21352358-21352429_-_@14.38.25, GluCTC_Chr_NW_020190592.1_1276-1347_-_@14.38.25, GluCTC_Chr_9_25530031-25530102_+_@14.38.25, GluCTC_Chr_NW_020190592.1_20281-20352_-_@14.38.25, GluCTC_Chr_3_8098331-8098402_-_@14.38.25, GluCTC_Chr_23_30014669-30014740_-_@14.38.25, GluCTC_Chr_7_42660785-42660856_+_@14.38.25, GluCTC_Chr_NW_020190592.1_10784-10855_-_@14.38.25	2	5	10	3	3	6	11	6	4	1	13	1	3	7	1	6	5	7	0	10	13	3
tRF-29-2QR7F8YKIRJZ	CACATGGTCTAGCGGTTAGGATTCCTGGT	i-tRF	GluTTC_Chr_21_3228261-3228332_-_@4.32.29, GluTTC_Chr_2_128295086-128295157_-_@4.32.29, GluTTC_Chr_12_15097784-15097855_-_@4.32.29	0	2	0	1	8	0	2	2	1	0	13	5	0	1	1	2	4	0	6	5	1	3
tRF-29-6978WPRLXNHK	GGCTCGTTGGTCTAGGGGTATGATTCTCG	5'-tRF	ProAGG_Chr_10_26484896-26484967_+_@1.29.29, ProAGG_Chr_25_2626811-2626882_+_@1.29.29, ProAGG_Chr_25_2624494-2624565_+_@1.29.29, ProAGG_Chr_25_2605484-2605555_-_@1.29.29, ProAGG_Chr_25_2634588-2634659_+_@1.29.29, ProCGG_Chr_25_2614114-2614185_+_@1.29.29, ProCGG_Chr_3_1004082-1004153_-_@1.29.29, ProCGG_Chr_23_31380820-31380891_-_@1.29.29, ProTGG_Chr_25_2623641-2623712_+_@1.29.29, ProAGG_Chr_15_5565…	6	8	17	24	13	11	24	5	6	7	13	7	26	24	2	13	38	10	30	113	3	11
tRF-30-947673FEWS3R	TGGTGGTTCAGTGGTAGAATTCTCGCCTCC	i-tRF	GlyCCC_Chr_3_21085364-21085434_+_@5.34.30, GlyCCC_Chr_3_20877476-20877546_+_@5.34.30, GlyCCC_Chr_3_21208694-21208764_+_@5.34.30, GlyCCC_Chr_28_40004077-40004147_+_@5.34.30, GlyCCC_Chr_3_21112718-21112788_+_@5.34.30, GlyCCC_Chr_3_21210205-21210275_+_@5.34.30, GlyCCC_Chr_3_21206921-21206991_-_@5.34.30	4	4	1	2	1	3	7	10	7	1	13	1	1	5	0	12	1	6	0	1	0	0
tRF-30-BXDNW4R36JK1	AACTAAAGTTTCGTGGGGGTGGAGCCCACC	i-tRF	AsnGTT_Chr_MT_5446-5518_-_@37.66.30	12	12	3	1	1	6	12	2	15	2	13	6	3	7	5	10	2	10	4	2	3	3
tRF-30-YDU0ZS9K72P6	TTAACTAAAGTTTCGTGGGGGTGGAGCCCA	i-tRF	AsnGTT_Chr_MT_5446-5518_-_@35.64.30	4	13	2	8	4	15	8	8	17	9	13	7	13	5	3	21	15	7	4	27	2	4
tRF-32-KF9MVH7P59N3Q	CCACATGGTCTAGCGGTTAGGATTCCTGGTTT	i-tRF	GluTTC_Chr_12_15097784-15097855_-_@3.34.32, GluTTC_Chr_21_3228261-3228332_-_@3.34.32, GluTTC_Chr_2_128295086-128295157_-_@3.34.32	3	1	1	1	3	0	1	7	3	5	13	11	1	1	4	2	3	1	10	4	1	2
tRF-32-R9JP9PMNH5SY3	GGTTCCATAGTGTAGCGGTTATCACGTCTGCT	5-half	ValTAC_Chr_15_82766873-82766945_-_@1.32.32	1	1	0	1	0	4	3	5	0	7	13	3	3	1	8	1	7	3	1	17	0	1
tRF-33-799P9P9NH57SD3	GTTTCTGTAGTGTAGTGGTTATCACGTTCGCCT	5-half	ValAAC_Chr_3_20967927-20967999_+_@1.33.33, ValCAC_Chr_9_32498696-32498768_+_@1.33.33, ValCAC_Chr_3_21114069-21114141_-_@1.33.33, ValCAC_Chr_NW_020191468.1_12031-12103_-_@1.33.33, ValCAC_Chr_3_21262480-21262552_+_@1.33.33, ValCAC_Chr_3_21012294-21012366_+_@1.33.33	1	2	0	1	0	1	8	10	2	6	13	2	0	0	5	1	7	0	2	8	12	0
tRF-34-79MP9P9NH57S15	GTTTCCGTAGTGTAGTGGTTATCACGTTCGCCTC	5-half	ValCAC_Chr_3_21086725-21086797_-_@1.34.34, ValCAC_Chr_23_31290226-31290298_-_@1.34.34, ValCAC_Chr_NW_020191468.1_28599-28671_-_@1.34.34, ValCAC_Chr_3_21038978-21039050_+_@1.34.34, ValCAC_Chr_3_8134934-8135006_+_@1.34.34, ValCAC_Chr_3_21316761-21316833_+_@1.34.34, ValCAC_Chr_3_21092613-21092685_-_@1.34.34, ValCAC_Chr_3_20957584-20957656_+_@1.34.34, ValCAC_Chr_23_31270844-31270915_+_@1.34.34, ValCA…	13	0	0	0	0	7	28	3	2	3	13	0	0	4	0	2	2	1	0	4	11	5
tRF-36-OB1QP0BY4EWQQRD	GAAAAAGTATGCAAGAACTGCTAATTCTATGCTCCC	5'-tRF	SerGCT_Chr_MT_11977-12036_+_@1.36.36	8	5	1	0	2	32	11	9	5	12	13	2	3	2	6	20	3	8	0	2	3	0
tRF-49-2XF04LVF4DNZDNF2Z0EV	CACTAAGAAGCTATATAGCACTAACCTTTTAAGTTAGAGATTGAGAGCC	5'-tRF	LysTTT_Chr_MT_8061-8127_+_@1.49.49	8	7	1	3	0	3	23	4	10	12	13	2	4	0	1	3	2	16	3	2	5	4
tRF-50-UNB3RYIYJ9DYIL14VMZF	TAATTAAAGTGGTTGATTTGCATTCAATTGATGTAAGGTGTAGTCTTGCA	i-tRF	AlaTGC_Chr_MT_5376-5444_-_@13.62.50	6	12	6	3	10	20	24	21	33	7	13	20	57	1	19	93	17	41	3	18	10	21
tRF-16-U0ZS9K0	TAAAGTTTCGTGGGGG	i-tRF	AsnGTT_Chr_MT_5446-5518_-_@40.55.16	2	1	1	1	0	1	3	8	1	3	12	0	3	1	0	8	5	2	1	2	0	1
tRF-18-59V3WD0J	GATTCTAGGTTCGACTCC	i-tRF	ArgACG_Chr_23_31268990-31269062_+_@45.62.18, ArgACG_Chr_23_31328208-31328280_-_@45.62.18, ArgACG_Chr_23_31292086-31292158_-_@45.62.18, ArgACG_Chr_23_31053877-31053949_+_@45.62.18, ArgACG_Chr_22_53626359-53626431_+_@45.62.18	4	10	3	5	9	8	1	6	3	0	12	1	19	12	4	7	29	2	6	0	1	27
tRF-18-86V8WPD4	TCCCATATGGTCTAGCGG	5'-tRF	GluTTC_Chr_2_1313370-1313441_-_@1.18.18, GluTTC_Chr_12_11276302-11276373_-_@1.18.18	6	3	1	5	11	4	6	10	6	2	12	12	7	3	3	16	11	6	16	58	2	18
tRF-18-WD8S74DX	TCGACTCCCGGTGTGGGA	i-tRF	GluTTC_Chr_21_3228261-3228332_-_@54.71.18, GluTTC_Chr_2_128295086-128295157_-_@54.71.18, GluTTC_Chr_12_15097784-15097855_-_@54.71.18	10	14	11	1	9	23	13	8	10	8	12	3	5	16	4	21	7	16	14	4	4	7
tRF-20-ZW15HXHL	TTTGTAGTACATCTAATATA	i-tRF	ThrTGT_Chr_MT_15658-15726_+_@3.22.20	1	2	0	0	0	3	4	1	1	0	12	3	1	5	0	9	0	2	1	0	0	0
tRF-22-DRFU8U76F	AATCCAGCGATCCGAGTTCAAA	i-tRF	GlnCTG_Chr_23_31135564-31135635_-_@37.58.22, GlnCTG_Chr_19_27761705-27761776_+_@37.58.22, GlnTTG_Chr_23_31689317-31689388_+_@37.58.22, GlnCTG_Chr_3_21037039-21037110_-_@37.58.22, GlnCTG_Chr_3_21116006-21116077_+_@37.58.22, GlnTTG_Chr_19_37377611-37377682_-_@37.58.22, GlnTTG_Chr_23_31688754-31688825_+_@37.58.22, GlnCTG_Chr_10_12743209-12743280_-_@37.58.22, GlnTTG_Chr_23_31009092-31009163_+_@37.58.…	9	9	3	7	6	10	0	11	3	4	12	2	4	11	1	3	13	3	15	9	7	16
tRF-22-MN1E8Y7Z2	CGGTTAGGATTCCTGGTTTTCA	i-tRF	GluTTC_Chr_12_15097784-15097855_-_@16.37.22, GluTTC_Chr_12_11276302-11276373_-_@16.37.22, GluTTC_Chr_21_3228261-3228332_-_@16.37.22, GluTTC_Chr_2_1313370-1313441_-_@16.37.22, GluTTC_Chr_2_128295086-128295157_-_@16.37.22	3	7	0	3	12	7	5	2	4	0	12	0	5	5	4	12	4	4	2	4	1	4
tRF-23-7P596VW6DK	GTTAGGATTCGGCGCTCTCACCG	i-tRF	GluCTC_Chr_9_25530031-25530102_+_@18.40.23, GluCTC_Chr_3_21352358-21352429_-_@18.40.23, GluCTC_Chr_NW_020190592.1_20281-20352_-_@18.40.23, GluCTC_Chr_3_8098331-8098402_-_@18.40.23, GluCTC_Chr_NW_020190592.1_1276-1347_-_@18.40.23, GluCTC_Chr_NW_020190592.1_10784-10855_-_@18.40.23, GluCTC_Chr_23_30014669-30014740_-_@18.40.23, GluCTC_Chr_NW_020190592.1_29782-29853_-_@18.40.23, GluCTC_Chr_7_42660785-…	1	3	5	7	5	9	8	5	15	2	12	4	7	5	1	16	6	15	4	24	3	2
tRF-23-9XEO1ZM8DY	TGTTAACTAAAGTTTCGTGGGGG	i-tRF	AsnGTT_Chr_MT_5446-5518_-_@33.55.23	2	1	1	0	1	3	6	6	1	2	12	0	2	0	0	6	1	2	1	2	1	1
tRF-23-BXDNW4R3DX	AACTAAAGTTTCGTGGGGGTGGA	i-tRF	AsnGTT_Chr_MT_5446-5518_-_@37.59.23	2	4	4	0	1	3	11	2	6	3	12	6	6	2	5	17	10	2	3	13	13	4
tRF-24-F2OQFKY4FN	AGAGAGACATAGAGGTTATGATGT	5'-tRF	SerTGA_Chr_MT_7229-7299_-_@4.27.24	4	0	1	1	1	4	4	6	1	1	12	2	2	3	1	7	3	4	3	2	1	2
tRF-25-9MVH7P59N3	TGGTCTAGCGGTTAGGATTCCTGGT	i-tRF	GluTTC_Chr_12_15097784-15097855_-_@8.32.25, GluTTC_Chr_2_1313370-1313441_-_@8.32.25, GluTTC_Chr_12_11276302-11276373_-_@8.32.25, GluTTC_Chr_21_3228261-3228332_-_@8.32.25, GluTTC_Chr_2_128295086-128295157_-_@8.32.25	2	0	1	0	4	0	3	0	2	0	12	4	1	3	1	2	0	2	7	5	1	3
tRF-26-7O4B797KR8B	GTTAACTAAAGTTTCGTGGGGGTGGA	i-tRF	AsnGTT_Chr_MT_5446-5518_-_@34.59.26	1	4	1	2	1	2	6	6	1	3	12	5	12	1	6	14	9	3	7	18	8	5
tRF-28-BXDNW4R36JD2	AACTAAAGTTTCGTGGGGGTGGAGCCCA	i-tRF	AsnGTT_Chr_MT_5446-5518_-_@37.64.28	5	10	0	0	4	6	7	8	15	4	12	6	2	4	0	29	6	9	4	3	11	17
tRF-28-WNR71KVUY9DW	TCGTTGGTCTAGGGGTATGATTCTCGCT	i-tRF	ProAGG_Chr_23_31554422-31554493_-_@4.31.28, ProAGG_Chr_15_55651097-55651168_+_@4.31.28, ProTGG_Chr_NW_020190356.1_18510-18581_+_@4.31.28, ProAGG_Chr_25_2626811-2626882_+_@4.31.28, ProCGG_Chr_23_31380820-31380891_-_@4.31.28, ProAGG_Chr_25_2601567-2601638_+_@4.31.28, ProTGG_Chr_25_2623641-2623712_+_@4.31.28, ProTGG_Chr_25_2630255-2630326_+_@4.31.28, ProAGG_Chr_25_2605484-2605555_-_@4.31.28, ProTGG_…	9	8	6	6	4	9	14	10	4	4	12	8	13	15	8	7	34	5	15	106	4	16
tRF-29-Y9PYKHM26RIZ	TTCTCGCCTGCCACGCGGGAGGCCCGGGT	i-tRF	GlyGCC_Chr_NW_020190592.1_4485-4555_+_@24.52.29, GlyGCC_Chr_23_30943694-30943764_+_@24.52.29, GlyGCC_Chr_19_27767594-27767664_+_@24.52.29, GlyGCC_Chr_18_1819426-1819496_+_@24.52.29, GlyGCC_Chr_18_1423807-1423877_+_@24.52.29, GlyGCC_Chr_23_31686620-31686690_+_@24.52.29, GlyGCC_Chr_3_8034296-8034366_+_@24.52.29, GlyGCC_Chr_3_8100275-8100345_-_@24.52.29, GlyGCC_Chr_NW_020190592.1_23486-23556_+_@24.5…	9	4	3	2	4	4	34	7	9	6	12	1	6	18	4	37	4	21	8	1	9	3
tRF-30-7EMQ18Y3E7QN	GTGATCGTATAGTGGTTAGTACTCTGCGTT	i-tRF	HisGTG_Chr_3_21276035-21276106_-_@4.33.30, HisGTG_Chr_3_21227690-21227761_-_@4.33.30, HisGTG_Chr_NW_020191468.1_8497-8568_+_@4.33.30, HisGTG_Chr_10_65237111-65237182_+_@4.33.30, HisGTG_Chr_10_65235579-65235650_+_@4.33.30, HisGTG_Chr_3_21063580-21063651_+_@4.33.30, HisGTG_Chr_3_21049256-21049327_-_@4.33.30, HisGTG_Chr_3_21015831-21015902_-_@4.33.30, HisGTG_Chr_8_29729058-29729129_+_@4.33.30, HisGT…	8	7	5	4	39	2	35	8	24	4	12	47	9	21	2	14	28	11	8	178	10	38
tRF-30-DBNID9VV86V7	AAGAACTGCTAATTCTATGCTCCCATATCT	i-tRF	SerGCT_Chr_MT_11977-12036_+_@13.42.30	8	18	1	2	3	5	12	7	6	4	12	3	19	1	5	27	4	19	2	8	15	13
tRF-30-VI7O4B797KR8	TAGCTGTTAACTAAAGTTTCGTGGGGGTGG	i-tRF	AsnGTT_Chr_MT_5446-5518_-_@29.58.30	6	20	4	2	2	24	32	5	8	2	12	21	25	5	9	13	14	12	9	29	17	12
tRF-31-1HPSR9O933IKB	AGGCGGCCCGGGTTCGACTCCCGGTATGGGA	i-tRF	GluTTC_Chr_12_11276302-11276373_-_@41.71.31, GluTTC_Chr_2_1313370-1313441_-_@41.71.31	4	9	1	2	4	1	13	8	14	5	12	17	5	3	8	11	17	6	9	34	6	1
tRF-31-7O4B797KR8FRB	GTTAACTAAAGTTTCGTGGGGGTGGAGCCCA	i-tRF	AsnGTT_Chr_MT_5446-5518_-_@34.64.31	5	2	2	2	6	3	4	6	4	7	12	9	4	1	0	9	8	3	6	5	3	4
tRF-31-9XEO1ZM8R451D	TGTTAACTAAAGTTTCGTGGGGGTGGAGCCC	i-tRF	AsnGTT_Chr_MT_5446-5518_-_@33.63.31	16	4	5	10	5	5	14	14	10	5	12	1	19	6	10	16	11	11	14	40	7	18
tRF-31-VI7O4B797KR8B	TAGCTGTTAACTAAAGTTTCGTGGGGGTGGA	i-tRF	AsnGTT_Chr_MT_5446-5518_-_@29.59.31	15	16	8	7	8	14	28	5	12	15	12	13	12	4	8	22	22	30	16	24	22	15
tRF-32-9MVH7P59N3Z6J	TGGTCTAGCGGTTAGGATTCCTGGTTTTCACC	i-tRF	GluTTC_Chr_21_3228261-3228332_-_@8.39.32, GluTTC_Chr_12_11276302-11276373_-_@8.39.32, GluTTC_Chr_2_1313370-1313441_-_@8.39.32, GluTTC_Chr_12_15097784-15097855_-_@8.39.32, GluTTC_Chr_2_128295086-128295157_-_@8.39.32	2	3	0	2	12	4	11	4	4	3	12	2	5	4	1	2	7	8	2	16	15	10
tRF-32-I89NJ4S2I7L7J	ATTGGTGGTTCAGTGGTAGAATTCTCGCCTCC	i-tRF	GlyCCC_Chr_3_21206921-21206991_-_@3.34.32, GlyCCC_Chr_3_21210205-21210275_+_@3.34.32, GlyCCC_Chr_3_21208694-21208764_+_@3.34.32, GlyCCC_Chr_3_21112718-21112788_+_@3.34.32, GlyCCC_Chr_3_20877476-20877546_+_@3.34.32, GlyCCC_Chr_28_40004077-40004147_+_@3.34.32, GlyCCC_Chr_3_21085364-21085434_+_@3.34.32	3	4	2	3	3	11	6	16	4	0	12	4	2	2	1	8	6	10	3	10	0	7
tRF-32-KL9MVH7P59N3Q	CCATATGGTCTAGCGGTTAGGATTCCTGGTTT	i-tRF	GluTTC_Chr_12_11276302-11276373_-_@3.34.32, GluTTC_Chr_2_1313370-1313441_-_@3.34.32	0	1	0	0	0	1	3	4	2	0	12	4	2	1	2	0	0	0	0	0	1	2
tRF-32-WP9N1EWJQ72SJ	TCTAGTGGTTAGGATTCGGCGCTCTCACCGCC	i-tRF	GluCTC_Chr_3_21352358-21352429_-_@11.42.32, GluCTC_Chr_NW_020190592.1_10784-10855_-_@11.42.32, GluCTC_Chr_NW_020190592.1_20281-20352_-_@11.42.32, GluCTC_Chr_7_42660785-42660856_+_@11.42.32, GluCTC_Chr_9_25530031-25530102_+_@11.42.32, GluCTC_Chr_NW_020190592.1_1276-1347_-_@11.42.32, GluCTC_Chr_23_30014669-30014740_-_@11.42.32, GluCTC_Chr_3_8098331-8098402_-_@11.42.32	6	14	1	11	9	10	5	9	12	4	12	1	5	10	2	7	12	19	10	11	7	10
tRF-33-7O4B797KR8FRV	GTTAACTAAAGTTTCGTGGGGGTGGAGCCCACC	i-tRF	AsnGTT_Chr_MT_5446-5518_-_@34.66.33	10	8	10	5	5	5	12	8	11	11	12	4	6	5	2	10	5	13	16	4	3	10
tRF-33-9MV47P596VW6DK	TGGTCTAGTGGTTAGGATTCGGCGCTCTCACCG	i-tRF	GluCTC_Chr_3_21352358-21352429_-_@8.40.33, GluCTC_Chr_NW_020190592.1_10784-10855_-_@8.40.33, GluCTC_Chr_NW_020190592.1_20281-20352_-_@8.40.33, GluCTC_Chr_7_42660785-42660856_+_@8.40.33, GluCTC_Chr_9_25530031-25530102_+_@8.40.33, GluCTC_Chr_NW_020190592.1_1276-1347_-_@8.40.33, GluCTC_Chr_23_30014669-30014740_-_@8.40.33, GluCTC_Chr_3_8098331-8098402_-_@8.40.33	14	5	5	0	7	12	10	3	1	3	12	0	6	8	0	6	17	4	5	4	9	2
tRF-34-2XF04LVF4DNZ0Z	CACTAAGAAGCTATATAGCACTAACCTTTTAAGT	5'-tRF	LysTTT_Chr_MT_8061-8127_+_@1.34.34	14	21	8	8	3	74	12	21	15	11	12	18	15	2	6	60	8	84	7	14	16	21
tRF-34-FYYDU0ZS9K72IJ	AGCTGTTAACTAAAGTTTCGTGGGGGTGGAGCCC	i-tRF	AsnGTT_Chr_MT_5446-5518_-_@30.63.34	10	14	5	0	12	6	21	8	18	4	12	6	30	7	4	32	20	21	8	20	9	19
tRF-36-VEX0K3VI137XQWE	TAGATTGAAGCCAGTTAGCTAGGGTGTTTAGCTGTT	5'-tRF	AsnGTT_Chr_MT_5446-5518_-_@1.36.36	13	26	4	12	5	29	50	18	20	18	12	14	25	5	23	28	18	35	7	6	26	10
tRF-37-VI7O4B797KR8FR1	TAGCTGTTAACTAAAGTTTCGTGGGGGTGGAGCCCAC	i-tRF	AsnGTT_Chr_MT_5446-5518_-_@29.65.37	1	8	0	0	0	4	1	0	6	4	12	3	1	0	1	3	1	8	2	2	2	1
tRF-38-OB1QP0BY4EWQQRDI	GAAAAAGTATGCAAGAACTGCTAATTCTATGCTCCCAT	5'-tRF	SerGCT_Chr_MT_11977-12036_+_@1.38.38	17	31	9	5	2	60	49	19	24	55	12	9	22	6	6	72	10	26	15	16	37	2
tRF-45-22VPNO0BPMJNU542FI	CAAGATATAGCTTAAACAAAGCATCCAGTTTACACCTAGAAGACT	5'-tRF	ValTAC_Chr_MT_1386-1452_+_@1.45.45	18	14	5	4	5	23	23	16	10	37	12	2	9	1	3	17	10	22	10	40	18	23
tRF-17-34HWH34	CCGTGATCGTATAGTGG	5'-tRF	HisGTG_Chr_10_65235579-65235650_+_@2.18.17, HisGTG_Chr_8_29729058-29729129_+_@2.18.17, HisGTG_Chr_3_21049256-21049327_-_@2.18.17, HisGTG_Chr_3_21015831-21015902_-_@2.18.17, HisGTG_Chr_3_20898974-20899045_+_@2.18.17, HisGTG_Chr_NW_020191468.1_8497-8568_+_@2.18.17, HisGTG_Chr_3_21348793-21348864_-_@2.18.17, HisGTG_Chr_10_65234844-65234915_-_@2.18.17, HisGTG_Chr_10_65237111-65237182_+_@2.18.17, HisG…	3	0	7	1	11	4	15	5	8	7	11	16	8	9	6	12	7	10	3	109	5	22
tRF-17-MQ18Y31	CGTATAGTGGTTAGTAC	i-tRF	HisGTG_Chr_3_21148775-21148846_+_@9.25.17, HisGTG_Chr_3_21348793-21348864_-_@9.25.17, HisGTG_Chr_8_29729058-29729129_+_@9.25.17, HisGTG_Chr_3_21015831-21015902_-_@9.25.17, HisGTG_Chr_10_65237111-65237182_+_@9.25.17, HisGTG_Chr_3_21049256-21049327_-_@9.25.17, HisGTG_Chr_3_20898974-20899045_+_@9.25.17, HisGTG_Chr_10_65235579-65235650_+_@9.25.17, HisGTG_Chr_3_21063580-21063651_+_@9.25.17, HisGTG_Chr…	5	3	2	7	6	8	15	6	8	3	11	16	4	10	4	5	11	9	6	80	4	21
tRF-18-HRMF3RV	ATCCCCGGCACCTCCACC	3'-tRF	AlaAGC_Chr_23_30085665-30085736_+_@57.74.18, AlaAGC_Chr_1_158044572-158044644_+_@58.75.18, AlaAGC_Chr_23_30141212-30141283_-_@57.74.18, AlaAGC_Chr_23_30154990-30155061_+_@57.74.18, AlaAGC_Chr_23_31025905-31025976_+_@57.74.18, AlaAGC_Chr_23_30148685-30148756_-_@57.74.18, AlaAGC_Chr_23_30077774-30077845_+_@57.74.18, AlaAGC_Chr_23_30186336-30186407_-_@57.74.18, AlaAGC_Chr_23_30149586-30149657_+_@57.…	12	14	2	0	2	8	13	7	6	9	11	3	5	12	9	16	6	27	6	13	29	9
tRF-18-VKS4I7DM	TAGGGGTATGATTCTCGC	i-tRF	ProCGG_Chr_23_31380820-31380891_-_@13.30.18, ProAGG_Chr_25_2624494-2624565_+_@13.30.18, ProAGG_Chr_25_2601567-2601638_+_@13.30.18, ProCGG_Chr_25_2614114-2614185_+_@13.30.18, ProTGG_Chr_25_2623641-2623712_+_@13.30.18, ProAGG_Chr_4_92756488-92756559_+_@13.30.18, ProTGG_Chr_NW_020190356.1_18510-18581_+_@13.30.18, ProTGG_Chr_10_26413416-26413487_-_@13.30.18, ProAGG_Chr_25_2621896-2621967_+_@13.30.18,…	12	37	18	22	27	51	30	9	10	6	11	7	13	42	11	21	11	38	21	8	17	22
tRF-21-2XF04LVFD	CACTAAGAAGCTATATAGCAC	5'-tRF	LysTTT_Chr_MT_8061-8127_+_@1.21.21	3	0	0	4	4	6	3	4	2	1	11	2	6	1	1	5	3	5	3	2	3	3
tRF-22-8FLUD3KSN	TCACACGCGAAAGGTCCCCGGT	i-tRF	ValCAC_Chr_3_20957584-20957656_+_@33.54.22, ValCAC_Chr_23_31290226-31290298_-_@33.54.22, ValCAC_Chr_NW_020191468.1_28599-28671_-_@33.54.22, ValCAC_Chr_7_40358343-40358415_-_@33.54.22, ValCAC_Chr_3_21316761-21316833_+_@33.54.22, ValCAC_Chr_23_31334996-31335068_-_@33.54.22, ValCAC_Chr_3_21114069-21114141_-_@33.54.22, ValCAC_Chr_23_31573432-31573504_-_@33.54.22, ValCAC_Chr_3_8134934-8135006_+_@33.54…	3	7	1	2	3	14	17	8	9	13	11	2	5	14	2	32	8	46	7	5	14	5
tRF-24-PS5P4PW3ES	GCCCGGATAGCTCAGTCGGTAGAG	5'-tRF	LysTTT_Chr_23_30029666-30029738_-_@1.24.24, LysTTT_Chr_23_30158659-30158731_+_@1.24.24, LysTTT_Chr_15_82772306-82772378_+_@1.24.24, LysTTT_Chr_23_31054701-31054773_+_@1.24.24, LysTTT_Chr_15_82774048-82774120_-_@1.24.24, LysTTT_Chr_16_2248304-2248376_-_@1.24.24, LysTTT_Chr_19_27761050-27761122_+_@1.24.24, LysTTT_Chr_16_2247970-2248042_+_@1.24.24	1	3	4	3	4	2	6	5	2	3	11	0	0	4	1	7	12	8	7	6	5	2
tRF-24-V47P596VJ5	TAGTGGTTAGGATTCGGCGCTCTC	i-tRF	GluCTC_Chr_NW_020190592.1_20281-20352_-_@13.36.24, GluCTC_Chr_3_21352358-21352429_-_@13.36.24, GluCTC_Chr_3_8098331-8098402_-_@13.36.24, GluCTC_Chr_NW_020190592.1_1276-1347_-_@13.36.24, GluCTC_Chr_NW_020190592.1_10784-10855_-_@13.36.24, GluCTC_Chr_23_30014669-30014740_-_@13.36.24, GluCTC_Chr_7_42660785-42660856_+_@13.36.24, GluCTC_Chr_9_25530031-25530102_+_@13.36.24	7	8	2	3	4	10	18	7	7	6	11	7	4	0	5	9	8	7	7	11	12	9
tRF-25-PS5P4PW3FJ	GCCCGGATAGCTCAGTCGGTAGAGC	5'-tRF	LysTTT_Chr_23_30029666-30029738_-_@1.25.25, LysTTT_Chr_19_27761050-27761122_+_@1.25.25, LysTTT_Chr_16_2248304-2248376_-_@1.25.25, LysTTT_Chr_23_31054701-31054773_+_@1.25.25, LysTTT_Chr_15_82774048-82774120_-_@1.25.25, LysTTT_Chr_23_30158659-30158731_+_@1.25.25, LysTTT_Chr_16_2247970-2248042_+_@1.25.25, LysTTT_Chr_15_82772306-82772378_+_@1.25.25	7	1	4	2	2	1	4	10	9	2	11	3	9	3	2	6	6	29	12	16	6	27
tRF-26-B3YWRK90K5D	AAAGTTTCGTGGGGGTGGAGCCCACC	i-tRF	AsnGTT_Chr_MT_5446-5518_-_@41.66.26	8	15	10	10	13	6	17	12	29	7	11	9	5	13	8	27	12	26	11	5	3	13
tRF-27-9MV47P596V5	TGGTCTAGTGGTTAGGATTCGGCGCTC	i-tRF	GluCTC_Chr_23_30014669-30014740_-_@8.34.27, GluCTC_Chr_3_8098331-8098402_-_@8.34.27, GluCTC_Chr_NW_020190592.1_10784-10855_-_@8.34.27, GluCTC_Chr_NW_020190592.1_1276-1347_-_@8.34.27, GluCTC_Chr_NW_020190592.1_20281-20352_-_@8.34.27, GluCTC_Chr_3_21352358-21352429_-_@8.34.27, GluCTC_Chr_9_25530031-25530102_+_@8.34.27, GluCTC_Chr_7_42660785-42660856_+_@8.34.27	2	7	9	5	7	5	9	4	6	3	11	13	2	4	2	21	12	14	4	38	6	8
tRF-27-I34JRX6N38Q	ATGGTCTAGCGGTTAGGATTCCTGGTT	i-tRF	GluTTC_Chr_21_3228261-3228332_-_@7.33.27, GluTTC_Chr_12_11276302-11276373_-_@7.33.27, GluTTC_Chr_2_1313370-1313441_-_@7.33.27, GluTTC_Chr_12_15097784-15097855_-_@7.33.27, GluTTC_Chr_2_128295086-128295157_-_@7.33.27	2	1	1	0	2	2	2	5	7	1	11	9	1	3	3	0	5	4	2	29	1	4
tRF-27-KF9MVH7P593	CCACATGGTCTAGCGGTTAGGATTCCT	i-tRF	GluTTC_Chr_2_128295086-128295157_-_@3.29.27, GluTTC_Chr_21_3228261-3228332_-_@3.29.27, GluTTC_Chr_12_15097784-15097855_-_@3.29.27	2	8	2	10	16	5	14	8	8	10	11	11	17	5	7	16	21	13	21	79	6	26
tRF-27-RRJ89O9NF55	GGTCCCATGGTGTAATGGTTAGCACTC	5'-tRF	GlnTTG_Chr_19_37377611-37377682_-_@1.27.27	0	0	0	0	0	0	0	3	0	0	11	0	0	0	0	1	0	0	0	0	0	0
tRF-27-UNDIH8P6URK	TAATTAAGCTATCGGGCCCATACCCCG	i-tRF	MetCAT_Chr_MT_4197-4265_+_@13.39.27	3	6	2	10	12	8	8	13	13	2	11	3	10	15	0	18	12	4	9	0	2	17
tRF-29-DBNID9VV86JD	AAGAACTGCTAATTCTATGCTCCCATATC	i-tRF	SerGCT_Chr_MT_11977-12036_+_@13.41.29	1	22	4	8	9	5	16	5	9	7	11	6	20	2	3	21	5	19	2	16	25	4
tRF-29-UIB3YWRK9012	TAACTAAAGTTTCGTGGGGGTGGAGCCCA	i-tRF	AsnGTT_Chr_MT_5446-5518_-_@36.64.29	7	1	1	3	6	7	6	7	5	1	11	2	12	8	0	14	3	15	0	6	0	4
tRF-30-R9J89O9NF5W8	GGTTCCATGGTGTAATGGTTAGCACTCTGG	5'-tRF	GlnCTG_Chr_23_31135564-31135635_-_@1.30.30, GlnCTG_Chr_10_12743209-12743280_-_@1.30.30, GlnCTG_Chr_23_30037406-30037477_+_@1.30.30, GlnCTG_Chr_23_31114008-31114079_+_@1.30.30, GlnCTG_Chr_23_47242996-47243067_+_@1.30.30, GlnCTG_Chr_4_99861548-99861619_+_@1.30.30, GlnCTG_Chr_19_27761705-27761776_+_@1.30.30	0	6	1	4	50	3	104	11	6	2	11	34	6	69	2	23	7	15	6	216	4	51
tRF-31-WP9N1EWJQ72SD	TCTAGTGGTTAGGATTCGGCGCTCTCACCGC	i-tRF	GluCTC_Chr_7_42660785-42660856_+_@11.41.31, GluCTC_Chr_NW_020190592.1_1276-1347_-_@11.41.31, GluCTC_Chr_23_30014669-30014740_-_@11.41.31, GluCTC_Chr_3_8098331-8098402_-_@11.41.31, GluCTC_Chr_3_21352358-21352429_-_@11.41.31, GluCTC_Chr_9_25530031-25530102_+_@11.41.31, GluCTC_Chr_NW_020190592.1_10784-10855_-_@11.41.31, GluCTC_Chr_NW_020190592.1_20281-20352_-_@11.41.31	3	5	0	6	9	20	13	7	8	13	11	6	11	5	8	3	4	13	6	6	13	1
tRF-32-69JP4PRNFJE85	GGCTCCATAGCTCAGGGGTTAGAGCACTGGTC	5-half	ThrTGT_Chr_7_40324271-40324343_-_@1.32.32, ThrTGT_Chr_10_26468186-26468258_+_@1.32.32, ThrTGT_Chr_10_26481746-26481818_+_@1.32.32	0	0	0	1	2	2	5	2	0	1	11	6	0	0	3	0	1	0	2	3	0	2
tRF-32-6LQ6S8V0J6OZQ	GGATAGCTCAGTCGGTAGAGCATCAGACTTTT	i-tRF	LysTTT_Chr_23_30158659-30158731_+_@5.36.32, LysTTT_Chr_15_82772306-82772378_+_@5.36.32, LysTTT_Chr_23_30111079-30111151_-_@5.36.32, LysTTT_Chr_16_2248304-2248376_-_@5.36.32, LysTTT_Chr_23_31093113-31093185_-_@5.36.32, LysTTT_Chr_23_31557018-31557090_+_@5.36.32, LysTTT_Chr_16_2247970-2248042_+_@5.36.32, LysTTT_Chr_23_31054701-31054773_+_@5.36.32, LysTTT_Chr_23_30029666-30029738_-_@5.36.32, LysTTT_…	0	11	2	1	3	5	3	5	1	0	11	1	1	1	0	4	5	3	0	0	0	1
tRF-33-7RS3S3RX8HWV0Q	GTTCCGTAGTGTAGTGGTTATCACGTCTGCTTT	5'-tRF	ValTAC_Chr_X_124770762-124770834_+_@2.34.33	10	10	3	19	27	5	29	11	8	7	11	20	19	31	15	13	59	17	28	79	35	45
tRF-33-7U9PNOKOFO650L	GTTGATGTAGCTTAACCCAAAGCAAGGCACTGA	5-half	PheGAA_Chr_MT_364-430_+_@1.33.33	3	4	2	2	2	5	38	6	3	3	11	4	2	3	0	6	1	5	7	6	6	9
tRF-34-KPQJ3KYU4RRWIX	CCCAGGCGGCCCGGGTTCGACTCCCGGTGTGGGA	i-tRF	GluTTC_Chr_21_3228261-3228332_-_@38.71.34, GluTTC_Chr_12_15097784-15097855_-_@38.71.34	2	0	0	0	5	5	2	9	10	1	11	7	0	3	5	2	3	2	0	12	0	6
tRF-34-L85DMKYUYRLHIX	CGCGGGAGACCGGGGTTCGATTCCCCGACGGGGA	i-tRF	AspGTC_Chr_3_8023793-8023864_-_@38.71.34, AspGTC_Chr_NW_020190592.1_30957-31028_-_@38.71.34, AspGTC_Chr_17_50874263-50874334_+_@38.71.34, AspGTC_Chr_NW_020190592.1_21473-21544_-_@38.71.34, AspGTC_Chr_23_31145310-31145381_-_@38.71.34, AspGTC_Chr_5_60336567-60336638_+_@38.71.34, AspGTC_Chr_NW_020190592.1_2468-2539_-_@38.71.34, AspGTC_Chr_19_27847062-27847133_-_@38.71.34, AspGTC_Chr_23_31091360-3109…	14	4	1	4	4	11	22	23	14	5	11	20	23	8	4	10	18	2	14	50	9	18
tRF-35-FISBWOFL53ZD89	AGACTGTAAATCTAAAGATAGAGGTTTGACTCCTC	i-tRF	TyrGTA_Chr_MT_5618-5685_-_@25.59.35	0	0	0	0	0	0	1	0	1	1	11	0	0	0	0	0	0	10	0	0	1	0
tRF-35-JIOZKEJI1ZMMVM	CAGCTGACTTCCAATCAGCTAGTTTCGGTCTAGTC	i-tRF	GlyTCC_Chr_MT_9754-9822_+_@23.57.35	1	0	1	0	0	0	2	1	1	0	11	0	1	0	1	5	0	7	1	1	0	5
tRF-36-DBNID9VV86V7DPE	AAGAACTGCTAATTCTATGCTCCCATATCTAATAGT	i-tRF	SerGCT_Chr_MT_11977-12036_+_@13.48.36	13	29	4	5	2	25	25	16	12	10	11	4	58	3	6	34	6	64	9	11	31	14
tRF-36-VBZ89OZKF5O27Z0	TAGAATTTGGTGTAATTGGGAGCACGAAGAGTTTTG	5'-tRF	GlnTTG_Chr_MT_4123-4194_-_@1.36.36	25	87	18	15	30	65	74	35	66	13	11	27	55	41	24	140	52	71	40	29	55	79
tRF-38-73FEWS3V2VR0PSDZ	GTGGTAGAATTCTCGCCTGCCACGCGGGAGGCCCGGGT	i-tRF	GlyGCC_Chr_18_1416704-1416774_-_@15.52.38, GlyGCC_Chr_18_1819426-1819496_+_@15.52.38, GlyGCC_Chr_23_31686620-31686690_+_@15.52.38, GlyGCC_Chr_18_1416064-1416134_-_@15.52.38, GlyGCC_Chr_NW_020190592.1_31695-31765_-_@15.52.38, GlyGCC_Chr_3_8100275-8100345_-_@15.52.38, GlyGCC_Chr_NW_020190592.1_13975-14045_+_@15.52.38, GlyGCC_Chr_18_1423807-1423877_+_@15.52.38, GlyGCC_Chr_NW_020190592.1_23486-23556_…	7	11	1	8	4	5	62	6	7	7	11	3	11	17	5	47	6	32	34	13	48	2
tRF-38-941QKS3W2VR008DZ	TGGTGAGTATCCCCGCCTGTCACGCGGGAGACCGGGGT	i-tRF	AspGTC_Chr_3_8023793-8023864_-_@16.53.38, AspGTC_Chr_19_27847062-27847133_-_@16.53.38, AspGTC_Chr_3_8102386-8102457_+_@16.53.38, AspGTC_Chr_NW_020190592.1_21473-21544_-_@16.53.38, AspGTC_Chr_17_50877234-50877305_+_@16.53.38, AspGTC_Chr_5_60336567-60336638_+_@16.53.38, AspGTC_Chr_17_50874263-50874334_+_@16.53.38, AspGTC_Chr_NW_020190592.1_2468-2539_-_@16.53.38, AspGTC_Chr_NW_020190592.1_11976-1204…	3	23	2	5	4	12	35	5	21	14	11	6	11	6	4	99	12	18	12	12	27	4
tRF-39-2XF04LVF4DNZDNES	CACTAAGAAGCTATATAGCACTAACCTTTTAAGTTAGAG	5'-tRF	LysTTT_Chr_MT_8061-8127_+_@1.39.39	1	4	0	0	0	4	0	2	1	1	11	0	0	1	0	4	2	6	0	1	2	2
tRF-41-PSQP4PW3FJIKE7UMD	GCCCGGCTAGCTCAGTCGGTAGAGCATGGGACTCTTAATCC	5'-tRF	LysCTT_Chr_21_30269857-30269929_-_@1.41.41, LysCTT_Chr_10_70547066-70547138_-_@1.41.41	7	3	6	10	8	15	24	1	15	1	11	5	1	2	3	35	11	25	9	29	13	10
tRF-42-79MP9P9NH57S362VL	GTTTCCGTAGTGTAGTGGTTATCACGTTCGCCTCACACGCGA	5'-tRF	ValCAC_Chr_3_21086725-21086797_-_@1.42.42, ValCAC_Chr_23_31290226-31290298_-_@1.42.42, ValCAC_Chr_NW_020191468.1_28599-28671_-_@1.42.42, ValCAC_Chr_3_21038978-21039050_+_@1.42.42, ValCAC_Chr_3_8134934-8135006_+_@1.42.42, ValCAC_Chr_3_21316761-21316833_+_@1.42.42, ValCAC_Chr_3_20957584-20957656_+_@1.42.42, ValCAC_Chr_23_31270844-31270915_+_@1.42.42, ValCAC_Chr_7_40358343-40358415_-_@1.42.42, ValCA…	3	3	3	1	1	3	42	3	4	2	11	0	4	2	2	16	5	21	11	32	15	7
tRF-50-PNR8YP9LON4VN1EH6KK8	GCATTGGTGGTTCAGTGGTAGAATTCTCGCCTGCCACGCGGGAGGCCCGG	5'-tRF	GlyGCC_Chr_18_1416064-1416134_-_@1.50.50, GlyGCC_Chr_3_8034296-8034366_+_@1.50.50, GlyGCC_Chr_2_39839393-39839463_+_@1.50.50, GlyGCC_Chr_19_27767594-27767664_+_@1.50.50, GlyGCC_Chr_18_1423807-1423877_+_@1.50.50, GlyGCC_Chr_23_31686620-31686690_+_@1.50.50, GlyGCC_Chr_18_1416704-1416774_-_@1.50.50, GlyGCC_Chr_23_30943694-30943764_+_@1.50.50, GlyGCC_Chr_18_1819426-1819496_+_@1.50.50	7	9	7	4	4	7	28	13	12	8	11	1	61	7	3	18	7	16	9	42	32	9
tRF-18-8EKSP10J	TCAATCCCCGGCACCTCC	i-tRF	AlaAGC_Chr_23_31025905-31025976_+_@54.71.18, AlaAGC_Chr_23_30186336-30186407_-_@54.71.18, AlaAGC_Chr_23_30284772-30284843_+_@54.71.18, AlaAGC_Chr_23_30141212-30141283_-_@54.71.18, AlaAGC_Chr_23_30077774-30077845_+_@54.71.18, AlaTGC_Chr_23_30107193-30107264_+_@54.71.18, AlaAGC_Chr_23_30154990-30155061_+_@54.71.18, AlaAGC_Chr_23_30148685-30148756_-_@54.71.18, AlaAGC_Chr_1_158044572-158044644_+_@55.…	2	5	4	3	1	2	8	6	4	5	10	7	3	5	1	0	4	13	8	7	14	4
tRF-18-FKY4IND9	AGAGGTTATGATGTTGGC	i-tRF	SerTGA_Chr_MT_7229-7299_-_@14.31.18	1	3	7	7	0	5	16	5	3	0	10	4	11	6	1	1	1	3	6	7	4	0
tRF-18-WLV47P01	TCGTATAGTGGTTAGTAC	i-tRF	HisGTG_Chr_NW_020191468.1_8497-8568_+_@8.25.18, HisGTG_Chr_10_65237111-65237182_+_@8.25.18, HisGTG_Chr_3_21276035-21276106_-_@8.25.18, HisGTG_Chr_10_65234844-65234915_-_@8.25.18, HisGTG_Chr_3_21198328-21198399_+_@8.25.18, HisGTG_Chr_8_29729058-29729129_+_@8.25.18, HisGTG_Chr_3_20873154-20873225_+_@8.25.18, HisGTG_Chr_3_21148775-21148846_+_@8.25.18, HisGTG_Chr_3_20898974-20899045_+_@8.25.18, HisGT…	6	5	7	7	15	11	33	9	10	9	10	28	17	10	10	21	26	21	12	156	10	31
tRF-19-YDVLJIHW	TTAACTAGTACAGCTGACT	i-tRF	GlyTCC_Chr_MT_9754-9822_+_@13.31.19	25	9	4	5	5	21	13	16	7	6	10	2	22	18	6	6	6	8	11	5	3	35
tRF-20-7U9PNOKO	GTTGATGTAGCTTAACCCAA	5'-tRF	PheGAA_Chr_MT_364-430_+_@1.20.20	1	2	0	2	7	3	9	12	4	1	10	2	7	26	0	4	3	1	10	9	1	11
tRF-20-8EKSPM85	TCAATCCCCGGCATCTCCAC	3'-tRF	AlaCGC_Chr_2_39839750-39839821_-_@54.73.20, AlaTGC_Chr_17_50873932-50874003_-_@54.73.20, AlaTGC_Chr_3_107039873-107039944_-_@54.73.20, AlaTGC_Chr_6_91709768-91709839_+_@54.73.20	3	9	5	4	1	5	5	5	1	4	10	4	5	2	3	4	8	3	6	10	4	11
tRF-21-7U9PNOKOB	GTTGATGTAGCTTAACCCAAA	5'-tRF	PheGAA_Chr_MT_364-430_+_@1.21.21	3	2	4	2	5	6	9	8	2	0	10	0	0	8	3	4	1	3	6	2	1	8
tRF-21-86J8WPMNB	TCCCACATGGTCTAGCGGTTA	5'-tRF	GluTTC_Chr_12_15097784-15097855_-_@1.21.21, GluTTC_Chr_21_3228261-3228332_-_@1.21.21, GluTTC_Chr_2_128295086-128295157_-_@1.21.21	2	4	0	1	9	1	1	8	2	1	10	5	4	3	1	6	7	2	8	21	0	6
tRF-21-PS5P4PW3B	GCCCGGATAGCTCAGTCGGTA	5'-tRF	LysTTT_Chr_23_31054701-31054773_+_@1.21.21, LysTTT_Chr_16_2247970-2248042_+_@1.21.21, LysTTT_Chr_19_27761050-27761122_+_@1.21.21, LysTTT_Chr_15_82772306-82772378_+_@1.21.21, LysTTT_Chr_23_30029666-30029738_-_@1.21.21, LysTTT_Chr_15_82774048-82774120_-_@1.21.21, LysTTT_Chr_23_30158659-30158731_+_@1.21.21, LysTTT_Chr_16_2248304-2248376_-_@1.21.21	0	4	0	1	3	3	4	2	0	5	10	2	4	2	0	3	4	3	9	6	5	8
tRF-21-VL7X8W9ME	TAGTAGTTTATCCGTTGGTCT	i-tRF	LeuTAG_Chr_MT_12038-12108_+_@13.33.21	0	0	0	4	5	3	3	1	5	0	10	10	1	1	1	8	5	0	0	0	1	5
tRF-21-YOHR6HFRD	TTCAAATCCCGGACGAGCCCC	3'-tRF	ProAGG_Chr_10_26482156-26482227_+_@53.73.21, ProAGG_Chr_25_2621896-2621967_+_@53.73.21, ProTGG_Chr_25_2625955-2626026_+_@53.73.21, ProTGG_Chr_10_26413416-26413487_-_@53.73.21, ProAGG_Chr_25_2605484-2605555_-_@53.73.21, ProCGG_Chr_19_27847742-27847813_-_@53.73.21, ProCGG_Chr_23_31380820-31380891_-_@53.73.21, ProAGG_Chr_10_26484896-26484967_+_@53.73.21, ProTGG_Chr_25_2623641-2623712_+_@53.73.21, Pr…	50	21	44	7	20	109	70	63	14	27	10	10	14	42	2	14	55	10	23	70	38	52
tRF-22-EO1ZM8R4L	ACTAAAGTTTCGTGGGGGTGGA	i-tRF	AsnGTT_Chr_MT_5446-5518_-_@38.59.22	6	23	8	11	9	11	3	6	8	1	10	8	52	5	24	31	15	13	8	41	13	7
tRF-23-1SS2PMFI0Q	AGTCGGTAGAGCATCAGACTTTT	i-tRF	LysTTT_Chr_23_31089834-31089906_+_@14.36.23, LysTTT_Chr_23_31557018-31557090_+_@14.36.23, LysTTT_Chr_15_82774048-82774120_-_@14.36.23, LysTTT_Chr_23_30029666-30029738_-_@14.36.23, LysTTT_Chr_23_30111079-30111151_-_@14.36.23, LysTTT_Chr_23_30158659-30158731_+_@14.36.23, LysTTT_Chr_23_31230715-31230787_+_@14.36.23, LysTTT_Chr_19_27761050-27761122_+_@14.36.23, LysTTT_Chr_23_31054701-31054773_+_@14.3…	7	11	4	7	16	21	11	4	10	7	10	8	8	13	13	23	13	5	15	1	5	10
tRF-23-B3YWRK90DJ	AAAGTTTCGTGGGGGTGGAGCCC	i-tRF	AsnGTT_Chr_MT_5446-5518_-_@41.63.23	14	19	9	8	23	2	17	15	28	6	10	4	42	9	5	33	18	15	10	40	6	14
tRF-23-R7F8YKIR04	GGTCTAGCGGTTAGGATTCCTGG	i-tRF	GluTTC_Chr_2_1313370-1313441_-_@9.31.23, GluTTC_Chr_12_11276302-11276373_-_@9.31.23, GluTTC_Chr_21_3228261-3228332_-_@9.31.23, GluTTC_Chr_2_128295086-128295157_-_@9.31.23, GluTTC_Chr_12_15097784-15097855_-_@9.31.23	2	4	2	3	19	6	9	4	10	2	10	28	26	16	13	1	16	6	15	80	3	12
tRF-23-RPFQRDWXDD	GGTAGAGCATGGGACTCTTAATC	i-tRF	LysCTT_Chr_10_93057241-93057313_-_@18.40.23, LysCTT_Chr_10_70547066-70547138_-_@18.40.23, LysCTT_Chr_21_30269857-30269929_-_@18.40.23, LysCTT_Chr_4_75268361-75268433_-_@18.40.23	1	2	0	0	2	0	5	0	0	0	10	0	0	0	3	1	2	3	1	0	0	1
tRF-24-DBNID9VVJJ	AAGAACTGCTAATTCTATGCTCCC	i-tRF	SerGCT_Chr_MT_11977-12036_+_@13.36.24	2	6	1	2	0	5	8	8	4	1	10	1	4	6	2	11	1	4	0	1	10	6
tRF-24-JQR7F8YKF5	CATATGGTCTAGCGGTTAGGATTC	i-tRF	GluTTC_Chr_12_11276302-11276373_-_@4.27.24, GluTTC_Chr_2_1313370-1313441_-_@4.27.24	0	1	0	0	0	2	2	4	0	0	10	5	1	3	0	1	0	0	4	16	0	2
tRF-24-XSXMSL732Z	TGCCGTGATCGTATAGTGGTTAGT	5'-tRF	HisGTG_Chr_3_21148775-21148846_+_@-1T.23.24, HisGTG_Chr_3_20873154-20873225_+_@-1T.23.24, HisGTG_Chr_10_65234844-65234915_-_@-1T.23.24, HisGTG_Chr_10_65235579-65235650_+_@-1T.23.24, HisGTG_Chr_8_29729058-29729129_+_@-1T.23.24, HisGTG_Chr_3_20898974-20899045_+_@-1T.23.24, HisGTG_Chr_3_21063580-21063651_+_@-1T.23.24, HisGTG_Chr_3_21198328-21198399_+_@-1T.23.24, HisGTG_Chr_3_21348793-21348864_-_@-1T…	0	0	0	0	4	1	2	0	3	1	10	1	0	2	0	2	2	5	1	2	3	8
tRF-25-JQR7F8YKIR	CATATGGTCTAGCGGTTAGGATTCC	i-tRF	GluTTC_Chr_2_1313370-1313441_-_@4.28.25, GluTTC_Chr_12_11276302-11276373_-_@4.28.25	0	1	0	0	0	0	3	5	1	0	10	0	0	2	1	3	0	0	1	3	0	0
tRF-25-VEX0K3VI13	TAGATTGAAGCCAGTTAGCTAGGGT	5'-tRF	AsnGTT_Chr_MT_5446-5518_-_@1.25.25	2	4	2	5	4	6	14	7	9	3	10	3	1	3	4	7	4	11	2	7	1	6
tRF-25-YDU0ZS9K72	TTAACTAAAGTTTCGTGGGGGTGGA	i-tRF	AsnGTT_Chr_MT_5446-5518_-_@35.59.25	4	13	5	8	6	11	20	17	24	15	10	12	39	7	7	41	32	4	8	84	16	27
tRF-26-K5I34JRX6ND	CCCACATGGTCTAGCGGTTAGGATTC	5'-tRF	GluTTC_Chr_21_3228261-3228332_-_@2.27.26, GluTTC_Chr_2_128295086-128295157_-_@2.27.26, GluTTC_Chr_12_15097784-15097855_-_@2.27.26	0	1	0	0	0	0	1	0	0	0	10	1	0	0	0	1	1	1	0	4	0	1
tRF-26-R7F8YKIR9NE	GGTCTAGCGGTTAGGATTCCTGGTTT	i-tRF	GluTTC_Chr_2_128295086-128295157_-_@9.34.26, GluTTC_Chr_12_15097784-15097855_-_@9.34.26, GluTTC_Chr_21_3228261-3228332_-_@9.34.26, GluTTC_Chr_12_11276302-11276373_-_@9.34.26, GluTTC_Chr_2_1313370-1313441_-_@9.34.26	0	0	0	0	2	0	5	3	6	0	10	6	1	2	2	0	4	0	2	3	1	2
tRF-27-EO1ZM8R4512	ACTAAAGTTTCGTGGGGGTGGAGCCCA	i-tRF	AsnGTT_Chr_MT_5446-5518_-_@38.64.27	4	13	5	12	9	10	17	17	7	0	10	10	17	10	13	27	11	16	7	9	6	16
tRF-27-EOOJVQF5U1Q	ACTAAGAAGCTATATAGCACTAACCTT	5'-tRF	LysTTT_Chr_MT_8061-8127_+_@2.28.27	5	6	3	3	4	1	3	17	4	8	10	4	5	1	1	2	3	8	2	2	13	9
tRF-27-RK9P4P9L5HK	GGGGGTGTAGCTCAGTGGTAGAGCGCG	5'-tRF	AlaAGC_Chr_23_30085665-30085736_+_@1.27.27, AlaAGC_Chr_1_158044572-158044644_+_@1.27.27, AlaAGC_Chr_23_30141212-30141283_-_@1.27.27, AlaAGC_Chr_23_30154990-30155061_+_@1.27.27, AlaAGC_Chr_23_30116515-30116586_+_@1.27.27, AlaAGC_Chr_23_31025905-31025976_+_@1.27.27, AlaAGC_Chr_23_30148685-30148756_-_@1.27.27, AlaAGC_Chr_23_30077774-30077845_+_@1.27.27, AlaCGC_Chr_23_30156916-30156987_+_@1.27.27, Al…	0	0	0	0	0	1	1	1	0	0	10	2	0	0	3	5	2	0	2	6	2	0
tRF-28-6978WPRLXND5	GGCTCGTTGGTCTAGGGGTATGATTCTC	5'-tRF	ProTGG_Chr_25_2625955-2626026_+_@1.28.28, ProCGG_Chr_19_27847742-27847813_-_@1.28.28, ProAGG_Chr_25_2605484-2605555_-_@1.28.28, ProTGG_Chr_25_2621041-2621112_+_@1.28.28, ProAGG_Chr_25_2624494-2624565_+_@1.28.28, ProCGG_Chr_23_31380820-31380891_-_@1.28.28, ProTGG_Chr_15_55651375-55651446_-_@1.28.28, ProAGG_Chr_10_26482156-26482227_+_@1.28.28, ProTGG_Chr_NW_020190356.1_18510-18581_+_@1.28.28, ProAG…	4	4	3	17	6	10	27	12	7	12	10	8	18	16	8	27	26	10	16	97	2	23
tRF-28-HXHLN3NWB1X	ATCTAATATACTGGTCTTGTAAACCAGA	i-tRF	ThrTGT_Chr_MT_15658-15726_+_@13.40.28	0	0	3	4	1	0	3	4	2	0	10	3	2	1	0	2	0	2	2	1	1	1
tRF-28-XMSL73VL4YDN	TGATCGTATAGTGGTTAGTACTCTGCGT	i-tRF	HisGTG_Chr_10_65235579-65235650_+_@5.32.28, HisGTG_Chr_8_29729058-29729129_+_@5.32.28, HisGTG_Chr_3_21049256-21049327_-_@5.32.28, HisGTG_Chr_3_21015831-21015902_-_@5.32.28, HisGTG_Chr_3_20898974-20899045_+_@5.32.28, HisGTG_Chr_NW_020191468.1_8497-8568_+_@5.32.28, HisGTG_Chr_3_21348793-21348864_-_@5.32.28, HisGTG_Chr_10_65234844-65234915_-_@5.32.28, HisGTG_Chr_10_65237111-65237182_+_@5.32.28, HisG…	1	0	1	0	2	0	6	1	4	0	10	3	3	2	1	3	3	0	1	26	1	0
tRF-28-Y0Y25YFJJQW	TTAAGTTAGAGATTGAGAGCCATATACT	i-tRF	LysTTT_Chr_MT_8061-8127_+_@29.56.28	1	0	2	0	6	0	3	0	0	3	10	8	1	3	3	1	1	4	0	1	1	0
tRF-29-EO1ZM8R451FV	ACTAAAGTTTCGTGGGGGTGGAGCCCACC	i-tRF	AsnGTT_Chr_MT_5446-5518_-_@38.66.29	18	9	6	15	19	23	16	15	5	3	10	10	12	13	10	20	19	25	16	7	5	25
tRF-29-WP9N1EWJQ7FV	TCTAGTGGTTAGGATTCGGCGCTCTCACC	i-tRF	GluCTC_Chr_3_21352358-21352429_-_@11.39.29, GluCTC_Chr_NW_020190592.1_10784-10855_-_@11.39.29, GluCTC_Chr_NW_020190592.1_20281-20352_-_@11.39.29, GluCTC_Chr_7_42660785-42660856_+_@11.39.29, GluCTC_Chr_9_25530031-25530102_+_@11.39.29, GluCTC_Chr_NW_020190592.1_1276-1347_-_@11.39.29, GluCTC_Chr_23_30014669-30014740_-_@11.39.29, GluCTC_Chr_3_8098331-8098402_-_@11.39.29	12	2	12	12	14	5	12	6	11	3	10	14	8	4	4	20	3	22	0	21	17	11
tRF-31-50FFV07Q5W9IE	GAGAGAGACATAGAGGTTATGATGTTGGCTT	5-half	SerTGA_Chr_MT_7229-7299_-_@3.33.31	0	4	2	1	0	11	9	3	4	1	10	0	4	0	5	18	0	8	2	4	4	2
tRF-31-7RS3S3RX8HWVE	GTTCCGTAGTGTAGTGGTTATCACGTCTGCT	5'-tRF	ValTAC_Chr_X_124770762-124770834_+_@2.32.31	4	7	5	2	18	3	11	9	5	6	10	1	9	14	1	3	33	18	10	63	12	24
tRF-31-IO430JXI8O8JE	ATTAACTAGTACAGCTGACTTCCAATCAGCT	i-tRF	GlyTCC_Chr_MT_9754-9822_+_@12.42.31	11	2	5	2	4	1	4	16	1	1	10	0	13	0	0	4	6	13	5	2	1	14
tRF-32-389MV47P596V5	CCTGGTGGTCTAGTGGTTAGGATTCGGCGCTC	i-tRF	GluCTC_Chr_NW_020190592.1_1276-1347_-_@3.34.32, GluCTC_Chr_9_25530031-25530102_+_@3.34.32, GluCTC_Chr_NW_020190592.1_10784-10855_-_@3.34.32, GluCTC_Chr_3_8098331-8098402_-_@3.34.32, GluCTC_Chr_NW_020190592.1_20281-20352_-_@3.34.32, GluCTC_Chr_3_21352358-21352429_-_@3.34.32, GluCTC_Chr_23_30014669-30014740_-_@3.34.32, GluCTC_Chr_7_42660785-42660856_+_@3.34.32	6	2	12	14	5	9	19	6	3	3	10	7	5	2	8	26	17	6	9	73	10	3
tRF-32-YJ9XEO1ZM8R4L	TTAGCTGTTAACTAAAGTTTCGTGGGGGTGGA	i-tRF	AsnGTT_Chr_MT_5446-5518_-_@28.59.32	7	8	1	3	1	6	6	3	4	5	10	6	10	4	3	9	3	6	4	6	10	1
tRF-33-L85DMKYUYRLHDY	CGCGGGAGACCGGGGTTCGATTCCCCGACGGGG	i-tRF	AspGTC_Chr_23_31091360-31091431_+_@38.70.33, AspGTC_Chr_NW_020190592.1_30957-31028_-_@38.70.33, AspGTC_Chr_NW_020190592.1_2468-2539_-_@38.70.33, AspGTC_Chr_3_8099537-8099608_-_@38.70.33, AspGTC_Chr_23_31145310-31145381_-_@38.70.33, AspGTC_Chr_NW_020190592.1_11976-12047_-_@38.70.33, AspGTC_Chr_19_27847062-27847133_-_@38.70.33, AspGTC_Chr_17_50874263-50874334_+_@38.70.33, AspGTC_Chr_NW_020190592.1_…	2	0	0	3	2	0	6	7	8	0	10	4	5	1	1	8	2	2	0	6	3	5
tRF-33-ZW15HXHLN3NW6	TTTGTAGTACATCTAATATACTGGTCTTGTAAA	i-tRF	ThrTGT_Chr_MT_15658-15726_+_@3.35.33	1	1	2	2	1	3	8	5	1	1	10	2	3	0	0	8	1	7	2	5	0	1
tRF-35-897PVP9N1QKS3W	TCCTCGTTAGTATAGTGGTTAGTATCCCCGCCTGT	5-half	AspGTC_Chr_5_62676636-62676707_+_@1.35.35	4	4	2	4	6	7	12	11	2	2	10	4	6	7	6	8	3	11	0	19	24	9
tRF-35-S2I7L7P5QK11M3	GTAGAATTCTCGCCTGCCACGCGGGAGGCCCGGGT	i-tRF	GlyGCC_Chr_2_39839393-39839463_+_@18.52.35, GlyGCC_Chr_NW_020190592.1_4485-4555_+_@18.52.35, GlyGCC_Chr_23_30943694-30943764_+_@18.52.35, GlyGCC_Chr_18_1416704-1416774_-_@18.52.35, GlyGCC_Chr_18_1416064-1416134_-_@18.52.35, GlyGCC_Chr_18_1423807-1423877_+_@18.52.35, GlyGCC_Chr_NW_020190592.1_13975-14045_+_@18.52.35, GlyGCC_Chr_3_8100275-8100345_-_@18.52.35, GlyGCC_Chr_NW_020190592.1_23486-23556_+…	6	9	2	1	3	6	26	3	20	5	10	5	13	7	2	21	5	9	6	4	6	0
tRF-36-2VR008R959KUMKB	CACGCGGGAGACCGGGGTTCGATTCCCCGACGGGGA	i-tRF	AspGTC_Chr_5_60336567-60336638_+_@36.71.36, AspGTC_Chr_3_8099537-8099608_-_@36.71.36, AspGTC_Chr_NW_020190592.1_2468-2539_-_@36.71.36, AspGTC_Chr_NW_020190592.1_21473-21544_-_@36.71.36, AspGTC_Chr_23_31091360-31091431_+_@36.71.36, AspGTC_Chr_NW_020190592.1_30957-31028_-_@36.71.36, AspGTC_Chr_17_50877234-50877305_+_@36.71.36, AspGTC_Chr_23_31145310-31145381_-_@36.71.36, AspGTC_Chr_NW_020190592.1_1…	2	8	3	1	14	4	5	2	6	1	10	1	10	1	2	10	7	0	5	5	2	3
tRF-48-947673FEWS3V2VR0PSDZ	TGGTGGTTCAGTGGTAGAATTCTCGCCTGCCACGCGGGAGGCCCGGGT	i-tRF	GlyGCC_Chr_19_27767594-27767664_+_@5.52.48, GlyGCC_Chr_18_1423807-1423877_+_@5.52.48, GlyGCC_Chr_18_1819426-1819496_+_@5.52.48, GlyGCC_Chr_18_1416704-1416774_-_@5.52.48, GlyGCC_Chr_23_31686620-31686690_+_@5.52.48, GlyGCC_Chr_18_1416064-1416134_-_@5.52.48, GlyGCC_Chr_23_30943694-30943764_+_@5.52.48, GlyGCC_Chr_3_8034296-8034366_+_@5.52.48, GlyGCC_Chr_2_39839393-39839463_+_@5.52.48	3	14	1	6	3	4	74	12	8	8	10	1	9	37	6	84	2	18	18	10	28	4
tRF-49-PNR8YP9LON4VN1EH6K1K	GCATTGGTGGTTCAGTGGTAGAATTCTCGCCTGCCACGCGGGAGGCCCG	5'-tRF	GlyGCC_Chr_3_8034296-8034366_+_@1.49.49, GlyGCC_Chr_18_1416064-1416134_-_@1.49.49, GlyGCC_Chr_18_1819426-1819496_+_@1.49.49, GlyGCC_Chr_23_30943694-30943764_+_@1.49.49, GlyGCC_Chr_23_31686620-31686690_+_@1.49.49, GlyGCC_Chr_19_27767594-27767664_+_@1.49.49, GlyGCC_Chr_18_1423807-1423877_+_@1.49.49, GlyGCC_Chr_2_39839393-39839463_+_@1.49.49, GlyGCC_Chr_18_1416704-1416774_-_@1.49.49	19	13	11	10	7	19	74	32	15	8	10	5	32	10	9	36	19	36	31	93	54	23
tRF-16-WD8YQ8D	TCGACTCCTGGCTGGC	i-tRF	ArgACG_Chr_23_31328208-31328280_-_@55.70.16, ArgACG_Chr_23_31053877-31053949_+_@55.70.16, ArgACG_Chr_23_31292086-31292158_-_@55.70.16, ArgACG_Chr_23_31410999-31411071_+_@55.70.16, ArgACG_Chr_22_53626359-53626431_+_@55.70.16, ArgACG_Chr_23_31574309-31574381_-_@55.70.16, ArgACG_Chr_23_31678147-31678219_-_@55.70.16, ArgACG_Chr_23_31268990-31269062_+_@55.70.16, ArgACG_Chr_10_21915554-21915626_-_@55.7…	5	12	11	8	5	7	16	9	2	5	9	2	6	5	3	7	21	32	8	36	12	13
tRF-18-YWRK90DJ	TTCGTGGGGGTGGAGCCC	i-tRF	AsnGTT_Chr_MT_5446-5518_-_@46.63.18	6	5	4	7	11	2	1	12	13	2	9	5	15	7	1	30	13	1	6	10	4	17
tRF-19-1KVUY9IQ	AGGGGTATGATTCTCGCTT	i-tRF	ProAGG_Chr_25_2605484-2605555_-_@14.32.19, ProTGG_Chr_25_2630255-2630326_+_@14.32.19, ProAGG_Chr_25_2626811-2626882_+_@14.32.19, ProAGG_Chr_3_1003350-1003421_+_@14.32.19, ProAGG_Chr_4_92756488-92756559_+_@14.32.19, ProAGG_Chr_15_55651097-55651168_+_@14.32.19, ProTGG_Chr_25_2598642-2598713_+_@14.32.19, ProTGG_Chr_25_2621041-2621112_+_@14.32.19, ProAGG_Chr_3_91675780-91675851_-_@14.32.19, ProAGG_Ch…	2	13	2	10	9	5	22	4	4	5	9	7	28	18	6	14	43	4	15	78	6	29
tRF-19-537PUB1E	GAGGTGTTAGTAAAACATT	5'-tRF	AspGTC_Chr_MT_7304-7372_+_@2.20.19	0	0	0	0	0	0	1	0	0	0	9	2	0	1	4	14	1	3	1	1	0	2
tRF-19-7U9PNO12	GTTGATGTAGCTTAACCCA	5'-tRF	PheGAA_Chr_MT_364-430_+_@1.19.19	7	1	3	3	4	5	1	8	4	0	9	0	1	4	1	4	2	2	0	1	1	3
tRF-19-SP58301Z	GTCAGGATGGCCGAGCGGT	5'-tRF	LeuCAG_Chr_18_25307479-25307561_+_@1.19.19, LeuCAG_Chr_NW_020190592.1_12613-12695_+_@1.19.19, LeuCAG_Chr_23_31582637-31582719_-_@1.19.19, LeuCAG_Chr_NW_020190592.1_22122-22204_+_@1.19.19, LeuCAG_Chr_NW_020190592.1_3121-3203_+_@1.19.19, LeuCAG_Chr_3_8101782-8101864_-_@1.19.19, LeuCAG_Chr_3_8025475-8025557_+_@1.19.19, LeuCAG_Chr_18_25307956-25308038_-_@1.19.19	0	0	0	0	0	0	1	1	8	3	9	4	2	0	0	5	2	1	1	56	4	3
tRF-19-U0H2RZHW	TAAAGATAGAGGTTTGACT	i-tRF	TyrGTA_Chr_MT_5618-5685_-_@37.55.19	0	0	0	4	5	0	1	10	5	0	9	2	7	4	3	10	2	0	1	0	0	3
tRF-19-VEX0K329	TAGATTGAAGCCAGTTAGC	5'-tRF	AsnGTT_Chr_MT_5446-5518_-_@1.19.19	5	4	3	3	3	7	8	8	4	1	9	2	7	4	8	9	4	11	9	3	1	9
tRF-20-86V8WPMN	TCCCATATGGTCTAGCGGTT	5'-tRF	GluTTC_Chr_2_1313370-1313441_-_@1.20.20, GluTTC_Chr_12_11276302-11276373_-_@1.20.20	0	3	2	0	5	4	4	2	3	0	9	8	3	2	1	4	11	1	11	31	1	3
tRF-20-WB86N7O5	TCGAATCCCACTTCTGACAC	3'-tRF	LeuCAA_Chr_23_31084667-31084774_-_@66.85.20, LeuCAA_Chr_23_30067060-30067165_+_@66.85.20, LeuCAA_Chr_23_31099721-31099827_+_@66.85.20, LeuCAG_Chr_18_25307479-25307561_+_@65.84.20, LeuCAG_Chr_3_8025475-8025557_+_@65.84.20, LeuCAA_Chr_23_31082112-31082218_+_@66.85.20, LeuCAG_Chr_18_25307956-25308038_-_@65.84.20, LeuCAA_Chr_23_30037897-30038007_-_@66.85.20, LeuCAA_Chr_7_42660399-42660504_+_@66.85.20	2	2	10	5	7	4	5	5	3	1	9	0	5	7	4	3	9	14	5	7	9	2
tRF-20-X6L85J3K	TGCCACGCGGGAGGCCCGGG	i-tRF	GlyGCC_Chr_18_1416704-1416774_-_@32.51.20, GlyGCC_Chr_18_1819426-1819496_+_@32.51.20, GlyGCC_Chr_23_31686620-31686690_+_@32.51.20, GlyGCC_Chr_18_1416064-1416134_-_@32.51.20, GlyGCC_Chr_NW_020190592.1_31695-31765_-_@32.51.20, GlyGCC_Chr_3_8100275-8100345_-_@32.51.20, GlyGCC_Chr_NW_020190592.1_13975-14045_+_@32.51.20, GlyGCC_Chr_18_1423807-1423877_+_@32.51.20, GlyGCC_Chr_NW_020190592.1_23486-23556_…	0	1	0	0	0	0	0	0	0	0	9	1	0	0	0	1	2	0	0	0	0	0
tRF-21-7B1R9509B	GTGAAAGTCCTGTACACCTCA	i-tRF	AspGTC_Chr_MT_7304-7372_+_@49.69.21	1	0	1	0	1	3	1	0	0	0	9	2	3	0	2	1	0	0	2	1	0	1
tRF-21-7EMQ18Y3B	GTGATCGTATAGTGGTTAGTA	i-tRF	HisGTG_Chr_3_21049256-21049327_-_@4.24.21, HisGTG_Chr_3_21218714-21218785_-_@4.24.21, HisGTG_Chr_3_21198328-21198399_+_@4.24.21, HisGTG_Chr_3_20898974-20899045_+_@4.24.21, HisGTG_Chr_3_21276035-21276106_-_@4.24.21, HisGTG_Chr_10_65237111-65237182_+_@4.24.21, HisGTG_Chr_3_21348793-21348864_-_@4.24.21, HisGTG_Chr_NW_020191468.1_8497-8568_+_@4.24.21, HisGTG_Chr_3_21015831-21015902_-_@4.24.21, HisGTG…	2	1	1	0	8	5	5	7	2	3	9	6	3	7	2	4	5	6	4	43	7	7
tRF-21-9N1EWJQ7D	TGGTTAGGATTCGGCGCTCTC	i-tRF	GluCTC_Chr_NW_020190592.1_1276-1347_-_@16.36.21, GluCTC_Chr_9_25530031-25530102_+_@16.36.21, GluCTC_Chr_NW_020190592.1_10784-10855_-_@16.36.21, GluCTC_Chr_3_8098331-8098402_-_@16.36.21, GluCTC_Chr_NW_020190592.1_20281-20352_-_@16.36.21, GluCTC_Chr_3_21352358-21352429_-_@16.36.21, GluCTC_Chr_NW_020190592.1_29782-29853_-_@16.36.21, GluCTC_Chr_23_30014669-30014740_-_@16.36.21, GluCTC_Chr_7_42660785-…	12	17	14	9	15	15	16	10	9	7	9	10	21	5	16	23	22	35	8	24	48	18
tRF-22-J9ZH0SR9L	CATTCTTGCGACCCGGGTTCGA	i-tRF	GlyCCC_Chr_25_546202-546272_-_@35.56.22, GlyCCC_Chr_NW_020191682.1_9290-9360_-_@35.56.22, GlyCCC_Chr_11_68555263-68555333_-_@35.56.22	2	2	0	0	0	4	0	4	6	0	9	1	2	2	0	4	2	0	5	1	1	3
tRF-22-M3WE8S68K	CGGGTTCGATTCCCGGGCGGCG	i-tRF	GlyCCC_Chr_11_68555263-68555333_-_@48.69.22, GlyCCC_Chr_25_546202-546272_-_@48.69.22	0	0	0	0	2	0	0	0	2	1	9	0	0	0	0	0	2	2	1	2	0	0
tRF-22-WPRLXN4VQ	TCTAGGGGTATGATTCTCGCTT	i-tRF	ProAGG_Chr_4_92756488-92756559_+_@11.32.22, ProAGG_Chr_3_91675780-91675851_-_@11.32.22, ProCGG_Chr_19_27847742-27847813_-_@11.32.22, ProCGG_Chr_3_1004082-1004153_-_@11.32.22, ProAGG_Chr_10_26482156-26482227_+_@11.32.22, ProTGG_Chr_25_2625955-2626026_+_@11.32.22, ProAGG_Chr_10_26484896-26484967_+_@11.32.22, ProTGG_Chr_NW_020190356.1_18510-18581_+_@11.32.22, ProAGG_Chr_25_2624494-2624565_+_@11.32.2…	10	7	3	11	1	7	20	12	7	25	9	3	22	28	5	14	23	10	13	26	24	24
tRF-23-7EMQ18Y3W	GTGATCGTATAGTGGTTAGTACT	i-tRF	HisGTG_Chr_NW_020191468.1_8497-8568_+_@4.26.23, HisGTG_Chr_3_21227690-21227761_-_@4.26.23, HisGTG_Chr_8_29729058-29729129_+_@4.26.23, HisGTG_Chr_3_21276035-21276106_-_@4.26.23, HisGTG_Chr_3_20873154-20873225_+_@4.26.23, HisGTG_Chr_3_21348793-21348864_-_@4.26.23, HisGTG_Chr_3_21218714-21218785_-_@4.26.23, HisGTG_Chr_10_65235579-65235650_+_@4.26.23, HisGTG_Chr_3_21063580-21063651_+_@4.26.23, HisGTG…	9	0	2	3	9	4	6	4	1	5	9	7	5	0	5	5	7	6	3	61	6	10
tRF-23-ZLB65B62U	TTGTAAACCAGAGAAGGAGAACA	i-tRF	ThrTGT_Chr_MT_15658-15726_+_@29.51.23	7	0	3	1	4	2	3	3	0	2	9	0	10	5	1	0	3	2	1	2	5	1
tRF-24-2XF04LVFHF	CACTAAGAAGCTATATAGCACTAA	5'-tRF	LysTTT_Chr_MT_8061-8127_+_@1.24.24	9	2	1	2	3	11	8	1	0	2	9	0	4	1	4	5	2	14	0	6	7	2
tRF-24-779PZBXFEL	GTTCTTGTAGTTGAATGACAACGA	5'-tRF	GluTTC_Chr_MT_14441-14509_-_@1.24.24	3	2	0	2	0	1	6	7	4	1	9	0	2	1	0	25	0	4	1	2	2	0
tRF-24-7EMQ18Y3E5	GTGATCGTATAGTGGTTAGTACTC	i-tRF	HisGTG_Chr_10_65237111-65237182_+_@4.27.24, HisGTG_Chr_3_21063580-21063651_+_@4.27.24, HisGTG_Chr_10_65234844-65234915_-_@4.27.24, HisGTG_Chr_8_29729058-29729129_+_@4.27.24, HisGTG_Chr_3_20873154-20873225_+_@4.27.24, HisGTG_Chr_3_21218714-21218785_-_@4.27.24, HisGTG_Chr_3_20898974-20899045_+_@4.27.24, HisGTG_Chr_3_21049256-21049327_-_@4.27.24, HisGTG_Chr_3_21348793-21348864_-_@4.27.24, HisGTG_Chr…	2	3	4	4	5	1	10	2	4	3	9	24	9	16	2	5	4	3	0	41	2	10
tRF-24-9MVH7P59H4	TGGTCTAGCGGTTAGGATTCCTGG	i-tRF	GluTTC_Chr_12_11276302-11276373_-_@8.31.24, GluTTC_Chr_2_1313370-1313441_-_@8.31.24, GluTTC_Chr_2_128295086-128295157_-_@8.31.24, GluTTC_Chr_12_15097784-15097855_-_@8.31.24, GluTTC_Chr_21_3228261-3228332_-_@8.31.24	8	8	5	9	26	11	40	8	19	0	9	39	39	24	8	3	26	17	49	127	1	22
tRF-24-F8YKIR9NK2	AGCGGTTAGGATTCCTGGTTTTCA	i-tRF	GluTTC_Chr_12_11276302-11276373_-_@14.37.24, GluTTC_Chr_2_1313370-1313441_-_@14.37.24, GluTTC_Chr_12_15097784-15097855_-_@14.37.24, GluTTC_Chr_2_128295086-128295157_-_@14.37.24, GluTTC_Chr_21_3228261-3228332_-_@14.37.24	0	0	1	1	2	0	1	0	0	0	9	0	0	1	5	2	1	0	3	0	1	1
tRF-24-YDU0ZS9K24	TTAACTAAAGTTTCGTGGGGGTGG	i-tRF	AsnGTT_Chr_MT_5446-5518_-_@35.58.24	8	12	7	8	7	15	27	7	23	11	9	5	29	7	13	32	30	7	10	82	18	8
tRF-25-MUWLV47PU9	CGTGATCGTATAGTGGTTAGTACTC	i-tRF	HisGTG_Chr_10_65237111-65237182_+_@3.27.25, HisGTG_Chr_3_21348793-21348864_-_@3.27.25, HisGTG_Chr_3_21198328-21198399_+_@3.27.25, HisGTG_Chr_3_21227690-21227761_-_@3.27.25, HisGTG_Chr_10_65235579-65235650_+_@3.27.25, HisGTG_Chr_3_21015831-21015902_-_@3.27.25, HisGTG_Chr_3_21276035-21276106_-_@3.27.25, HisGTG_Chr_8_29729058-29729129_+_@3.27.25, HisGTG_Chr_3_20898974-20899045_+_@3.27.25, HisGTG_Chr…	2	1	5	2	4	4	16	7	6	5	9	18	10	12	4	4	6	8	5	47	3	9
tRF-25-NNBXDNW4R3	CTGTTAACTAAAGTTTCGTGGGGGT	i-tRF	AsnGTT_Chr_MT_5446-5518_-_@32.56.25	1	1	0	0	1	5	6	2	0	1	9	0	0	9	3	9	7	0	1	10	6	1
tRF-26-34HWH3RXSID	CCGTGATCGTATAGTGGTTAGTACTC	5'-tRF	HisGTG_Chr_3_21148775-21148846_+_@2.27.26, HisGTG_Chr_3_21348793-21348864_-_@2.27.26, HisGTG_Chr_8_29729058-29729129_+_@2.27.26, HisGTG_Chr_3_21015831-21015902_-_@2.27.26, HisGTG_Chr_10_65237111-65237182_+_@2.27.26, HisGTG_Chr_3_21049256-21049327_-_@2.27.26, HisGTG_Chr_3_20898974-20899045_+_@2.27.26, HisGTG_Chr_10_65235579-65235650_+_@2.27.26, HisGTG_Chr_3_21063580-21063651_+_@2.27.26, HisGTG_Chr…	4	5	4	6	11	10	13	6	9	6	9	10	15	13	4	16	10	13	5	67	5	20
tRF-26-4B797KR8FRB	CTAAAGTTTCGTGGGGGTGGAGCCCA	i-tRF	AsnGTT_Chr_MT_5446-5518_-_@39.64.26	0	2	1	6	2	3	6	12	4	0	9	7	12	0	1	10	9	6	1	4	4	4
tRF-26-500L53VU9Y0	GAGAGACATAGAGGTTATGATGTTGG	i-tRF	SerTGA_Chr_MT_7229-7299_-_@5.30.26	20	51	17	26	40	84	185	18	40	26	9	37	92	41	22	13	51	67	68	57	27	31
tRF-26-6978WPRLXND	GGCTCGTTGGTCTAGGGGTATGATTC	5'-tRF	ProCGG_Chr_25_2614114-2614185_+_@1.26.26, ProCGG_Chr_3_1004082-1004153_-_@1.26.26, ProTGG_Chr_25_2630255-2630326_+_@1.26.26, ProTGG_Chr_25_2621041-2621112_+_@1.26.26, ProAGG_Chr_25_2605484-2605555_-_@1.26.26, ProAGG_Chr_25_2621896-2621967_+_@1.26.26, ProTGG_Chr_25_2628848-2628919_+_@1.26.26, ProAGG_Chr_10_26482156-26482227_+_@1.26.26, ProTGG_Chr_NW_020190356.1_18510-18581_+_@1.26.26, ProTGG_Chr_2…	3	1	1	0	4	2	2	7	5	2	9	5	6	5	2	4	5	2	7	30	1	6
tRF-26-86V8WPMN1EE	TCCCATATGGTCTAGCGGTTAGGATT	5'-tRF	GluTTC_Chr_2_1313370-1313441_-_@1.26.26, GluTTC_Chr_12_11276302-11276373_-_@1.26.26	3	3	1	8	13	4	36	9	9	5	9	6	4	4	6	2	19	20	5	72	11	15
tRF-26-9MVH7P59N3E	TGGTCTAGCGGTTAGGATTCCTGGTT	i-tRF	GluTTC_Chr_12_11276302-11276373_-_@8.33.26, GluTTC_Chr_2_1313370-1313441_-_@8.33.26, GluTTC_Chr_2_128295086-128295157_-_@8.33.26, GluTTC_Chr_12_15097784-15097855_-_@8.33.26, GluTTC_Chr_21_3228261-3228332_-_@8.33.26	4	1	0	0	3	3	4	3	2	0	9	7	2	4	2	1	3	1	3	21	0	4
tRF-26-Q1Q89P9L84D	GCGCCGCTGGTGTAGTGGTATCATGC	5'-tRF	GlyCCC_Chr_25_546202-546272_-_@1.26.26, GlyCCC_Chr_11_68555263-68555333_-_@1.26.26	3	0	0	2	0	3	2	0	0	5	9	2	0	0	0	0	2	0	1	0	1	0
tRF-26-ZLB65B620DE	TTGTAAACCAGAGAAGGAGAACAACT	i-tRF	ThrTGT_Chr_MT_15658-15726_+_@29.54.26	6	5	3	7	2	24	24	13	6	7	9	7	14	16	0	2	5	13	8	7	8	4
tRF-27-JKDPZOH2E9H	CAGGGAATAGTTTAAATAGAACTTCAG	5'-tRF	ProTGG_Chr_MT_15726-15791_-_@1.27.27	2	2	6	1	0	5	17	7	3	0	9	11	0	5	8	1	2	15	3	11	3	2
tRF-28-NNBXDNW4R3DX	CTGTTAACTAAAGTTTCGTGGGGGTGGA	i-tRF	AsnGTT_Chr_MT_5446-5518_-_@32.59.28	3	2	1	3	2	6	4	0	5	1	9	5	9	1	3	17	7	4	6	19	10	3
tRF-28-UIB3YWRK90DJ	TAACTAAAGTTTCGTGGGGGTGGAGCCC	i-tRF	AsnGTT_Chr_MT_5446-5518_-_@36.63.28	4	4	8	8	7	3	6	8	13	4	9	4	20	11	6	15	9	9	9	17	7	12
tRF-29-PS5P4PW3FJF2	GCCCGGATAGCTCAGTCGGTAGAGCATCA	5'-tRF	LysTTT_Chr_23_31054701-31054773_+_@1.29.29, LysTTT_Chr_15_82772306-82772378_+_@1.29.29, LysTTT_Chr_15_82774048-82774120_-_@1.29.29, LysTTT_Chr_23_30158659-30158731_+_@1.29.29, LysTTT_Chr_23_30029666-30029738_-_@1.29.29, LysTTT_Chr_16_2248304-2248376_-_@1.29.29, LysTTT_Chr_16_2247970-2248042_+_@1.29.29, LysTTT_Chr_19_27761050-27761122_+_@1.29.29	4	3	4	4	4	2	2	8	4	1	9	5	3	4	3	12	4	1	12	0	0	4
tRF-30-7RH3SJRX8HWV	GTTCCATAGTGTAGCGGTTATCACGTCTGC	5'-tRF	ValTAC_Chr_15_82766873-82766945_-_@2.31.30	3	3	0	4	4	0	18	1	3	0	9	11	2	3	3	14	8	10	7	12	5	4
tRF-31-6978WP9LXN4VE	GGCTCGTTGGTCTAGTGGTATGATTCTCGCT	5-half	ProTGG_Chr_10_26466567-26466638_-_@1.31.31	7	2	2	6	5	7	17	14	4	3	9	6	13	5	2	3	12	8	10	66	8	10
tRF-31-69JP4PRNFJE8E	GGCTCCATAGCTCAGGGGTTAGAGCACTGGT	5'-tRF	ThrTGT_Chr_10_26468186-26468258_+_@1.31.31, ThrTGT_Chr_7_40324271-40324343_-_@1.31.31, ThrTGT_Chr_10_26481746-26481818_+_@1.31.31	0	1	0	0	5	0	4	2	6	0	9	8	0	4	0	2	1	1	4	6	0	1
tRF-31-OR183O9EDJHPD	GACCCAGTGGCCTAATGGATAAGGCATCAGC	5'-tRF	ArgCCG_Chr_19_48966332-48966404_+_@1.31.31	0	0	0	0	4	2	1	0	2	0	9	4	0	0	0	1	1	0	1	2	0	0
tRF-31-Y7R8WP9N1EWJB	TTCCTGGTGGTCTAGTGGTTAGGATTCGGCA	5'-tRF	GlnTTG_Chr_1_10747437-10747508_-_@1.31.31	3	2	3	0	10	3	4	9	6	4	9	8	0	1	3	2	6	0	3	22	5	9
tRF-32-VXEPUPNDY6HP3	TATTAACTAGTACAGCTGACTTCCAATCAGCT	i-tRF	GlyTCC_Chr_MT_9754-9822_+_@11.42.32	16	2	2	2	0	6	1	24	3	10	9	3	14	3	2	5	4	17	9	1	0	6
tRF-32-Y0Y25YFJJQE7J	TTAAGTTAGAGATTGAGAGCCATATACTCTCC	i-tRF	LysTTT_Chr_MT_8061-8127_+_@29.60.32	1	5	0	6	6	1	5	1	10	1	9	4	12	2	1	10	4	9	6	0	1	6
tRF-33-K5I34JRX6N380Q	CCCACATGGTCTAGCGGTTAGGATTCCTGGTTT	5'-tRF	GluTTC_Chr_2_128295086-128295157_-_@2.34.33, GluTTC_Chr_21_3228261-3228332_-_@2.34.33, GluTTC_Chr_12_15097784-15097855_-_@2.34.33	1	1	0	0	3	1	3	6	2	1	9	4	1	0	2	1	2	0	0	1	3	1
tRF-33-KPQJ3KYU4RRWDY	CCCAGGCGGCCCGGGTTCGACTCCCGGTGTGGG	i-tRF	GluTTC_Chr_21_3228261-3228332_-_@38.70.33, GluTTC_Chr_12_15097784-15097855_-_@38.70.33	0	1	0	0	6	0	3	0	2	0	9	2	0	3	2	11	2	0	0	3	1	1
tRF-34-L85DMKYOYRLHIX	CGCGGGAGACCGGGGTTCAATTCCCCGACGGGGA	i-tRF	AspGTC_Chr_5_62676636-62676707_+_@38.71.34	1	0	1	3	0	0	5	2	5	7	9	3	2	4	0	6	0	1	0	14	0	1
tRF-35-7U9PNOKOFO65XB	GTTGATGTAGCTTAACCCAAAGCAAGGCACTGAAA	5'-tRF	PheGAA_Chr_MT_364-430_+_@1.35.35	0	0	5	0	2	0	3	5	0	0	9	1	1	1	0	0	0	0	0	0	1	0
tRF-36-RPD9W1X6L85J3KE	GGTAGAATTCTCGCCTGCCACGCGGGAGGCCCGGGT	i-tRF	GlyGCC_Chr_18_1416704-1416774_-_@17.52.36, GlyGCC_Chr_NW_020190592.1_31695-31765_-_@17.52.36, GlyGCC_Chr_3_8034296-8034366_+_@17.52.36, GlyGCC_Chr_18_1423807-1423877_+_@17.52.36, GlyGCC_Chr_18_1819426-1819496_+_@17.52.36, GlyGCC_Chr_23_31686620-31686690_+_@17.52.36, GlyGCC_Chr_23_30943694-30943764_+_@17.52.36, GlyGCC_Chr_18_1416064-1416134_-_@17.52.36, GlyGCC_Chr_NW_020190592.1_13975-14045_+_@17.…	10	30	14	20	9	22	172	8	20	22	9	4	19	14	15	64	10	77	44	39	67	12
tRF-36-VI7O4B797KR8FRB	TAGCTGTTAACTAAAGTTTCGTGGGGGTGGAGCCCA	i-tRF	AsnGTT_Chr_MT_5446-5518_-_@29.64.36	10	18	2	2	6	2	20	9	10	5	9	5	7	1	3	19	3	17	5	10	8	3
tRF-37-FYYDU0ZS9K72P6J	AGCTGTTAACTAAAGTTTCGTGGGGGTGGAGCCCACC	i-tRF	AsnGTT_Chr_MT_5446-5518_-_@30.66.37	11	25	2	7	11	24	40	11	9	16	9	14	9	12	5	44	5	30	8	7	8	16
tRF-37-OB1QP0BY4EWQQR2	GAAAAAGTATGCAAGAACTGCTAATTCTATGCTCCCA	5'-tRF	SerGCT_Chr_MT_11977-12036_+_@1.37.37	10	16	2	3	0	22	21	3	9	5	9	2	3	0	0	17	3	1	7	2	8	3
tRF-37-SZ9PUQ4EHIR79O1	GTCTTTGTAGTACATCTAATATACTGGTCTTGTAAAC	5'-tRF	ThrTGT_Chr_MT_15658-15726_+_@-1G.36.37	2	2	2	7	2	1	7	3	2	0	9	2	5	2	1	5	8	5	3	2	0	0
tRF-37-UMX0S75NLD4P1KM	TAATCTGAAGGTCCTGAGTTCGAACCTCAGAGGGGGC	i-tRF	MetCAT_Chr_23_30031918-30031990_-_@36.72.37, MetCAT_Chr_23_31006134-31006206_-_@36.72.37, MetCAT_Chr_23_30026656-30026728_+_@36.72.37	0	0	2	0	1	0	3	4	5	0	9	2	6	0	2	3	1	0	0	10	0	2
tRF-38-2XF04LVF4DNZDNX	CACTAAGAAGCTATATAGCACTAACCTTTTAAGTTAGA	5'-tRF	LysTTT_Chr_MT_8061-8127_+_@1.38.38	0	1	0	1	0	5	3	0	3	4	9	8	6	0	0	22	2	7	3	0	1	0
tRF-39-NYVLJ7DQE8WYUDFX	CTTTGTAGTACATCTAATATACTGGTCTTGTAAACCAGA	i-tRF	ThrTGT_Chr_MT_15658-15726_+_@2.40.39	0	1	1	1	1	0	6	2	1	2	9	9	1	4	0	5	5	4	0	3	0	3
tRF-40-S0SP4EUJVS6RH13B	GTAAGGTCAGCTAATTAAGCTATCGGGCCCATACCCCGAA	5'-tRF	MetCAT_Chr_MT_4197-4265_+_@2.41.40	1	1	1	0	0	3	1	2	3	1	9	0	3	1	2	8	2	3	1	1	3	2
tRF-41-ZLB65B620DU187DDE	TTGTAAACCAGAGAAGGAGAACAACTAACCTCCCTAAGACT	i-tRF	ThrTGT_Chr_MT_15658-15726_+_@29.69.41	5	24	3	1	2	17	16	8	6	10	9	1	37	3	2	12	4	18	7	14	11	10
tRF-44-9LNPZODODOIEYU4Q2X	TGGTACTTAGTTTAAAATAAAATAAATGATTTCGACTCATTAGA	5'-tRF	ArgTCG_Chr_MT_10170-10238_+_@1.44.44	8	12	2	4	0	25	29	17	2	7	9	1	2	6	11	12	5	10	3	3	1	2
tRF-44-SZ9PUQ4EHIR79O0PE6	GTCTTTGTAGTACATCTAATATACTGGTCTTGTAAACCAGAGAA	5'-tRF	ThrTGT_Chr_MT_15658-15726_+_@-1G.43.44	3	0	0	10	1	3	10	15	10	1	9	10	4	1	0	15	0	4	2	6	2	0
tRF-45-779PZBXFEERZYQHQVM	GTTCTTGTAGTTGAATGACAACGATGGTTTTTCATATCATTAGTC	5'-tRF	GluTTC_Chr_MT_14441-14509_-_@1.45.45	1	1	0	0	0	3	4	5	1	0	9	0	0	0	0	21	1	3	0	1	0	1
tRF-16-FKY4IN0	AGAGGTTATGATGTTG	i-tRF	SerTGA_Chr_MT_7229-7299_-_@14.29.16	23	229	161	267	60	430	860	13	229	149	8	227	198	198	123	28	250	306	278	272	68	164
tRF-17-0L53VUP	ACATAGAGGTTATGATG	i-tRF	SerTGA_Chr_MT_7229-7299_-_@10.26.17	9	13	10	13	23	11	39	3	12	9	8	16	18	17	16	5	21	13	12	27	10	13
tRF-17-4B797K4	CTAAAGTTTCGTGGGGG	i-tRF	AsnGTT_Chr_MT_5446-5518_-_@39.55.17	1	1	0	0	1	0	1	3	0	0	8	1	0	0	0	2	0	2	0	1	1	0
tRF-17-86J8WPK	TCCCACATGGTCTAGCG	5'-tRF	GluTTC_Chr_21_3228261-3228332_-_@1.17.17, GluTTC_Chr_12_15097784-15097855_-_@1.17.17, GluTTC_Chr_2_128295086-128295157_-_@1.17.17	3	1	1	2	14	1	2	6	3	1	8	11	4	6	4	0	10	2	9	30	0	7
tRF-17-F2OQFKQ	AGAGAGACATAGAGGTT	5'-tRF	SerTGA_Chr_MT_7229-7299_-_@4.20.17	1	4	0	3	0	0	2	7	2	1	8	0	5	2	0	3	1	1	2	1	1	2
tRF-18-2E489BD3	CAAATCTCGGTGGAACCT	i-tRF	GlnCTG_Chr_23_30037406-30037477_+_@55.72.18, GlnCTG_Chr_19_27761705-27761776_+_@55.72.18, GlnCTG_Chr_10_12743209-12743280_-_@55.72.18, GlnCTG_Chr_23_31135564-31135635_-_@55.72.18	5	3	2	3	1	3	0	0	4	5	8	0	13	5	3	3	5	19	5	2	3	3
tRF-18-7EMQ180O	GTGATCGTATAGTGGTTA	i-tRF	HisGTG_Chr_3_21148775-21148846_+_@4.21.18, HisGTG_Chr_3_20873154-20873225_+_@4.21.18, HisGTG_Chr_10_65234844-65234915_-_@4.21.18, HisGTG_Chr_10_65235579-65235650_+_@4.21.18, HisGTG_Chr_8_29729058-29729129_+_@4.21.18, HisGTG_Chr_3_20898974-20899045_+_@4.21.18, HisGTG_Chr_3_21063580-21063651_+_@4.21.18, HisGTG_Chr_3_21198328-21198399_+_@4.21.18, HisGTG_Chr_3_21348793-21348864_-_@4.21.18, HisGTG_Chr…	4	1	7	2	15	2	16	6	13	1	8	23	12	11	2	11	12	8	5	70	6	13
tRF-18-LI38NJ0K	CGACTCCTGGCTGGCTCG	i-tRF	ArgACG_Chr_23_31574309-31574381_-_@56.73.18, ArgACG_Chr_22_53626359-53626431_+_@56.73.18, ArgACG_Chr_23_31328208-31328280_-_@56.73.18, ArgACG_Chr_23_31292086-31292158_-_@56.73.18, ArgACG_Chr_23_31053877-31053949_+_@56.73.18, ArgACG_Chr_23_31678147-31678219_-_@56.73.18, ArgACG_Chr_23_31410999-31411071_+_@56.73.18, ArgACG_Chr_23_31268990-31269062_+_@56.73.18, ArgACG_Chr_10_21915554-21915626_-_@56.7…	107	13	55	57	33	20	44	33	10	4	8	1	60	38	14	10	8	20	30	72	20	47
tRF-18-U1202KD1	TAACCCAAAGCAAGGCAC	i-tRF	PheGAA_Chr_MT_364-430_+_@13.30.18	0	1	0	0	1	0	0	7	0	0	8	0	0	0	0	8	0	0	0	0	0	1
tRF-19-1NLI38H4	AGGTTCGACTCCTGGCTGG	i-tRF	ArgACG_Chr_22_53626359-53626431_+_@51.69.19, ArgACG_Chr_23_31268990-31269062_+_@51.69.19, ArgACG_Chr_23_31678147-31678219_-_@51.69.19, ArgACG_Chr_23_31410999-31411071_+_@51.69.19, ArgACG_Chr_10_21915554-21915626_-_@51.69.19, ArgACG_Chr_23_31053877-31053949_+_@51.69.19, ArgACG_Chr_23_31328208-31328280_-_@51.69.19, ArgACG_Chr_23_31574309-31574381_-_@51.69.19, ArgACG_Chr_23_31292086-31292158_-_@51.6…	6	15	1	20	21	6	8	2	11	4	8	14	10	7	17	16	16	24	29	5	3	10
tRF-19-LNK8QJI1	CGATTCCCGGGCGGCGCAC	3'-tRF	GlyCCC_Chr_25_546202-546272_-_@54.72.19, GlyCCC_Chr_11_68555263-68555333_-_@54.72.19	2	8	0	2	6	2	3	1	2	4	8	0	0	2	7	7	3	1	0	3	3	0
tRF-19-WB86892K	TCGAATCCCATCCTCGTCG	i-tRF	SerGCT_Chr_29_44399824-44399905_+_@64.82.19, SerGCT_Chr_23_31276395-31276477_-_@65.83.19, SerGCT_Chr_23_31284945-31285026_-_@64.82.19, SerGCT_Chr_23_31285574-31285655_-_@64.82.19, SerGCT_Chr_23_30485808-30485889_-_@64.82.19, SerGCT_Chr_10_36178992-36179073_-_@64.82.19, SerGCT_Chr_19_27830143-27830224_+_@64.82.19, SerGCT_Chr_13_78032434-78032515_-_@64.82.19, SerGCT_Chr_23_31275759-31275840_-_@64.8…	5	8	10	7	9	4	11	11	13	5	8	9	2	6	15	5	7	15	8	5	8	14
tRF-20-BXDNW4R3	AACTAAAGTTTCGTGGGGGT	i-tRF	AsnGTT_Chr_MT_5446-5518_-_@37.56.20	3	3	0	0	1	0	2	2	7	2	8	3	6	0	0	23	2	0	0	3	6	3
tRF-20-U0H2RZO9	TAAAGATAGAGGTTTGACTC	i-tRF	TyrGTA_Chr_MT_5618-5685_-_@37.56.20	1	3	3	1	2	2	1	3	2	0	8	2	1	0	2	6	4	1	0	0	0	3
tRF-20-WPRLXN4V	TCTAGGGGTATGATTCTCGC	i-tRF	ProAGG_Chr_4_92756488-92756559_+_@11.30.20, ProAGG_Chr_3_91675780-91675851_-_@11.30.20, ProCGG_Chr_19_27847742-27847813_-_@11.30.20, ProCGG_Chr_3_1004082-1004153_-_@11.30.20, ProAGG_Chr_10_26482156-26482227_+_@11.30.20, ProTGG_Chr_25_2625955-2626026_+_@11.30.20, ProAGG_Chr_10_26484896-26484967_+_@11.30.20, ProTGG_Chr_NW_020190356.1_18510-18581_+_@11.30.20, ProAGG_Chr_25_2624494-2624565_+_@11.30.2…	8	26	11	14	6	37	31	4	5	6	8	17	9	30	3	22	6	51	13	11	10	10
tRF-20-ZS9K72P6	TTTCGTGGGGGTGGAGCCCA	i-tRF	AsnGTT_Chr_MT_5446-5518_-_@45.64.20	4	13	4	18	17	8	12	19	26	4	8	5	14	18	0	17	22	11	13	8	5	9
tRF-21-4B797KR8B	CTAAAGTTTCGTGGGGGTGGA	i-tRF	AsnGTT_Chr_MT_5446-5518_-_@39.59.21	1	6	3	8	3	2	7	1	2	0	8	9	10	7	6	19	13	4	3	10	7	9
tRF-22-2QR7F8YKI	CACATGGTCTAGCGGTTAGGAT	i-tRF	GluTTC_Chr_21_3228261-3228332_-_@4.25.22, GluTTC_Chr_12_15097784-15097855_-_@4.25.22, GluTTC_Chr_2_128295086-128295157_-_@4.25.22	0	0	2	0	3	2	1	5	3	2	8	5	5	4	4	2	6	3	6	21	2	3
tRF-22-83ML5F823	TCAGTCGGTAGAGCATCAGACT	i-tRF	LysTTT_Chr_19_27761050-27761122_+_@12.33.22, LysTTT_Chr_23_30158659-30158731_+_@12.33.22, LysTTT_Chr_16_2248304-2248376_-_@12.33.22, LysTTT_Chr_23_31089834-31089906_+_@12.33.22, LysTTT_Chr_23_31093113-31093185_-_@12.33.22, LysTTT_Chr_15_82774048-82774120_-_@12.33.22, LysTTT_Chr_23_31054701-31054773_+_@12.33.22, LysTTT_Chr_15_82772306-82772378_+_@12.33.22, LysTTT_Chr_23_30029666-30029738_-_@12.33.…	8	4	9	17	11	10	6	2	4	4	8	2	20	12	5	9	19	6	10	9	5	9
tRF-22-B3YWRK90J	AAAGTTTCGTGGGGGTGGAGCC	i-tRF	AsnGTT_Chr_MT_5446-5518_-_@41.62.22	1	9	4	4	0	0	1	0	0	1	8	1	8	0	1	3	5	3	2	7	6	0
tRF-22-VL7X8W9MQ	TAGTAGTTTATCCGTTGGTCTT	i-tRF	LeuTAG_Chr_MT_12038-12108_+_@13.34.22	0	5	1	1	8	2	2	7	14	1	8	6	1	0	4	10	6	0	4	1	5	3
tRF-23-9N1EWJQ7D1	TGGTTAGGATTCGGCGCTCTCAC	i-tRF	GluCTC_Chr_7_42660785-42660856_+_@16.38.23, GluCTC_Chr_NW_020190592.1_1276-1347_-_@16.38.23, GluCTC_Chr_NW_020190592.1_20281-20352_-_@16.38.23, GluCTC_Chr_NW_020190592.1_10784-10855_-_@16.38.23, GluCTC_Chr_3_8098331-8098402_-_@16.38.23, GluCTC_Chr_23_30014669-30014740_-_@16.38.23, GluCTC_Chr_NW_020190592.1_29782-29853_-_@16.38.23, GluCTC_Chr_3_21352358-21352429_-_@16.38.23, GluCTC_Chr_9_25530031-…	0	2	12	2	5	10	9	7	9	4	8	4	5	3	11	18	3	15	5	17	19	6
tRF-23-K5I34JRXDX	CCCACATGGTCTAGCGGTTAGGA	5'-tRF	GluTTC_Chr_12_15097784-15097855_-_@2.24.23, GluTTC_Chr_21_3228261-3228332_-_@2.24.23, GluTTC_Chr_2_128295086-128295157_-_@2.24.23	1	0	0	0	1	2	3	0	3	1	8	3	0	1	1	3	2	1	1	7	1	2
tRF-23-MUWLV47P01	CGTGATCGTATAGTGGTTAGTAC	i-tRF	HisGTG_Chr_NW_020191468.1_8497-8568_+_@3.25.23, HisGTG_Chr_3_21049256-21049327_-_@3.25.23, HisGTG_Chr_3_21227690-21227761_-_@3.25.23, HisGTG_Chr_3_21063580-21063651_+_@3.25.23, HisGTG_Chr_3_21276035-21276106_-_@3.25.23, HisGTG_Chr_3_20873154-20873225_+_@3.25.23, HisGTG_Chr_3_21348793-21348864_-_@3.25.23, HisGTG_Chr_3_21015831-21015902_-_@3.25.23, HisGTG_Chr_10_65234844-65234915_-_@3.25.23, HisGTG…	1	2	4	8	11	10	21	6	10	1	8	31	6	14	1	11	14	17	7	72	5	21
tRF-23-R9MP9P9NDD	GGTTCCGTAGTGTAGTGGTTATC	5'-tRF	ValTAC_Chr_X_124770762-124770834_+_@1.23.23	4	6	10	4	9	4	30	10	11	4	8	4	20	8	1	20	18	22	14	75	19	44
tRF-23-XMSL73VLD5	TGATCGTATAGTGGTTAGTACTC	i-tRF	HisGTG_Chr_3_21063580-21063651_+_@5.27.23, HisGTG_Chr_3_21227690-21227761_-_@5.27.23, HisGTG_Chr_3_21148775-21148846_+_@5.27.23, HisGTG_Chr_8_29729058-29729129_+_@5.27.23, HisGTG_Chr_3_21015831-21015902_-_@5.27.23, HisGTG_Chr_10_65234844-65234915_-_@5.27.23, HisGTG_Chr_3_20873154-20873225_+_@5.27.23, HisGTG_Chr_3_20898974-20899045_+_@5.27.23, HisGTG_Chr_10_65235579-65235650_+_@5.27.23, HisGTG_Chr…	2	0	0	0	6	2	9	1	7	1	8	8	5	2	1	4	4	0	0	27	1	5
tRF-24-5SVP9N15JP	GATCGTATAGTGGTTAGTACTCTG	i-tRF	HisGTG_Chr_3_21148775-21148846_+_@6.29.24, HisGTG_Chr_3_20873154-20873225_+_@6.29.24, HisGTG_Chr_10_65234844-65234915_-_@6.29.24, HisGTG_Chr_10_65235579-65235650_+_@6.29.24, HisGTG_Chr_8_29729058-29729129_+_@6.29.24, HisGTG_Chr_3_20898974-20899045_+_@6.29.24, HisGTG_Chr_3_21063580-21063651_+_@6.29.24, HisGTG_Chr_3_21198328-21198399_+_@6.29.24, HisGTG_Chr_3_21348793-21348864_-_@6.29.24, HisGTG_Chr…	2	0	1	2	1	1	4	2	1	0	8	6	4	1	1	3	1	1	0	20	2	4
tRF-24-7P596VW61M	GTTAGGATTCGGCGCTCTCACCGC	i-tRF	GluCTC_Chr_9_25530031-25530102_+_@18.41.24, GluCTC_Chr_NW_020190592.1_1276-1347_-_@18.41.24, GluCTC_Chr_3_21352358-21352429_-_@18.41.24, GluCTC_Chr_NW_020190592.1_29782-29853_-_@18.41.24, GluCTC_Chr_7_42660785-42660856_+_@18.41.24, GluCTC_Chr_NW_020190592.1_20281-20352_-_@18.41.24, GluCTC_Chr_3_8098331-8098402_-_@18.41.24, GluCTC_Chr_23_30014669-30014740_-_@18.41.24, GluCTC_Chr_NW_020190592.1_107…	0	4	8	8	1	3	6	6	3	4	8	7	6	3	1	7	5	5	1	6	3	1
tRF-25-4B797KR8FR	CTAAAGTTTCGTGGGGGTGGAGCCC	i-tRF	AsnGTT_Chr_MT_5446-5518_-_@39.63.25	0	3	0	4	8	0	19	19	7	3	8	10	15	2	4	8	7	7	2	5	3	13
tRF-25-9MVKS4I7LZ	TGGTCTAGGGGTATGATTCTCGCTT	i-tRF	ProTGG_Chr_25_2630255-2630326_+_@8.32.25, ProTGG_Chr_NW_020190356.1_18510-18581_+_@8.32.25, ProAGG_Chr_3_1003350-1003421_+_@8.32.25, ProCGG_Chr_3_1004082-1004153_-_@8.32.25, ProTGG_Chr_25_2628848-2628919_+_@8.32.25, ProAGG_Chr_25_2605484-2605555_-_@8.32.25, ProAGG_Chr_23_31554422-31554493_-_@8.32.25, ProCGG_Chr_23_31380820-31380891_-_@8.32.25, ProTGG_Chr_10_26413416-26413487_-_@8.32.25, ProAGG_Ch…	7	0	0	1	5	2	26	1	1	2	8	8	5	13	0	3	5	1	9	32	4	11
tRF-25-EOOJVQF5U1	ACTAAGAAGCTATATAGCACTAACC	5'-tRF	LysTTT_Chr_MT_8061-8127_+_@2.26.25	2	1	0	0	0	2	3	0	1	1	8	2	3	2	0	1	0	0	2	0	1	1
tRF-26-JQR7F8YKIRE	CATATGGTCTAGCGGTTAGGATTCCT	i-tRF	GluTTC_Chr_12_11276302-11276373_-_@4.29.26, GluTTC_Chr_2_1313370-1313441_-_@4.29.26	0	4	1	5	20	3	9	2	2	2	8	12	9	7	0	5	13	7	22	55	6	11
tRF-26-KL9MVH7P59D	CCATATGGTCTAGCGGTTAGGATTCC	i-tRF	GluTTC_Chr_2_1313370-1313441_-_@3.28.26, GluTTC_Chr_12_11276302-11276373_-_@3.28.26	0	0	0	0	0	0	2	1	0	0	8	2	1	0	0	4	0	0	0	3	0	2
tRF-26-QWUIB3YWRKE	GCTGTTAACTAAAGTTTCGTGGGGGT	i-tRF	AsnGTT_Chr_MT_5446-5518_-_@31.56.26	0	11	0	1	2	0	4	1	3	1	8	9	0	1	2	12	6	6	3	4	19	7
tRF-27-F91SS2PMFIQ	AGCTCAGTCGGTAGAGCATCAGACTTT	i-tRF	LysTTT_Chr_16_2248304-2248376_-_@9.35.27, LysTTT_Chr_23_30111079-30111151_-_@9.35.27, LysTTT_Chr_23_30029666-30029738_-_@9.35.27, LysTTT_Chr_23_30158659-30158731_+_@9.35.27, LysTTT_Chr_23_31089834-31089906_+_@9.35.27, LysTTT_Chr_19_27761050-27761122_+_@9.35.27, LysTTT_Chr_23_31054701-31054773_+_@9.35.27, LysTTT_Chr_15_82774048-82774120_-_@9.35.27, LysTTT_Chr_23_31230715-31230787_+_@9.35.27, LysTT…	1	0	3	0	2	0	10	3	2	1	8	0	0	1	1	0	0	0	0	0	0	1
tRF-27-WOV59MZLB6L	TCTAATATACTGGTCTTGTAAACCAGA	i-tRF	ThrTGT_Chr_MT_15658-15726_+_@14.40.27	0	0	1	0	0	0	1	1	8	0	8	5	0	1	0	7	2	1	0	2	0	0
tRF-28-2QR7F8YKIR04	CACATGGTCTAGCGGTTAGGATTCCTGG	i-tRF	GluTTC_Chr_2_128295086-128295157_-_@4.31.28, GluTTC_Chr_21_3228261-3228332_-_@4.31.28, GluTTC_Chr_12_15097784-15097855_-_@4.31.28	4	9	4	3	39	8	4	8	16	2	8	32	12	10	10	16	27	6	28	121	7	19
tRF-28-43RX6NMH49V	CTAGTGGTTAGGATTCGGCGCTCTCACC	i-tRF	GluCTC_Chr_9_25530031-25530102_+_@12.39.28, GluCTC_Chr_7_42660785-42660856_+_@12.39.28, GluCTC_Chr_3_8098331-8098402_-_@12.39.28, GluCTC_Chr_NW_020190592.1_1276-1347_-_@12.39.28, GluCTC_Chr_23_30014669-30014740_-_@12.39.28, GluCTC_Chr_NW_020190592.1_10784-10855_-_@12.39.28, GluCTC_Chr_NW_020190592.1_20281-20352_-_@12.39.28, GluCTC_Chr_3_21352358-21352429_-_@12.39.28	5	4	4	0	0	0	6	3	8	4	8	1	3	1	0	0	2	2	1	8	5	2
tRF-28-R9JP9PMNH50D	GGTTCCATAGTGTAGCGGTTATCACGTC	5'-tRF	ValTAC_Chr_15_82766873-82766945_-_@1.28.28	1	0	0	1	0	3	3	2	0	0	8	0	1	0	0	3	0	0	0	0	0	0
tRF-28-VI7O4B797KDZ	TAGCTGTTAACTAAAGTTTCGTGGGGGT	i-tRF	AsnGTT_Chr_MT_5446-5518_-_@29.56.28	2	6	1	0	1	3	18	1	1	3	8	4	5	5	2	5	8	7	2	11	10	10
tRF-28-YJ9XEO1ZM8DY	TTAGCTGTTAACTAAAGTTTCGTGGGGG	i-tRF	AsnGTT_Chr_MT_5446-5518_-_@28.55.28	3	0	0	2	0	0	3	3	2	1	8	2	2	2	0	8	1	6	2	2	1	1
tRF-29-B4I9O9IPIQIE	AAATGATTTCGACTCATTAGATTATGATT	i-tRF	ArgTCG_Chr_MT_10170-10238_+_@24.52.29	1	2	1	0	0	0	0	3	3	1	8	6	1	0	0	11	2	15	0	0	0	1
tRF-29-KF9MVH7P59H4	CCACATGGTCTAGCGGTTAGGATTCCTGG	i-tRF	GluTTC_Chr_12_15097784-15097855_-_@3.31.29, GluTTC_Chr_2_128295086-128295157_-_@3.31.29, GluTTC_Chr_21_3228261-3228332_-_@3.31.29	9	3	2	6	25	10	3	10	12	3	8	36	8	8	6	11	21	8	18	67	1	23
tRF-30-9MV47P596VW6	TGGTCTAGTGGTTAGGATTCGGCGCTCTCA	i-tRF	GluCTC_Chr_3_21352358-21352429_-_@8.37.30, GluCTC_Chr_NW_020190592.1_1276-1347_-_@8.37.30, GluCTC_Chr_9_25530031-25530102_+_@8.37.30, GluCTC_Chr_NW_020190592.1_20281-20352_-_@8.37.30, GluCTC_Chr_3_8098331-8098402_-_@8.37.30, GluCTC_Chr_23_30014669-30014740_-_@8.37.30, GluCTC_Chr_7_42660785-42660856_+_@8.37.30, GluCTC_Chr_NW_020190592.1_10784-10855_-_@8.37.30	5	9	6	7	6	15	11	6	11	0	8	5	1	2	9	16	5	6	8	11	10	8
tRF-30-JJ6RRNLIK8V8	CAGGCGGCCCGGGTTCGACTCCCGGTATGG	i-tRF	GluTTC_Chr_12_11276302-11276373_-_@40.69.30, GluTTC_Chr_2_1313370-1313441_-_@40.69.30	16	20	9	11	36	23	40	7	16	4	8	36	29	20	13	19	63	10	18	94	3	13
tRF-30-PS5P4PW3FJHP	GCCCGGATAGCTCAGTCGGTAGAGCATCAG	5'-tRF	LysTTT_Chr_16_2247970-2248042_+_@1.30.30, LysTTT_Chr_15_82772306-82772378_+_@1.30.30, LysTTT_Chr_15_82774048-82774120_-_@1.30.30, LysTTT_Chr_23_31054701-31054773_+_@1.30.30, LysTTT_Chr_23_30158659-30158731_+_@1.30.30, LysTTT_Chr_23_30029666-30029738_-_@1.30.30, LysTTT_Chr_16_2248304-2248376_-_@1.30.30, LysTTT_Chr_19_27761050-27761122_+_@1.30.30	13	8	5	6	53	6	1	3	19	1	8	17	23	30	17	34	12	3	28	25	8	19
tRF-31-1HPSR9O9337KB	AGGCGGCCCGGGTTCGACTCCCGGTGTGGGA	i-tRF	GluTTC_Chr_21_3228261-3228332_-_@41.71.31, GluTTC_Chr_12_15097784-15097855_-_@41.71.31	9	15	0	4	13	8	8	6	13	1	8	19	9	6	6	19	24	5	5	35	2	5
tRF-31-FP18LPMBQ4NKD	AGCAGAGTGGCGCAGCGGAAGCGTGCTGGGC	5-half	iMetCAT_Chr_23_31234924-31234995_+_@1.31.31, iMetCAT_Chr_23_30944121-30944192_+_@1.31.31, iMetCAT_Chr_23_31687054-31687125_+_@1.31.31, iMetCAT_Chr_23_31019522-31019593_-_@1.31.31, iMetCAT_Chr_3_16711608-16711679_-_@1.31.31, iMetCAT_Chr_18_54662068-54662139_-_@1.31.31, iMetCAT_Chr_23_31695649-31695720_-_@1.31.31, iMetCAT_Chr_12_21711736-21711807_-_@1.31.31, iMetCAT_Chr_23_31121523-31121594_-_@1.31…	0	0	0	0	1	3	7	7	3	1	8	0	1	3	0	0	3	0	1	0	0	1
tRF-31-I89NJ4S2I7L70	ATTGGTGGTTCAGTGGTAGAATTCTCGCCTG	i-tRF	GlyGCC_Chr_18_1423807-1423877_+_@3.33.31, GlyGCC_Chr_18_1416064-1416134_-_@3.33.31, GlyGCC_Chr_2_39839393-39839463_+_@3.33.31, GlyGCC_Chr_18_1416704-1416774_-_@3.33.31, GlyGCC_Chr_3_8034296-8034366_+_@3.33.31, GlyGCC_Chr_19_27767594-27767664_+_@3.33.31, GlyGCC_Chr_23_31686620-31686690_+_@3.33.31, GlyGCC_Chr_23_30943694-30943764_+_@3.33.31, GlyGCC_Chr_18_1819426-1819496_+_@3.33.31	17	32	34	25	24	44	39	12	21	8	8	12	29	30	11	22	12	64	15	35	16	33
tRF-31-I89NJ4S2I7L7D	ATTGGTGGTTCAGTGGTAGAATTCTCGCCTC	i-tRF	GlyCCC_Chr_3_20877476-20877546_+_@3.33.31, GlyCCC_Chr_3_21210205-21210275_+_@3.33.31, GlyCCC_Chr_3_21085364-21085434_+_@3.33.31, GlyCCC_Chr_3_21208694-21208764_+_@3.33.31, GlyCCC_Chr_28_40004077-40004147_+_@3.33.31, GlyCCC_Chr_3_21206921-21206991_-_@3.33.31, GlyCCC_Chr_3_21112718-21112788_+_@3.33.31	4	2	2	2	1	2	9	0	4	0	8	1	0	0	5	1	1	5	3	1	1	3
tRF-31-ROD8N020JXOYE	GGTAAAATGGCTGAGCAAAGCATTAGACTGT	5-half	TyrGTA_Chr_MT_5618-5685_-_@1.31.31	1	2	0	1	8	2	18	0	6	4	8	2	4	5	2	0	6	16	0	0	7	4
tRF-31-UIB3YWRK90K5D	TAACTAAAGTTTCGTGGGGGTGGAGCCCACC	i-tRF	AsnGTT_Chr_MT_5446-5518_-_@36.66.31	6	3	0	3	5	0	7	6	11	1	8	1	5	8	8	7	4	7	5	7	0	12
tRF-32-7OR8J0K8UNPLF	GTTAAGGTGGCAGAGCCCGGTAATTGCATAAA	5'-tRF	LeuTAA_Chr_MT_3024-3098_+_@1.32.32	1	6	0	1	4	7	16	8	5	3	8	4	6	1	1	12	6	3	9	11	1	9
tRF-32-DBNID9VV86V7F	AAGAACTGCTAATTCTATGCTCCCATATCTAA	i-tRF	SerGCT_Chr_MT_11977-12036_+_@13.44.32	1	6	2	1	1	4	13	7	4	4	8	4	7	0	0	10	3	18	5	6	4	3
tRF-32-ON4VN1EH6KK8N	GAATTCTCGCCTGCCACGCGGGAGGCCCGGGT	i-tRF	GlyGCC_Chr_NW_020190592.1_31695-31765_-_@21.52.32, GlyGCC_Chr_NW_020190592.1_23486-23556_+_@21.52.32, GlyGCC_Chr_18_1819426-1819496_+_@21.52.32, GlyGCC_Chr_19_27767594-27767664_+_@21.52.32, GlyGCC_Chr_18_1416704-1416774_-_@21.52.32, GlyGCC_Chr_18_1416064-1416134_-_@21.52.32, GlyGCC_Chr_23_31686620-31686690_+_@21.52.32, GlyGCC_Chr_3_8100275-8100345_-_@21.52.32, GlyGCC_Chr_3_8034296-8034366_+_@21.5…	10	15	6	8	8	3	73	8	12	9	8	4	5	7	7	44	4	33	22	24	33	7
tRF-33-6978WPRLXN4V05	GGCTCGTTGGTCTAGGGGTATGATTCTCGCTTC	5-half	ProCGG_Chr_3_1004082-1004153_-_@1.33.33, ProCGG_Chr_19_27847742-27847813_-_@1.33.33, ProCGG_Chr_25_2614114-2614185_+_@1.33.33, ProCGG_Chr_23_31380820-31380891_-_@1.33.33	3	0	1	2	8	10	13	4	4	1	8	4	6	4	0	1	22	6	4	78	0	8
tRF-34-JY7383RPD9W1JV	CATTGGTGGTTCAGTGGTAGAATTCTCGCCTGCC	5'-tRF	GlyGCC_Chr_2_39839393-39839463_+_@2.35.34, GlyGCC_Chr_18_1819426-1819496_+_@2.35.34, GlyGCC_Chr_23_31686620-31686690_+_@2.35.34, GlyGCC_Chr_19_27767594-27767664_+_@2.35.34, GlyGCC_Chr_18_1423807-1423877_+_@2.35.34, GlyGCC_Chr_23_30943694-30943764_+_@2.35.34, GlyGCC_Chr_18_1416704-1416774_-_@2.35.34, GlyGCC_Chr_18_1416064-1416134_-_@2.35.34, GlyGCC_Chr_3_8034296-8034366_+_@2.35.34	10	7	5	3	5	10	15	12	3	6	8	8	13	9	10	32	16	24	18	24	10	12
tRF-34-LPD3387SFRJ4HR	CGCAGAAGGTCCTGGGTTCGAGCCCCAGTGGAAC	i-tRF	ValTAC_Chr_X_124770762-124770834_+_@38.71.34, ValTAC_Chr_15_82766873-82766945_-_@38.71.34	2	28	2	3	17	30	10	8	4	4	8	13	3	8	2	17	14	0	17	5	1	11
tRF-35-9MV47P596VW631	TGGTCTAGTGGTTAGGATTCGGCGCTCTCACCGCC	i-tRF	GluCTC_Chr_9_25530031-25530102_+_@8.42.35, GluCTC_Chr_NW_020190592.1_1276-1347_-_@8.42.35, GluCTC_Chr_3_21352358-21352429_-_@8.42.35, GluCTC_Chr_7_42660785-42660856_+_@8.42.35, GluCTC_Chr_NW_020190592.1_20281-20352_-_@8.42.35, GluCTC_Chr_3_8098331-8098402_-_@8.42.35, GluCTC_Chr_23_30014669-30014740_-_@8.42.35, GluCTC_Chr_NW_020190592.1_10784-10855_-_@8.42.35	1	3	2	0	6	0	9	5	7	0	8	2	5	1	0	5	2	6	4	3	10	1
tRF-35-PNR8YP9LON4V4R	GCATTGGTGGTTCAGTGGTAGAATTCTCGCCTCCC	5'-tRF	GlyCCC_Chr_3_20877476-20877546_+_@1.35.35, GlyCCC_Chr_3_21210205-21210275_+_@1.35.35, GlyCCC_Chr_3_21085364-21085434_+_@1.35.35, GlyCCC_Chr_3_21208694-21208764_+_@1.35.35, GlyCCC_Chr_28_40004077-40004147_+_@1.35.35, GlyCCC_Chr_3_21206921-21206991_-_@1.35.35, GlyCCC_Chr_3_21112718-21112788_+_@1.35.35	9	0	3	8	5	14	16	4	7	2	8	2	0	6	1	7	7	4	7	6	12	3
tRF-36-2S3HPSR95933JKB	CACCGCCGCGGCCCGGGTTCGATTCCCGGTCAGGGA	i-tRF	GluCTC_Chr_NW_020190592.1_10784-10855_-_@36.71.36, GluCTC_Chr_NW_020190592.1_1276-1347_-_@36.71.36, GluCTC_Chr_7_42660785-42660856_+_@36.71.36, GluCTC_Chr_NW_020190592.1_20281-20352_-_@36.71.36, GluTTC_Chr_3_20897689-20897760_-_@36.71.36, GluTTC_Chr_3_21113479-21113550_-_@36.71.36, GluCTC_Chr_NW_020190592.1_29782-29853_-_@36.71.36, GluTTC_Chr_3_21317723-21317794_+_@36.71.36, GluCTC_Chr_23_3001466…	7	1	3	0	5	6	6	3	6	1	8	1	3	5	1	7	1	0	2	2	0	0
tRF-37-2XF04LVF4DNZDNH	CACTAAGAAGCTATATAGCACTAACCTTTTAAGTTAG	5'-tRF	LysTTT_Chr_MT_8061-8127_+_@1.37.37	7	11	0	3	3	24	25	8	6	3	8	2	13	10	0	2	3	22	0	8	15	10
tRF-37-PNR8YP9LON4VN11	GCATTGGTGGTTCAGTGGTAGAATTCTCGCCTGCCAC	5'-tRF	GlyGCC_Chr_2_39839393-39839463_+_@1.37.37, GlyGCC_Chr_18_1819426-1819496_+_@1.37.37, GlyGCC_Chr_23_31686620-31686690_+_@1.37.37, GlyGCC_Chr_19_27767594-27767664_+_@1.37.37, GlyGCC_Chr_18_1423807-1423877_+_@1.37.37, GlyGCC_Chr_23_30943694-30943764_+_@1.37.37, GlyGCC_Chr_18_1416704-1416774_-_@1.37.37, GlyGCC_Chr_18_1416064-1416134_-_@1.37.37, GlyGCC_Chr_3_8034296-8034366_+_@1.37.37	5	14	0	5	2	5	9	8	2	4	8	2	8	6	1	12	3	1	8	2	12	3
tRF-38-3IRW18V6XO59KNDQ	CCGCTGGTGTAGTGGTATCATGCAAGATTCCCATTCTT	i-tRF	GlyCCC_Chr_25_546202-546272_-_@4.41.38, GlyCCC_Chr_11_68555263-68555333_-_@4.41.38	3	6	0	3	4	4	11	11	3	11	8	3	1	1	1	8	4	16	6	2	6	7
tRF-40-3JVIJMRPFQRDWXHR	CCGGCTAGCTCAGTCGGTAGAGCATGGGACTCTTAATCCC	i-tRF	LysCTT_Chr_10_70547066-70547138_-_@3.42.40, LysCTT_Chr_21_30269857-30269929_-_@3.42.40	8	14	5	18	9	10	33	9	2	8	8	12	6	11	13	29	20	51	16	26	11	38
tRF-40-7OR8J0K8UNPLBIUD	GTTAAGGTGGCAGAGCCCGGTAATTGCATAAAACTTAAAC	5'-tRF	LeuTAA_Chr_MT_3024-3098_+_@1.40.40	5	4	2	1	3	6	10	11	2	6	8	2	6	0	0	18	1	3	4	12	4	0
tRF-44-1OR6QOY04MR1J5KU07	AGTAAGGTCAGCTAATTAAGCTATCGGGCCCATACCCCGAAAAT	5'-tRF	MetCAT_Chr_MT_4197-4265_+_@1.44.44	5	70	3	7	7	39	37	12	5	19	8	4	19	4	2	35	0	13	1	1	8	3
tRF-44-PNR8YP9LON4V4REHIS	GCATTGGTGGTTCAGTGGTAGAATTCTCGCCTCCCACGCGGGAG	5'-tRF	GlyCCC_Chr_3_21208694-21208764_+_@1.44.44, GlyCCC_Chr_3_21206921-21206991_-_@1.44.44, GlyCCC_Chr_3_21112718-21112788_+_@1.44.44, GlyCCC_Chr_3_21210205-21210275_+_@1.44.44	3	5	7	5	6	6	18	5	1	10	8	2	5	2	9	3	12	0	3	2	4	7
tRF-16-5SVP9NB	GATCGTATAGTGGTTA	i-tRF	HisGTG_Chr_3_21276035-21276106_-_@6.21.16, HisGTG_Chr_3_21227690-21227761_-_@6.21.16, HisGTG_Chr_NW_020191468.1_8497-8568_+_@6.21.16, HisGTG_Chr_10_65237111-65237182_+_@6.21.16, HisGTG_Chr_10_65235579-65235650_+_@6.21.16, HisGTG_Chr_3_21063580-21063651_+_@6.21.16, HisGTG_Chr_3_21049256-21049327_-_@6.21.16, HisGTG_Chr_3_21015831-21015902_-_@6.21.16, HisGTG_Chr_8_29729058-29729129_+_@6.21.16, HisGT…	0	1	2	3	5	4	9	6	9	3	7	14	3	7	1	4	3	4	8	45	4	7
tRF-18-WD8SS4DX	TCGACTCCCGGTATGGGA	i-tRF	GluTTC_Chr_2_1313370-1313441_-_@54.71.18, GluTTC_Chr_12_11276302-11276373_-_@54.71.18	1	3	0	0	1	3	1	5	1	1	7	2	2	3	1	4	2	3	4	1	1	3
tRF-19-U45O6QJ9	TAATGGATAAGGCATTGGC	i-tRF	ArgCCT_Chr_4_102877745-102877817_+_@13.31.19, ArgCCT_Chr_25_2591451-2591523_+_@13.31.19	2	2	2	2	2	2	1	2	2	0	7	3	1	1	0	9	1	0	0	2	2	4
tRF-20-5SVP9N15	GATCGTATAGTGGTTAGTAC	i-tRF	HisGTG_Chr_3_21276035-21276106_-_@6.25.20, HisGTG_Chr_3_21218714-21218785_-_@6.25.20, HisGTG_Chr_3_20873154-20873225_+_@6.25.20, HisGTG_Chr_10_65237111-65237182_+_@6.25.20, HisGTG_Chr_10_65235579-65235650_+_@6.25.20, HisGTG_Chr_8_29729058-29729129_+_@6.25.20, HisGTG_Chr_3_21049256-21049327_-_@6.25.20, HisGTG_Chr_NW_020191468.1_8497-8568_+_@6.25.20, HisGTG_Chr_3_21348793-21348864_-_@6.25.20, HisGT…	4	2	3	3	5	1	16	3	5	3	7	17	3	6	5	5	4	3	4	52	5	5
tRF-20-86J8WPMN	TCCCACATGGTCTAGCGGTT	5'-tRF	GluTTC_Chr_12_15097784-15097855_-_@1.20.20, GluTTC_Chr_2_128295086-128295157_-_@1.20.20, GluTTC_Chr_21_3228261-3228332_-_@1.20.20	5	10	3	3	9	8	14	5	14	2	7	10	3	6	3	6	16	10	11	35	5	8
tRF-20-WEKSPM85	TCGATCCCCGGCATCTCCAC	3'-tRF	AlaCGC_Chr_6_37118306-37118377_-_@54.73.20, AlaTGC_Chr_23_30179834-30179905_-_@54.73.20, AlaCGC_Chr_23_30164841-30164912_+_@54.73.20, AlaTGC_Chr_23_30125517-30125588_-_@54.73.20, AlaTGC_Chr_7_40344975-40345046_+_@54.73.20, AlaCGC_Chr_23_31556129-31556200_-_@54.73.20, AlaTGC_Chr_23_30183915-30183986_+_@54.73.20, AlaTGC_Chr_17_50880741-50880812_+_@54.73.20	3	10	4	2	3	8	8	2	2	0	7	0	2	4	1	11	7	15	9	20	8	6
tRF-21-1NLI38NJE	AGGTTCGACTCCTGGCTGGCT	i-tRF	ArgACG_Chr_23_31268990-31269062_+_@51.71.21, ArgACG_Chr_23_31574309-31574381_-_@51.71.21, ArgACG_Chr_23_31053877-31053949_+_@51.71.21, ArgACG_Chr_23_31292086-31292158_-_@51.71.21, ArgACG_Chr_10_21915554-21915626_-_@51.71.21, ArgACG_Chr_23_31678147-31678219_-_@51.71.21, ArgACG_Chr_22_53626359-53626431_+_@51.71.21, ArgACG_Chr_23_31328208-31328280_-_@51.71.21, ArgACG_Chr_23_31410999-31411071_+_@51.7…	2	4	0	2	5	0	0	2	0	0	7	8	1	1	1	0	0	2	3	1	0	5
tRF-21-JMRPFQJDE	CAGTCGGTAGAGCATCAGACT	i-tRF	LysTTT_Chr_16_2247970-2248042_+_@13.33.21, LysTTT_Chr_15_82772306-82772378_+_@13.33.21, LysTTT_Chr_23_31230715-31230787_+_@13.33.21, LysTTT_Chr_15_82774048-82774120_-_@13.33.21, LysTTT_Chr_23_30111079-30111151_-_@13.33.21, LysTTT_Chr_23_31093113-31093185_-_@13.33.21, LysTTT_Chr_23_31054701-31054773_+_@13.33.21, LysTTT_Chr_23_31557018-31557090_+_@13.33.21, LysTTT_Chr_23_30158659-30158731_+_@13.33.…	1	7	0	0	5	5	2	1	1	5	7	1	3	3	1	1	1	2	1	4	0	2
tRF-21-MNH5SYNXD	CGGTTATCACGTCTGCTTTAC	i-tRF	ValTAC_Chr_15_82766873-82766945_-_@16.36.21	1	1	1	4	9	0	4	2	1	0	7	4	2	1	2	2	4	0	0	5	3	15
tRF-21-VXEPUPNDE	TATTAACTAGTACAGCTGACT	i-tRF	GlyTCC_Chr_MT_9754-9822_+_@11.31.21	4	3	2	4	3	3	7	6	1	1	7	1	5	9	0	1	3	1	6	1	0	3
tRF-21-W3FJHPEZE	TCGGTAGAGCATCAGACTTTT	i-tRF	LysTTT_Chr_15_82772306-82772378_+_@16.36.21, LysTTT_Chr_23_31089834-31089906_+_@16.36.21, LysTTT_Chr_16_2247970-2248042_+_@16.36.21, LysTTT_Chr_23_31557018-31557090_+_@16.36.21, LysTTT_Chr_23_31093113-31093185_-_@16.36.21, LysTTT_Chr_23_31230715-31230787_+_@16.36.21, LysTTT_Chr_16_2248304-2248376_-_@16.36.21, LysTTT_Chr_23_31054701-31054773_+_@16.36.21, LysTTT_Chr_23_30029666-30029738_-_@16.36.21…	6	4	5	4	6	4	0	5	11	0	7	1	4	8	2	10	6	7	3	1	3	3
tRF-22-DIH8P6URK	AAGCTATCGGGCCCATACCCCG	i-tRF	MetCAT_Chr_MT_4197-4265_+_@18.39.22	4	6	0	2	1	2	3	5	3	3	7	1	14	1	2	21	2	6	2	2	0	5
tRF-22-ZLB65B621	TTGTAAACCAGAGAAGGAGAAC	i-tRF	ThrTGT_Chr_MT_15658-15726_+_@29.50.22	3	3	11	11	7	3	3	13	2	0	7	0	27	4	6	3	4	5	12	12	3	1
tRF-23-5SVP9N1503	GATCGTATAGTGGTTAGTACTCT	i-tRF	HisGTG_Chr_3_21148775-21148846_+_@6.28.23, HisGTG_Chr_3_20873154-20873225_+_@6.28.23, HisGTG_Chr_10_65234844-65234915_-_@6.28.23, HisGTG_Chr_10_65235579-65235650_+_@6.28.23, HisGTG_Chr_8_29729058-29729129_+_@6.28.23, HisGTG_Chr_3_20898974-20899045_+_@6.28.23, HisGTG_Chr_3_21063580-21063651_+_@6.28.23, HisGTG_Chr_3_21198328-21198399_+_@6.28.23, HisGTG_Chr_3_21348793-21348864_-_@6.28.23, HisGTG_Chr…	4	2	2	3	3	1	12	3	1	3	7	11	1	3	3	3	4	3	1	33	1	8
tRF-23-7O4B797KDZ	GTTAACTAAAGTTTCGTGGGGGT	i-tRF	AsnGTT_Chr_MT_5446-5518_-_@34.56.23	2	0	0	0	0	3	4	3	4	2	7	3	1	7	0	17	5	0	1	12	6	4
tRF-24-18YKISQIH2	AGTGGTTAGGATTCGGCGCTCTCA	i-tRF	GluCTC_Chr_NW_020190592.1_10784-10855_-_@14.37.24, GluCTC_Chr_NW_020190592.1_1276-1347_-_@14.37.24, GluCTC_Chr_7_42660785-42660856_+_@14.37.24, GluCTC_Chr_NW_020190592.1_20281-20352_-_@14.37.24, GluCTC_Chr_23_30014669-30014740_-_@14.37.24, GluCTC_Chr_3_8098331-8098402_-_@14.37.24, GluCTC_Chr_9_25530031-25530102_+_@14.37.24, GluCTC_Chr_3_21352358-21352429_-_@14.37.24	6	14	29	10	3	18	26	2	11	8	7	8	6	5	19	24	14	18	8	15	20	9
tRF-24-UIB3YWRKJX	TAACTAAAGTTTCGTGGGGGTGGA	i-tRF	AsnGTT_Chr_MT_5446-5518_-_@36.59.24	1	10	1	4	0	7	2	2	1	1	7	7	7	3	0	10	8	3	1	10	10	1
tRF-24-WP9N1EWJI5	TCTAGTGGTTAGGATTCGGCGCTC	i-tRF	GluCTC_Chr_7_42660785-42660856_+_@11.34.24, GluCTC_Chr_NW_020190592.1_1276-1347_-_@11.34.24, GluCTC_Chr_NW_020190592.1_20281-20352_-_@11.34.24, GluCTC_Chr_NW_020190592.1_10784-10855_-_@11.34.24, GluCTC_Chr_3_8098331-8098402_-_@11.34.24, GluCTC_Chr_23_30014669-30014740_-_@11.34.24, GluCTC_Chr_3_21352358-21352429_-_@11.34.24, GluCTC_Chr_9_25530031-25530102_+_@11.34.24	5	3	2	3	3	6	9	2	6	1	7	4	3	1	4	8	16	7	2	34	11	8
tRF-25-HWH3RXSINH	ATCGTATAGTGGTTAGTACTCTGCG	i-tRF	HisGTG_Chr_3_21348793-21348864_-_@7.31.25, HisGTG_Chr_3_21198328-21198399_+_@7.31.25, HisGTG_Chr_3_21218714-21218785_-_@7.31.25, HisGTG_Chr_3_20898974-20899045_+_@7.31.25, HisGTG_Chr_3_21148775-21148846_+_@7.31.25, HisGTG_Chr_3_21063580-21063651_+_@7.31.25, HisGTG_Chr_8_29729058-29729129_+_@7.31.25, HisGTG_Chr_3_21049256-21049327_-_@7.31.25, HisGTG_Chr_3_21015831-21015902_-_@7.31.25, HisGTG_Chr_N…	1	3	3	2	6	3	16	9	1	1	7	5	2	9	1	7	10	3	5	57	4	7
tRF-25-IO430JXI8O	ATTAACTAGTACAGCTGACTTCCAA	i-tRF	GlyTCC_Chr_MT_9754-9822_+_@12.36.25	10	3	2	3	1	8	2	11	0	3	7	0	6	1	3	0	7	4	1	2	4	2
tRF-25-KL9MVH7P59	CCATATGGTCTAGCGGTTAGGATTC	i-tRF	GluTTC_Chr_2_1313370-1313441_-_@3.27.25, GluTTC_Chr_12_11276302-11276373_-_@3.27.25	0	0	0	0	1	0	2	0	0	0	7	1	0	0	0	2	0	1	2	1	0	2
tRF-25-V47P596VW6	TAGTGGTTAGGATTCGGCGCTCTCA	i-tRF	GluCTC_Chr_23_30014669-30014740_-_@13.37.25, GluCTC_Chr_3_21352358-21352429_-_@13.37.25, GluCTC_Chr_7_42660785-42660856_+_@13.37.25, GluCTC_Chr_3_8098331-8098402_-_@13.37.25, GluCTC_Chr_NW_020190592.1_1276-1347_-_@13.37.25, GluCTC_Chr_9_25530031-25530102_+_@13.37.25, GluCTC_Chr_NW_020190592.1_20281-20352_-_@13.37.25, GluCTC_Chr_NW_020190592.1_10784-10855_-_@13.37.25	6	11	8	3	4	16	25	5	6	7	7	10	6	4	6	12	1	8	5	4	18	8
tRF-26-9XEO1ZM8R40	TGTTAACTAAAGTTTCGTGGGGGTGG	i-tRF	AsnGTT_Chr_MT_5446-5518_-_@33.58.26	1	0	2	0	4	6	5	3	1	1	7	8	6	3	2	2	1	1	5	29	10	9
tRF-26-VEX0K3VI130	TAGATTGAAGCCAGTTAGCTAGGGTG	5'-tRF	AsnGTT_Chr_MT_5446-5518_-_@1.26.26	1	0	0	1	1	5	3	2	0	0	7	1	0	0	0	4	2	2	0	1	4	2
tRF-26-VIJMRPFQJDE	TAGCTCAGTCGGTAGAGCATCAGACT	i-tRF	LysTTT_Chr_23_31089834-31089906_+_@8.33.26, LysTTT_Chr_23_31557018-31557090_+_@8.33.26, LysTTT_Chr_15_82774048-82774120_-_@8.33.26, LysTTT_Chr_23_30029666-30029738_-_@8.33.26, LysTTT_Chr_23_30111079-30111151_-_@8.33.26, LysTTT_Chr_23_30158659-30158731_+_@8.33.26, LysTTT_Chr_23_31230715-31230787_+_@8.33.26, LysTTT_Chr_19_27761050-27761122_+_@8.33.26, LysTTT_Chr_23_31054701-31054773_+_@8.33.26, Lys…	2	0	0	0	2	0	2	2	0	0	7	1	0	1	1	0	2	1	0	2	1	1
tRF-27-69JP4PRNFJ1	GGCTCCATAGCTCAGGGGTTAGAGCAC	5'-tRF	ThrTGT_Chr_7_40324271-40324343_-_@1.27.27, ThrTGT_Chr_10_26468186-26468258_+_@1.27.27, ThrTGT_Chr_10_26481746-26481818_+_@1.27.27	0	0	0	0	0	0	0	1	0	0	7	0	0	0	0	0	0	0	0	0	0	0
tRF-28-4EUJVS6RH1DK	CTAATTAAGCTATCGGGCCCATACCCCG	i-tRF	MetCAT_Chr_MT_4197-4265_+_@12.39.28	4	7	5	3	2	1	6	10	7	6	7	2	12	3	3	13	8	4	10	2	5	10
tRF-28-Z3R9512R12DM	TTGGTGGTTCGAGCCCACCCAGGGACGC	3'-tRF	AsnGTT_Chr_3_21316056-21316129_+_@48.75.28, AsnGTT_Chr_3_21318781-21318854_+_@48.75.28, AsnGTT_Chr_3_21038302-21038375_+_@48.75.28, AsnGTT_Chr_3_21271703-21271776_-_@48.75.28, AsnGTT_Chr_3_20981895-20981968_+_@48.75.28, AsnGTT_Chr_12_30174217-30174290_+_@48.75.28, AsnGTT_Chr_3_21340083-21340156_+_@48.75.28, AsnGTT_Chr_3_20898247-20898320_-_@48.75.28, AsnGTT_Chr_3_21197565-21197638_-_@48.75.28, As…	5	26	5	9	13	6	6	9	13	4	7	1	253	15	6	26	34	3	7	89	7	15
tRF-29-3JVIJMRPFQIX	CCGGCTAGCTCAGTCGGTAGAGCATGGGA	i-tRF	LysCTT_Chr_21_30269857-30269929_-_@3.31.29, LysCTT_Chr_10_70547066-70547138_-_@3.31.29	4	8	4	4	7	4	7	16	10	5	7	4	2	3	5	8	11	7	6	6	3	7
tRF-29-7OR8J0K8UNII	GTTAAGGTGGCAGAGCCCGGTAATTGCAT	5'-tRF	LeuTAA_Chr_MT_3024-3098_+_@1.29.29	8	21	0	1	4	34	42	20	20	15	7	4	2	16	3	38	6	5	20	29	22	10
tRF-29-947673FEWS15	TGGTGGTTCAGTGGTAGAATTCTCGCCTC	i-tRF	GlyCCC_Chr_3_21210205-21210275_+_@5.33.29, GlyCCC_Chr_3_21208694-21208764_+_@5.33.29, GlyCCC_Chr_3_21085364-21085434_+_@5.33.29, GlyCCC_Chr_28_40004077-40004147_+_@5.33.29, GlyCCC_Chr_3_21206921-21206991_-_@5.33.29, GlyCCC_Chr_3_21112718-21112788_+_@5.33.29, GlyCCC_Chr_3_20877476-20877546_+_@5.33.29	2	5	2	4	1	4	2	4	6	0	7	1	4	3	0	3	4	7	1	1	0	1
tRF-30-K5I34JRX6N38	CCCACATGGTCTAGCGGTTAGGATTCCTGG	5'-tRF	GluTTC_Chr_2_128295086-128295157_-_@2.31.30, GluTTC_Chr_12_15097784-15097855_-_@2.31.30, GluTTC_Chr_21_3228261-3228332_-_@2.31.30	6	7	3	5	37	5	26	8	17	3	7	35	12	26	7	26	28	6	59	119	0	50
tRF-30-KQI34JRX6N38	CCCATATGGTCTAGCGGTTAGGATTCCTGG	5'-tRF	GluTTC_Chr_12_11276302-11276373_-_@2.31.30, GluTTC_Chr_2_1313370-1313441_-_@2.31.30	2	4	1	4	21	2	23	11	9	3	7	25	6	17	3	22	23	0	34	83	3	18
tRF-30-MEF91SS2PMFI	CGGATAGCTCAGTCGGTAGAGCATCAGACT	i-tRF	LysTTT_Chr_23_31557018-31557090_+_@4.33.30, LysTTT_Chr_15_82774048-82774120_-_@4.33.30, LysTTT_Chr_23_30029666-30029738_-_@4.33.30, LysTTT_Chr_23_30158659-30158731_+_@4.33.30, LysTTT_Chr_19_27761050-27761122_+_@4.33.30, LysTTT_Chr_23_31054701-31054773_+_@4.33.30, LysTTT_Chr_15_82772306-82772378_+_@4.33.30, LysTTT_Chr_16_2248304-2248376_-_@4.33.30, LysTTT_Chr_16_2247970-2248042_+_@4.33.30	2	5	0	2	5	3	1	2	7	3	7	2	2	4	2	5	7	6	7	3	2	7
tRF-30-P4RPYP9LON4V	GCATGGGTAGTTCAGTGGTAGAATTCTCGC	5'-tRF	GlyGCC_Chr_17_61128903-61128973_+_@1.30.30	12	0	7	0	13	14	3	3	5	4	7	12	10	0	3	11	6	2	8	12	8	3
tRF-30-ZLB65B620DU1	TTGTAAACCAGAGAAGGAGAACAACTAACC	i-tRF	ThrTGT_Chr_MT_15658-15726_+_@29.58.30	2	1	1	0	1	14	8	2	1	6	7	3	4	2	0	1	1	3	6	1	3	0
tRF-31-43RX6NMH490VD	CTAGTGGTTAGGATTCGGCGCTCTCACCGCC	i-tRF	GluCTC_Chr_9_25530031-25530102_+_@12.42.31, GluCTC_Chr_NW_020190592.1_20281-20352_-_@12.42.31, GluCTC_Chr_23_30014669-30014740_-_@12.42.31, GluCTC_Chr_3_21352358-21352429_-_@12.42.31, GluCTC_Chr_NW_020190592.1_1276-1347_-_@12.42.31, GluCTC_Chr_7_42660785-42660856_+_@12.42.31, GluCTC_Chr_NW_020190592.1_10784-10855_-_@12.42.31, GluCTC_Chr_3_8098331-8098402_-_@12.42.31	6	3	2	3	1	5	2	3	2	2	7	1	4	6	6	1	3	12	1	4	1	5
tRF-31-6978WPRLXN48E	GGCTCGTTGGTCTAGGGGTATGATTCTCGGT	5-half	ProTGG_Chr_15_55651375-55651446_-_@1.31.31	0	0	0	0	10	0	1	2	3	0	7	11	1	1	2	2	2	0	1	7	0	0
tRF-31-8O8JVNW3433BB	TCCAATCAGCTAGTTTCGGTCTAGTCCGAAA	i-tRF	GlyTCC_Chr_MT_9754-9822_+_@32.62.31	0	1	0	0	0	0	2	1	0	0	7	0	1	1	0	0	0	0	0	0	0	2
tRF-31-947673FEWS3VD	TGGTGGTTCAGTGGTAGAATTCTCGCCTGCC	i-tRF	GlyGCC_Chr_18_1819426-1819496_+_@5.35.31, GlyGCC_Chr_18_1423807-1423877_+_@5.35.31, GlyGCC_Chr_3_8034296-8034366_+_@5.35.31, GlyGCC_Chr_18_1416064-1416134_-_@5.35.31, GlyGCC_Chr_23_30943694-30943764_+_@5.35.31, GlyGCC_Chr_18_1416704-1416774_-_@5.35.31, GlyGCC_Chr_23_31686620-31686690_+_@5.35.31, GlyGCC_Chr_19_27767594-27767664_+_@5.35.31, GlyGCC_Chr_2_39839393-39839463_+_@5.35.31	9	21	0	4	2	2	22	3	7	4	7	1	6	20	0	19	5	14	10	6	5	7
tRF-31-MUWLV47PU9XWE	CGTGATCGTATAGTGGTTAGTACTCTGCGTT	i-tRF	HisGTG_Chr_NW_020191468.1_8497-8568_+_@3.33.31, HisGTG_Chr_3_21227690-21227761_-_@3.33.31, HisGTG_Chr_8_29729058-29729129_+_@3.33.31, HisGTG_Chr_3_21276035-21276106_-_@3.33.31, HisGTG_Chr_3_20873154-20873225_+_@3.33.31, HisGTG_Chr_3_21348793-21348864_-_@3.33.31, HisGTG_Chr_3_21218714-21218785_-_@3.33.31, HisGTG_Chr_10_65235579-65235650_+_@3.33.31, HisGTG_Chr_3_21063580-21063651_+_@3.33.31, HisGTG…	8	7	8	12	57	5	62	5	24	8	7	88	21	31	13	19	55	12	15	231	21	80
tRF-31-R29P4P9L5HLVE	GGGGATGTAGCTCAGTGGTAGAGCGCGCGCT	5-half	AlaCGC_Chr_2_39839750-39839821_-_@1.31.31	2	0	0	3	9	5	13	5	0	4	7	2	2	6	1	1	5	1	5	4	3	7
tRF-31-R9J89O9NF5W8B	GGTTCCATGGTGTAATGGTTAGCACTCTGGA	5'-tRF	GlnCTG_Chr_23_31114008-31114079_+_@1.31.31, GlnCTG_Chr_4_99861548-99861619_+_@1.31.31, GlnCTG_Chr_23_31135564-31135635_-_@1.31.31, GlnCTG_Chr_10_12743209-12743280_-_@1.31.31, GlnCTG_Chr_23_47242996-47243067_+_@1.31.31, GlnCTG_Chr_23_30037406-30037477_+_@1.31.31, GlnCTG_Chr_19_27761705-27761776_+_@1.31.31	0	0	0	0	5	0	2	2	2	0	7	2	0	12	0	0	2	0	0	19	0	3
tRF-32-2VR008R959KUK	CACGCGGGAGACCGGGGTTCGATTCCCCGACG	i-tRF	AspGTC_Chr_3_8023793-8023864_-_@36.67.32, AspGTC_Chr_23_31145310-31145381_-_@36.67.32, AspGTC_Chr_23_31091360-31091431_+_@36.67.32, AspGTC_Chr_3_8099537-8099608_-_@36.67.32, AspGTC_Chr_19_27847062-27847133_-_@36.67.32, AspGTC_Chr_17_50877234-50877305_+_@36.67.32, AspGTC_Chr_NW_020190592.1_11976-12047_-_@36.67.32, AspGTC_Chr_17_50874263-50874334_+_@36.67.32, AspGTC_Chr_5_60336567-60336638_+_@36.67…	3	6	0	0	2	5	13	2	6	4	7	3	5	1	4	5	3	2	4	3	5	4
tRF-32-34HWH3RXSINHQ	CCGTGATCGTATAGTGGTTAGTACTCTGCGTT	5'-tRF	HisGTG_Chr_3_21348793-21348864_-_@2.33.32, HisGTG_Chr_10_65234844-65234915_-_@2.33.32, HisGTG_Chr_8_29729058-29729129_+_@2.33.32, HisGTG_Chr_3_21227690-21227761_-_@2.33.32, HisGTG_Chr_3_20873154-20873225_+_@2.33.32, HisGTG_Chr_NW_020191468.1_8497-8568_+_@2.33.32, HisGTG_Chr_3_21198328-21198399_+_@2.33.32, HisGTG_Chr_3_21015831-21015902_-_@2.33.32, HisGTG_Chr_3_21276035-21276106_-_@2.33.32, HisGTG…	5	2	3	3	9	1	28	1	6	4	7	14	3	6	4	8	11	8	9	76	6	17
tRF-32-XQ8EX4UK9PWY2	TGCATTCAATTGATGTAAGGTGTAGTCTTGCA	i-tRF	AlaTGC_Chr_MT_5376-5444_-_@31.62.32	0	6	0	0	1	4	3	4	3	1	7	3	1	0	5	9	3	0	0	2	0	5
tRF-33-34HWH3RXSINH0P	CCGTGATCGTATAGTGGTTAGTACTCTGCGTTG	5'-tRF	HisGTG_Chr_3_21198328-21198399_+_@2.34.33, HisGTG_Chr_3_21218714-21218785_-_@2.34.33, HisGTG_Chr_3_21276035-21276106_-_@2.34.33, HisGTG_Chr_10_65235579-65235650_+_@2.34.33, HisGTG_Chr_3_21148775-21148846_+_@2.34.33, HisGTG_Chr_3_20873154-20873225_+_@2.34.33, HisGTG_Chr_3_21049256-21049327_-_@2.34.33, HisGTG_Chr_NW_020191468.1_8497-8568_+_@2.34.33, HisGTG_Chr_10_65237111-65237182_+_@2.34.33, HisGT…	10	8	16	27	137	19	63	18	66	23	7	148	49	46	36	30	54	41	25	611	29	118
tRF-33-DBNID9VV86V77	AAGAACTGCTAATTCTATGCTCCCATATCTAAT	i-tRF	SerGCT_Chr_MT_11977-12036_+_@13.45.33	2	19	2	1	2	10	17	5	3	14	7	1	55	2	3	21	3	21	11	10	14	8
tRF-33-FEWS3V2VR0PSDZ	AGAATTCTCGCCTGCCACGCGGGAGGCCCGGGT	i-tRF	GlyGCC_Chr_18_1423807-1423877_+_@20.52.33, GlyGCC_Chr_18_1416064-1416134_-_@20.52.33, GlyGCC_Chr_NW_020190592.1_23486-23556_+_@20.52.33, GlyGCC_Chr_2_39839393-39839463_+_@20.52.33, GlyGCC_Chr_NW_020190592.1_13975-14045_+_@20.52.33, GlyGCC_Chr_18_1416704-1416774_-_@20.52.33, GlyGCC_Chr_3_8034296-8034366_+_@20.52.33, GlyGCC_Chr_19_27767594-27767664_+_@20.52.33, GlyGCC_Chr_23_31686620-31686690_+_@20…	3	9	0	1	0	1	39	4	3	2	7	0	2	12	6	15	5	10	11	7	15	3
tRF-33-KQI34JRX6N380Q	CCCATATGGTCTAGCGGTTAGGATTCCTGGTTT	5'-tRF	GluTTC_Chr_2_1313370-1313441_-_@2.34.33, GluTTC_Chr_12_11276302-11276373_-_@2.34.33	1	0	0	0	1	2	4	4	2	0	7	3	0	1	2	0	1	0	2	4	1	1
tRF-33-N3R718YKISQID5	CTGGTGGTCTAGTGGTTAGGATTCGGCGCTCTC	i-tRF	GluCTC_Chr_3_21352358-21352429_-_@4.36.33, GluCTC_Chr_NW_020190592.1_10784-10855_-_@4.36.33, GluCTC_Chr_NW_020190592.1_20281-20352_-_@4.36.33, GluCTC_Chr_7_42660785-42660856_+_@4.36.33, GluCTC_Chr_9_25530031-25530102_+_@4.36.33, GluCTC_Chr_NW_020190592.1_1276-1347_-_@4.36.33, GluCTC_Chr_23_30014669-30014740_-_@4.36.33, GluCTC_Chr_3_8098331-8098402_-_@4.36.33	12	2	5	3	2	4	12	2	0	3	7	4	5	1	2	4	5	2	2	4	3	4
tRF-33-PY5P4PW3FJHPW	GCCTGGATAGCTCAGTCGGTAGAGCATCAGACT	5-half	LysTTT_Chr_23_31089834-31089906_+_@1.33.33, LysTTT_Chr_23_30111079-30111151_-_@1.33.33, LysTTT_Chr_23_31093113-31093185_-_@1.33.33	0	0	1	0	1	1	0	1	0	0	7	0	0	1	0	0	0	0	0	0	0	0
tRF-33-XNXQ8EX4UK9P03	TGATTTGCATTCAATTGATGTAAGGTGTAGTCT	i-tRF	AlaTGC_Chr_MT_5376-5444_-_@26.58.33	3	20	0	12	3	5	26	17	17	5	7	8	7	3	3	26	10	22	6	1	7	4
tRF-34-31QJ3KYUYRR6IX	CCGCCGCGGCCCGGGTTCGATTCCCGGTCAGGGA	i-tRF	GluCTC_Chr_NW_020190592.1_20281-20352_-_@38.71.34, GluCTC_Chr_NW_020190592.1_29782-29853_-_@38.71.34, GluTTC_Chr_3_21212531-21212602_-_@38.71.34, GluTTC_Chr_3_21317723-21317794_+_@38.71.34, GluCTC_Chr_3_21352358-21352429_-_@38.71.34, GluCTC_Chr_NW_020190592.1_1276-1347_-_@38.71.34, GluCTC_Chr_NW_020190592.1_10784-10855_-_@38.71.34, GluTTC_Chr_3_21113479-21113550_-_@38.71.34, GluTTC_Chr_3_20897689…	2	1	0	0	4	4	0	1	3	1	7	9	0	2	1	5	0	0	1	2	0	1
tRF-34-537PUBJXVOZYJF	GAGGTGTTAGTAAAACATTATATAATTTTGTCAA	5'-tRF	AspGTC_Chr_MT_7304-7372_+_@2.35.34	0	1	0	0	0	0	2	2	0	0	7	0	0	3	0	2	0	4	0	0	0	0
tRF-34-7U9PNOKOFO65J6	GTTGATGTAGCTTAACCCAAAGCAAGGCACTGAA	5'-tRF	PheGAA_Chr_MT_364-430_+_@1.34.34	5	2	0	1	7	7	11	7	7	1	7	4	5	0	5	12	5	3	5	3	5	2
tRF-34-EH623K7SIR3DIY	ACGCGGGAGACCGGGGTTCGATTCCCCGACGGGG	i-tRF	AspGTC_Chr_NW_020190592.1_21473-21544_-_@37.70.34, AspGTC_Chr_3_8023793-8023864_-_@37.70.34, AspGTC_Chr_3_8099537-8099608_-_@37.70.34, AspGTC_Chr_NW_020190592.1_30957-31028_-_@37.70.34, AspGTC_Chr_NW_020190592.1_2468-2539_-_@37.70.34, AspGTC_Chr_5_60336567-60336638_+_@37.70.34, AspGTC_Chr_17_50877234-50877305_+_@37.70.34, AspGTC_Chr_23_31091360-31091431_+_@37.70.34, AspGTC_Chr_17_50874263-5087433…	0	0	0	0	7	3	5	12	1	1	7	3	1	1	0	7	2	1	1	0	1	2
tRF-34-QWUIB3YWRK9012	GCTGTTAACTAAAGTTTCGTGGGGGTGGAGCCCA	i-tRF	AsnGTT_Chr_MT_5446-5518_-_@31.64.34	6	10	4	1	2	9	29	5	9	0	7	7	1	2	8	12	3	19	3	14	13	7
tRF-34-YU4QVEVUZOYQEE	TTCGACTCATTAGATTATGATTTAATTCATAATT	i-tRF	ArgTCG_Chr_MT_10170-10238_+_@31.64.34	3	4	3	7	0	14	5	3	6	6	7	0	19	8	3	13	11	19	5	0	4	10
tRF-35-79MP9P9NH57S36	GTTTCCGTAGTGTAGTGGTTATCACGTTCGCCTCA	5-half	ValCAC_Chr_7_40358343-40358415_-_@1.35.35, ValCAC_Chr_3_21086725-21086797_-_@1.35.35, ValCAC_Chr_NW_020191468.1_28599-28671_-_@1.35.35, ValCAC_Chr_3_21038978-21039050_+_@1.35.35, ValCAC_Chr_23_31334996-31335068_-_@1.35.35, ValCAC_Chr_23_31270844-31270915_+_@1.35.35, ValCAC_Chr_23_31290226-31290298_-_@1.35.35, ValCAC_Chr_3_8134934-8135006_+_@1.35.35, ValCAC_Chr_3_21092613-21092685_-_@1.35.35, ValC…	1	4	3	0	0	4	2	3	0	0	7	2	3	2	0	0	0	0	0	5	1	7
tRF-35-LPD3387SHRJ4O1	CGCAGAAGGTCCTGGGTTCGATCCCCAGTGGAACC	i-tRF	ValTAC_Chr_23_31347498-31347570_+_@38.72.35	11	12	1	1	18	12	4	6	4	1	7	5	4	13	1	7	4	0	9	8	0	2
tRF-36-3IRW18V6XO59KND	CCGCTGGTGTAGTGGTATCATGCAAGATTCCCATTC	i-tRF	GlyCCC_Chr_25_546202-546272_-_@4.39.36, GlyCCC_Chr_11_68555263-68555333_-_@4.39.36	4	16	3	1	4	9	31	10	2	0	7	11	1	4	9	10	9	17	16	20	16	8
tRF-36-JIOZKEJI1ZMMVMD	CAGCTGACTTCCAATCAGCTAGTTTCGGTCTAGTCC	i-tRF	GlyTCC_Chr_MT_9754-9822_+_@23.58.36	2	0	2	4	1	1	4	10	4	0	7	1	6	6	1	7	3	4	0	11	0	3
tRF-36-PSQP4PW3FJIKE7E	GCCCGGCTAGCTCAGTCGGTAGAGCATGGGACTCTT	5'-tRF	LysCTT_Chr_10_70547066-70547138_-_@1.36.36, LysCTT_Chr_21_30269857-30269929_-_@1.36.36	6	2	8	4	5	13	14	1	5	5	7	1	4	2	9	4	1	6	4	6	10	6
tRF-37-7OR8J0K8UNPLBIO	GTTAAGGTGGCAGAGCCCGGTAATTGCATAAAACTTA	5-half	LeuTAA_Chr_MT_3024-3098_+_@1.37.37	8	29	2	2	5	24	34	15	11	8	7	10	53	7	20	45	10	12	22	17	21	17
tRF-37-HQP0IRJ9ZH0SR9L	ATCATGCAAGATTCCCATTCTTGCGACCCGGGTTCGA	i-tRF	GlyCCC_Chr_25_546202-546272_-_@20.56.37, GlyCCC_Chr_NW_020191682.1_9290-9360_-_@20.56.37, GlyCCC_Chr_11_68555263-68555333_-_@20.56.37	0	0	0	0	0	1	0	0	0	0	7	0	0	0	0	0	0	0	0	0	0	0
tRF-37-WD8NFNIEYE8LI52	TCGACTCATTAGATTATGATTTAATTCATAATTACCA	i-tRF	ArgTCG_Chr_MT_10170-10238_+_@32.68.37	1	1	4	2	4	4	1	1	1	1	7	0	1	5	0	1	0	2	1	0	1	0
tRF-39-ZW15HXHLN3NWB1ES	TTTGTAGTACATCTAATATACTGGTCTTGTAAACCAGAG	i-tRF	ThrTGT_Chr_MT_15658-15726_+_@3.41.39	3	2	5	4	4	2	11	8	4	4	7	11	5	3	4	12	7	11	6	4	1	3
tRF-40-VEX0K3VI137XQWUI	TAGATTGAAGCCAGTTAGCTAGGGTGTTTAGCTGTTAACT	5'-tRF	AsnGTT_Chr_MT_5446-5518_-_@1.40.40	2	18	0	3	4	4	17	5	4	5	7	1	2	2	3	1	4	27	3	4	8	7
tRF-41-PNR8YP9LON4VN1EH0	GCATTGGTGGTTCAGTGGTAGAATTCTCGCCTGCCACGCGG	5'-tRF	GlyGCC_Chr_18_1819426-1819496_+_@1.41.41, GlyGCC_Chr_18_1416064-1416134_-_@1.41.41, GlyGCC_Chr_3_8034296-8034366_+_@1.41.41, GlyGCC_Chr_19_27767594-27767664_+_@1.41.41, GlyGCC_Chr_18_1416704-1416774_-_@1.41.41, GlyGCC_Chr_18_1423807-1423877_+_@1.41.41, GlyGCC_Chr_23_31686620-31686690_+_@1.41.41, GlyGCC_Chr_2_39839393-39839463_+_@1.41.41, GlyGCC_Chr_23_30943694-30943764_+_@1.41.41	5	19	4	2	2	12	31	8	10	7	7	3	3	7	2	13	6	12	4	25	13	3
tRF-42-FR98XEYFMYDY2E82L	AGCCCTGTGGTGAATTTACACGTTGAATTGCAAATTCAGAGA	5'-tRF	CysGCA_Chr_MT_5551-5617_-_@1.42.42	0	2	1	0	1	2	11	2	1	2	7	0	0	0	0	3	0	3	0	1	3	1
tRF-42-I7ZPVXEPUPNDY6HP3	ATTCTTTTAGTATTAACTAGTACAGCTGACTTCCAATCAGCT	5'-tRF	GlyTCC_Chr_MT_9754-9822_+_@1.42.42	2	3	0	7	8	6	0	2	3	0	7	0	2	4	3	10	0	7	0	0	0	3
tRF-42-PSQP4PW3FJIKE7UMJ	GCCCGGCTAGCTCAGTCGGTAGAGCATGGGACTCTTAATCCC	5'-tRF	LysCTT_Chr_10_70547066-70547138_-_@1.42.42, LysCTT_Chr_21_30269857-30269929_-_@1.42.42	0	4	1	6	3	8	58	5	6	9	7	0	4	5	2	25	15	52	11	58	6	14
tRF-45-VEX0K3VI137XQWUIB3	TAGATTGAAGCCAGTTAGCTAGGGTGTTTAGCTGTTAACTAAAGT	5'-tRF	AsnGTT_Chr_MT_5446-5518_-_@1.45.45	3	0	1	0	3	6	14	0	3	1	7	3	2	1	0	7	5	5	1	15	5	11
tRF-46-PNR8YP9LON4VN1EH6KD	GCATTGGTGGTTCAGTGGTAGAATTCTCGCCTGCCACGCGGGAGGC	5'-tRF	GlyGCC_Chr_18_1416064-1416134_-_@1.46.46, GlyGCC_Chr_3_8034296-8034366_+_@1.46.46, GlyGCC_Chr_2_39839393-39839463_+_@1.46.46, GlyGCC_Chr_19_27767594-27767664_+_@1.46.46, GlyGCC_Chr_18_1423807-1423877_+_@1.46.46, GlyGCC_Chr_23_31686620-31686690_+_@1.46.46, GlyGCC_Chr_18_1416704-1416774_-_@1.46.46, GlyGCC_Chr_23_30943694-30943764_+_@1.46.46, GlyGCC_Chr_18_1819426-1819496_+_@1.46.46	1	10	1	9	1	11	44	11	7	15	7	11	14	4	3	25	4	15	6	29	30	5
tRF-48-4K7NVI7O4B797KR8FRV	CTAGGGTGTTTAGCTGTTAACTAAAGTTTCGTGGGGGTGGAGCCCACC	i-tRF	AsnGTT_Chr_MT_5446-5518_-_@19.66.48	5	1	2	4	7	1	8	0	7	2	7	2	3	0	4	7	9	3	0	32	9	2
tRF-50-YDVLJIOZKEJI1ZMMVMLB	TTAACTAGTACAGCTGACTTCCAATCAGCTAGTTTCGGTCTAGTCCGAAA	i-tRF	GlyTCC_Chr_MT_9754-9822_+_@13.62.50	3	12	0	1	1	11	23	12	13	5	7	3	17	2	6	45	4	22	2	6	3	3
tRF-16-34HWH30	CCGTGATCGTATAGTG	5'-tRF	HisGTG_Chr_3_21218714-21218785_-_@2.17.16, HisGTG_Chr_10_65237111-65237182_+_@2.17.16, HisGTG_Chr_10_65235579-65235650_+_@2.17.16, HisGTG_Chr_3_21276035-21276106_-_@2.17.16, HisGTG_Chr_3_21227690-21227761_-_@2.17.16, HisGTG_Chr_3_21198328-21198399_+_@2.17.16, HisGTG_Chr_3_20898974-20899045_+_@2.17.16, HisGTG_Chr_3_21348793-21348864_-_@2.17.16, HisGTG_Chr_8_29729058-29729129_+_@2.17.16, HisGTG_Chr…	4	0	6	2	10	4	11	4	3	3	6	17	8	8	0	7	5	7	2	44	4	6
tRF-16-MQ18Y3B	CGTATAGTGGTTAGTA	i-tRF	HisGTG_Chr_10_65237111-65237182_+_@9.24.16, HisGTG_Chr_3_21148775-21148846_+_@9.24.16, HisGTG_Chr_3_20898974-20899045_+_@9.24.16, HisGTG_Chr_3_21276035-21276106_-_@9.24.16, HisGTG_Chr_3_21198328-21198399_+_@9.24.16, HisGTG_Chr_10_65235579-65235650_+_@9.24.16, HisGTG_Chr_3_21063580-21063651_+_@9.24.16, HisGTG_Chr_10_65234844-65234915_-_@9.24.16, HisGTG_Chr_3_20873154-20873225_+_@9.24.16, HisGTG_Ch…	1	0	0	2	2	5	4	1	4	2	6	8	3	3	0	5	5	1	0	25	3	6
tRF-16-WB86890	TCGAATCCCATCCTCG	i-tRF	SerGCT_Chr_23_31284945-31285026_-_@64.79.16, SerGCT_Chr_23_31282460-31282541_+_@64.79.16, SerGCT_Chr_23_31276395-31276477_-_@65.80.16, SerGCT_Chr_23_31691009-31691090_+_@64.79.16, SerGCT_Chr_13_78032434-78032515_-_@64.79.16, SerGCT_Chr_10_36178992-36179073_-_@64.79.16, SerGCT_Chr_23_31285574-31285655_-_@64.79.16, SerGCT_Chr_23_31281831-31281912_+_@64.79.16, SerGCT_Chr_23_31272627-31272708_+_@64.7…	6	14	8	7	9	9	16	5	5	5	6	5	1	7	5	4	12	16	8	9	17	8
tRF-17-DNW4R34	AAGTTTCGTGGGGGTGG	i-tRF	AsnGTT_Chr_MT_5446-5518_-_@42.58.17	2	5	1	3	0	1	7	1	3	2	6	1	3	1	0	7	5	2	3	4	0	4
tRF-18-0L53VU0N	ACATAGAGGTTATGATGT	i-tRF	SerTGA_Chr_MT_7229-7299_-_@10.27.18	4	2	0	2	1	3	5	3	1	1	6	2	5	0	0	5	1	1	2	2	3	2
tRF-18-S8V0J6DR	GTCGGTAGAGCATCAGAC	i-tRF	LysTTT_Chr_23_30029666-30029738_-_@15.32.18, LysTTT_Chr_23_30158659-30158731_+_@15.32.18, LysTTT_Chr_15_82772306-82772378_+_@15.32.18, LysTTT_Chr_23_31054701-31054773_+_@15.32.18, LysTTT_Chr_23_30111079-30111151_-_@15.32.18, LysTTT_Chr_23_31230715-31230787_+_@15.32.18, LysTTT_Chr_23_31557018-31557090_+_@15.32.18, LysTTT_Chr_15_82774048-82774120_-_@15.32.18, LysTTT_Chr_23_31089834-31089906_+_@15.3…	2	2	4	2	3	1	4	3	0	1	6	1	1	3	5	1	0	6	8	3	0	11
tRF-18-S9R8B7D2	GTCTCGGTGGAACCTCCA	3'-tRF	GlnCTG_Chr_26_7301817-7301888_-_@58.75.18	5	5	6	9	2	4	7	4	6	0	6	1	6	7	3	1	3	29	6	10	4	10
tRF-18-YDVLJIDR	TTAACTAGTACAGCTGAC	i-tRF	GlyTCC_Chr_MT_9754-9822_+_@13.30.18	3	1	2	6	0	9	9	5	1	3	6	0	9	6	5	3	7	8	4	3	0	3
tRF-19-BM32LJ1J	AAATCCCGGACGAGCCCCC	3'-tRF	ProAGG_Chr_23_31554422-31554493_-_@56.74.19, ProTGG_Chr_25_2621041-2621112_+_@56.74.19, ProTGG_Chr_25_2628848-2628919_+_@56.74.19, ProCGG_Chr_23_31380820-31380891_-_@56.74.19, ProAGG_Chr_10_26482156-26482227_+_@56.74.19, ProCGG_Chr_25_2614114-2614185_+_@56.74.19, ProAGG_Chr_4_92756488-92756559_+_@56.74.19, ProAGG_Chr_10_26484896-26484967_+_@56.74.19, ProTGG_Chr_25_2625955-2626026_+_@56.74.19, Pro…	11	26	17	5	12	22	25	26	12	27	6	7	15	68	2	7	21	11	27	108	26	33
tRF-19-FQRDWXFJ	AGCATGGGACTCTTAATCC	i-tRF	LysCTT_Chr_10_70547066-70547138_-_@23.41.19, LysCTT_Chr_21_30269857-30269929_-_@23.41.19, LysCTT_Chr_4_75268361-75268433_-_@23.41.19, LysCTT_Chr_10_93057241-93057313_-_@23.41.19	0	3	6	5	2	1	7	7	3	0	6	0	5	1	9	7	5	10	7	1	4	14
tRF-19-J8WPMNEX	CATGGTCTAGCGGTTAGGA	i-tRF	GluTTC_Chr_2_128295086-128295157_-_@6.24.19, GluTTC_Chr_12_15097784-15097855_-_@6.24.19, GluTTC_Chr_21_3228261-3228332_-_@6.24.19	1	1	1	0	3	0	0	1	2	0	6	2	0	1	0	3	1	0	3	3	0	1
tRF-19-OQFKY4FN	GACATAGAGGTTATGATGT	i-tRF	SerTGA_Chr_MT_7229-7299_-_@9.27.19	8	2	0	0	2	0	2	3	4	6	6	2	1	1	0	2	2	4	2	4	0	0
tRF-20-EO1ZM8R4	ACTAAAGTTTCGTGGGGGTG	i-tRF	AsnGTT_Chr_MT_5446-5518_-_@38.57.20	5	0	4	8	4	1	8	2	5	0	6	7	12	4	2	17	21	2	5	40	11	16
tRF-20-YDVLJIOZ	TTAACTAGTACAGCTGACTT	i-tRF	GlyTCC_Chr_MT_9754-9822_+_@13.32.20	10	2	1	3	8	16	6	4	3	4	6	4	14	7	1	2	9	3	2	0	3	7
tRF-21-F2JP1NIE0	AGAGACATAGAGGTTATGATG	i-tRF	SerTGA_Chr_MT_7229-7299_-_@6.26.21	7	12	12	48	16	21	68	9	21	16	6	29	35	20	21	10	19	37	13	51	12	24
tRF-21-U0ZS9K720	TAAAGTTTCGTGGGGGTGGAG	i-tRF	AsnGTT_Chr_MT_5446-5518_-_@40.60.21	2	8	0	1	3	4	12	4	2	2	6	7	30	3	1	13	3	5	4	8	8	3
tRF-21-WLV47PU9E	TCGTATAGTGGTTAGTACTCT	i-tRF	HisGTG_Chr_3_21063580-21063651_+_@8.28.21, HisGTG_Chr_3_21015831-21015902_-_@8.28.21, HisGTG_Chr_3_21218714-21218785_-_@8.28.21, HisGTG_Chr_3_20898974-20899045_+_@8.28.21, HisGTG_Chr_10_65237111-65237182_+_@8.28.21, HisGTG_Chr_3_21148775-21148846_+_@8.28.21, HisGTG_Chr_3_21049256-21049327_-_@8.28.21, HisGTG_Chr_NW_020191468.1_8497-8568_+_@8.28.21, HisGTG_Chr_10_65235579-65235650_+_@8.28.21, HisGT…	4	5	4	7	8	5	4	7	5	2	6	12	7	2	5	7	5	8	17	47	5	13
tRF-21-YUYSQSD2D	TTCGATTCCGGCTCGAAGGAC	i-tRF	TyrGTA_Chr_14_30458772-30458860_+_@54.74.21, TyrGTA_Chr_11_72585702-72585790_-_@54.74.21, TyrGTA_Chr_21_44990709-44990798_+_@54.74.21, TyrGTA_Chr_20_32996084-32996172_+_@54.74.21, TyrGTA_Chr_21_44984358-44984447_+_@54.74.21, TyrGTA_Chr_10_26445520-26445610_+_@54.74.21, TyrGTA_Chr_21_44965004-44965093_-_@54.74.21, TyrGTA_Chr_10_26414624-26414713_-_@54.74.21, TyrGTA_Chr_10_26447367-26447456_+_@54.7…	0	0	0	0	0	0	0	0	1	0	6	2	0	0	0	1	0	0	0	0	0	2
tRF-22-5SVP9N155	GATCGTATAGTGGTTAGTACTC	i-tRF	HisGTG_Chr_NW_020191468.1_8497-8568_+_@6.27.22, HisGTG_Chr_3_21227690-21227761_-_@6.27.22, HisGTG_Chr_8_29729058-29729129_+_@6.27.22, HisGTG_Chr_3_21276035-21276106_-_@6.27.22, HisGTG_Chr_3_20873154-20873225_+_@6.27.22, HisGTG_Chr_3_21348793-21348864_-_@6.27.22, HisGTG_Chr_3_21218714-21218785_-_@6.27.22, HisGTG_Chr_10_65235579-65235650_+_@6.27.22, HisGTG_Chr_3_21063580-21063651_+_@6.27.22, HisGTG…	2	2	2	3	4	4	17	3	14	3	6	21	12	15	0	11	11	2	4	51	5	10
tRF-22-7P596VW6J	GTTAGGATTCGGCGCTCTCACC	i-tRF	GluCTC_Chr_9_25530031-25530102_+_@18.39.22, GluCTC_Chr_NW_020190592.1_1276-1347_-_@18.39.22, GluCTC_Chr_3_21352358-21352429_-_@18.39.22, GluCTC_Chr_NW_020190592.1_29782-29853_-_@18.39.22, GluCTC_Chr_7_42660785-42660856_+_@18.39.22, GluCTC_Chr_NW_020190592.1_20281-20352_-_@18.39.22, GluCTC_Chr_3_8098331-8098402_-_@18.39.22, GluCTC_Chr_23_30014669-30014740_-_@18.39.22, GluCTC_Chr_NW_020190592.1_107…	7	3	13	3	11	8	8	3	4	2	6	4	16	3	2	12	10	9	11	5	12	3
tRF-22-YDU0ZS9KN	TTAACTAAAGTTTCGTGGGGGT	i-tRF	AsnGTT_Chr_MT_5446-5518_-_@35.56.22	2	10	0	1	1	1	6	4	14	5	6	5	8	0	0	30	11	6	10	20	7	11
tRF-23-68K87SERD4	GGCGGCCCGGGTTCGACTCCCGG	i-tRF	GluTTC_Chr_2_1313370-1313441_-_@42.64.23, GluTTC_Chr_12_11276302-11276373_-_@42.64.23, GluTTC_Chr_12_15097784-15097855_-_@42.64.23, GluTTC_Chr_21_3228261-3228332_-_@42.64.23	1	3	4	2	2	4	13	11	8	1	6	2	2	4	2	9	11	6	5	26	0	10
tRF-23-86J8WPMNY	TCCCACATGGTCTAGCGGTTAGG	5'-tRF	GluTTC_Chr_2_128295086-128295157_-_@1.23.23, GluTTC_Chr_21_3228261-3228332_-_@1.23.23, GluTTC_Chr_12_15097784-15097855_-_@1.23.23	0	5	1	0	4	0	7	0	2	1	6	1	1	3	0	6	2	2	1	6	4	6
tRF-23-KF9MVH7PD7	CCACATGGTCTAGCGGTTAGGAT	i-tRF	GluTTC_Chr_21_3228261-3228332_-_@3.25.23, GluTTC_Chr_12_15097784-15097855_-_@3.25.23, GluTTC_Chr_2_128295086-128295157_-_@3.25.23	1	2	0	1	5	0	1	1	0	1	6	2	2	0	1	3	1	0	3	14	2	2
tRF-23-Q1Q89P9L02	GCGCCGCTGGTGTAGTGGTATCA	5'-tRF	GlyCCC_Chr_25_546202-546272_-_@1.23.23, GlyCCC_Chr_11_68555263-68555333_-_@1.23.23	1	0	0	0	1	2	3	2	0	3	6	4	1	2	0	1	3	2	1	2	1	2
tRF-24-Q6S8V0J6HW	GCTCAGTCGGTAGAGCATCAGACT	i-tRF	LysTTT_Chr_23_31054701-31054773_+_@10.33.24, LysTTT_Chr_23_31089834-31089906_+_@10.33.24, LysTTT_Chr_15_82772306-82772378_+_@10.33.24, LysTTT_Chr_15_82774048-82774120_-_@10.33.24, LysTTT_Chr_23_31230715-31230787_+_@10.33.24, LysTTT_Chr_23_30158659-30158731_+_@10.33.24, LysTTT_Chr_23_31557018-31557090_+_@10.33.24, LysTTT_Chr_23_30029666-30029738_-_@10.33.24, LysTTT_Chr_16_2248304-2248376_-_@10.33.…	0	2	0	3	2	2	2	1	1	1	6	1	0	2	0	1	5	0	0	4	1	2
tRF-24-SBK2OKFD0W	GTAAACCAGAGAAGGAGAACAACT	i-tRF	ThrTGT_Chr_MT_15658-15726_+_@31.54.24	0	0	0	0	0	0	1	0	0	0	6	0	1	0	0	0	0	1	0	0	0	0
tRF-25-Q3V2Y7RZ81	GCGGTTAGGATTCCTGGTTTTCACC	i-tRF	GluTTC_Chr_2_128295086-128295157_-_@15.39.25, GluTTC_Chr_12_11276302-11276373_-_@15.39.25, GluTTC_Chr_21_3228261-3228332_-_@15.39.25, GluTTC_Chr_12_15097784-15097855_-_@15.39.25, GluTTC_Chr_2_1313370-1313441_-_@15.39.25	0	5	1	6	5	3	4	1	3	2	6	0	3	6	1	9	1	5	3	7	3	13
tRF-25-Q6S8V0J6OZ	GCTCAGTCGGTAGAGCATCAGACTT	i-tRF	LysTTT_Chr_23_30029666-30029738_-_@10.34.25, LysTTT_Chr_23_31230715-31230787_+_@10.34.25, LysTTT_Chr_19_27761050-27761122_+_@10.34.25, LysTTT_Chr_15_82772306-82772378_+_@10.34.25, LysTTT_Chr_23_31089834-31089906_+_@10.34.25, LysTTT_Chr_23_31557018-31557090_+_@10.34.25, LysTTT_Chr_16_2248304-2248376_-_@10.34.25, LysTTT_Chr_23_31093113-31093185_-_@10.34.25, LysTTT_Chr_15_82774048-82774120_-_@10.34.…	0	0	1	0	0	2	1	0	1	0	6	0	0	0	3	1	0	0	0	0	1	0
tRF-25-YU4QVEVUZO	TTCGACTCATTAGATTATGATTTAA	i-tRF	ArgTCG_Chr_MT_10170-10238_+_@31.55.25	5	5	7	4	9	25	21	8	7	8	6	1	5	6	5	12	5	51	5	7	18	10
tRF-26-9N1EWJQ72SD	TGGTTAGGATTCGGCGCTCTCACCGC	i-tRF	GluCTC_Chr_NW_020190592.1_10784-10855_-_@16.41.26, GluCTC_Chr_3_8098331-8098402_-_@16.41.26, GluCTC_Chr_3_21352358-21352429_-_@16.41.26, GluCTC_Chr_NW_020190592.1_1276-1347_-_@16.41.26, GluCTC_Chr_NW_020190592.1_20281-20352_-_@16.41.26, GluCTC_Chr_23_30014669-30014740_-_@16.41.26, GluCTC_Chr_NW_020190592.1_29782-29853_-_@16.41.26, GluCTC_Chr_7_42660785-42660856_+_@16.41.26, GluCTC_Chr_9_25530031-…	5	3	4	2	3	8	8	3	12	9	6	4	5	6	3	25	9	24	9	6	2	17
tRF-26-Q3V2Y7RZ81D	GCGGTTAGGATTCCTGGTTTTCACCC	i-tRF	GluTTC_Chr_21_3228261-3228332_-_@15.40.26, GluTTC_Chr_12_11276302-11276373_-_@15.40.26, GluTTC_Chr_2_1313370-1313441_-_@15.40.26, GluTTC_Chr_12_15097784-15097855_-_@15.40.26, GluTTC_Chr_2_128295086-128295157_-_@15.40.26	1	4	2	0	0	0	3	0	2	4	6	2	1	2	1	1	4	4	0	2	2	0
tRF-27-3IRW18V6XOL	CCGCTGGTGTAGTGGTATCATGCAAGA	i-tRF	GlyCCC_Chr_11_68555263-68555333_-_@4.30.27, GlyCCC_Chr_25_546202-546272_-_@4.30.27	0	0	0	0	0	0	0	0	1	0	6	0	1	0	0	0	0	2	1	0	0	0
tRF-27-FR6LQ6S8V02	AGCCCGGATAGCTCAGTCGGTAGAGCA	5'-tRF	LysTTT_Chr_23_30029666-30029738_-_@-1A.26.27, LysTTT_Chr_19_27761050-27761122_+_@-1A.26.27, LysTTT_Chr_15_82772306-82772378_+_@-1A.26.27, LysTTT_Chr_16_2248304-2248376_-_@-1A.26.27, LysTTT_Chr_15_82774048-82774120_-_@-1A.26.27, LysTTT_Chr_16_2247970-2248042_+_@-1A.26.27, LysTTT_Chr_23_30158659-30158731_+_@-1A.26.27, LysTTT_Chr_23_31054701-31054773_+_@-1A.26.27	1	4	2	1	1	3	3	0	5	0	6	2	7	2	1	0	9	0	5	0	0	0
tRF-27-KKM1M3WD8SN	CCAGGCGGCCCGGGTTCGACTCCCGGT	i-tRF	GluTTC_Chr_21_3228261-3228332_-_@39.65.27, GluTTC_Chr_12_15097784-15097855_-_@39.65.27, GluTTC_Chr_2_1313370-1313441_-_@39.65.27, GluTTC_Chr_12_11276302-11276373_-_@39.65.27	0	1	0	0	2	1	3	2	1	2	6	3	3	0	0	8	2	0	0	3	1	0
tRF-27-QKF1R3WE8RL	GCGGGAGACCGGGGTTCGATTCCCCGA	i-tRF	AspGTC_Chr_5_60336567-60336638_+_@39.65.27, AspGTC_Chr_3_8099537-8099608_-_@39.65.27, AspGTC_Chr_NW_020190592.1_2468-2539_-_@39.65.27, AspGTC_Chr_NW_020190592.1_21473-21544_-_@39.65.27, AspGTC_Chr_23_31091360-31091431_+_@39.65.27, AspGTC_Chr_NW_020190592.1_30957-31028_-_@39.65.27, AspGTC_Chr_17_50877234-50877305_+_@39.65.27, AspGTC_Chr_23_31145310-31145381_-_@39.65.27, AspGTC_Chr_NW_020190592.1_1…	0	1	0	0	0	0	0	0	2	0	6	0	2	1	0	6	1	0	0	1	0	0
tRF-27-W4R951KHZKK	TCGTGGGTTCGAGCCCCACGTTGGGCG	i-tRF	LysCTT_Chr_3_21347701-21347773_-_@47.73.27, LysCTT_Chr_25_2597623-2597695_-_@47.73.27, LysCTT_Chr_25_2622397-2622469_+_@47.73.27, LysCTT_Chr_25_2624993-2625065_+_@47.73.27, LysCTT_Chr_25_2627614-2627686_+_@47.73.27, LysCTT_Chr_25_2607789-2607861_+_@47.73.27, LysCTT_Chr_25_2612845-2612917_+_@47.73.27, LysCTT_Chr_7_40357611-40357683_-_@47.73.27, LysCTT_Chr_23_31553102-31553174_-_@47.73.27, LysCTT_C…	2	27	7	2	25	9	9	8	5	1	6	2	490	26	31	70	24	2	3	469	3	5
tRF-27-XMSL73VL4YK	TGATCGTATAGTGGTTAGTACTCTGCG	i-tRF	HisGTG_Chr_NW_020191468.1_8497-8568_+_@5.31.27, HisGTG_Chr_3_21049256-21049327_-_@5.31.27, HisGTG_Chr_3_21227690-21227761_-_@5.31.27, HisGTG_Chr_3_21063580-21063651_+_@5.31.27, HisGTG_Chr_3_21276035-21276106_-_@5.31.27, HisGTG_Chr_3_20873154-20873225_+_@5.31.27, HisGTG_Chr_3_21348793-21348864_-_@5.31.27, HisGTG_Chr_3_21015831-21015902_-_@5.31.27, HisGTG_Chr_10_65234844-65234915_-_@5.31.27, HisGTG…	1	0	3	1	1	2	9	4	2	1	6	5	1	1	1	9	2	1	0	33	1	2
tRF-28-73V2Y8L981DV	GTGGTTAGGATTCGGCGCTCTCACCGCC	i-tRF	GluCTC_Chr_NW_020190592.1_1276-1347_-_@15.42.28, GluCTC_Chr_7_42660785-42660856_+_@15.42.28, GluCTC_Chr_3_21352358-21352429_-_@15.42.28, GluCTC_Chr_23_30014669-30014740_-_@15.42.28, GluCTC_Chr_NW_020190592.1_10784-10855_-_@15.42.28, GluCTC_Chr_3_8098331-8098402_-_@15.42.28, GluCTC_Chr_9_25530031-25530102_+_@15.42.28, GluCTC_Chr_NW_020190592.1_20281-20352_-_@15.42.28	14	11	6	7	8	16	27	8	9	7	6	8	11	10	3	33	17	37	8	20	12	19
tRF-28-Q6S8V0J6OZ0O	GCTCAGTCGGTAGAGCATCAGACTTTTA	i-tRF	LysTTT_Chr_15_82774048-82774120_-_@10.37.28, LysTTT_Chr_19_27761050-27761122_+_@10.37.28, LysTTT_Chr_15_82772306-82772378_+_@10.37.28, LysTTT_Chr_23_30029666-30029738_-_@10.37.28, LysTTT_Chr_23_31054701-31054773_+_@10.37.28, LysTTT_Chr_23_31093113-31093185_-_@10.37.28, LysTTT_Chr_23_31230715-31230787_+_@10.37.28, LysTTT_Chr_23_31089834-31089906_+_@10.37.28, LysTTT_Chr_16_2248304-2248376_-_@10.37.…	0	3	2	0	1	1	6	1	0	0	6	0	0	1	0	0	0	0	2	0	0	2
tRF-28-R718YKISQID5	GGTCTAGTGGTTAGGATTCGGCGCTCTC	i-tRF	GluCTC_Chr_3_21352358-21352429_-_@9.36.28, GluCTC_Chr_23_30014669-30014740_-_@9.36.28, GluCTC_Chr_3_8098331-8098402_-_@9.36.28, GluCTC_Chr_NW_020190592.1_20281-20352_-_@9.36.28, GluCTC_Chr_9_25530031-25530102_+_@9.36.28, GluCTC_Chr_NW_020190592.1_1276-1347_-_@9.36.28, GluCTC_Chr_NW_020190592.1_10784-10855_-_@9.36.28, GluCTC_Chr_7_42660785-42660856_+_@9.36.28	16	1	2	5	2	2	2	2	0	6	6	5	4	0	1	1	4	2	1	1	4	4
tRF-28-VIJMRPFQJD0Q	TAGCTCAGTCGGTAGAGCATCAGACTTT	i-tRF	LysTTT_Chr_23_30029666-30029738_-_@8.35.28, LysTTT_Chr_23_31557018-31557090_+_@8.35.28, LysTTT_Chr_19_27761050-27761122_+_@8.35.28, LysTTT_Chr_23_30158659-30158731_+_@8.35.28, LysTTT_Chr_15_82772306-82772378_+_@8.35.28, LysTTT_Chr_23_31054701-31054773_+_@8.35.28, LysTTT_Chr_16_2248304-2248376_-_@8.35.28, LysTTT_Chr_15_82774048-82774120_-_@8.35.28, LysTTT_Chr_16_2247970-2248042_+_@8.35.28, LysTTT_…	5	3	1	1	2	4	5	4	3	0	6	0	2	6	3	1	2	3	0	0	1	1
tRF-28-WS3V2VR0PSDZ	TCTCGCCTGCCACGCGGGAGGCCCGGGT	i-tRF	GlyGCC_Chr_3_8034296-8034366_+_@25.52.28, GlyGCC_Chr_3_8100275-8100345_-_@25.52.28, GlyGCC_Chr_2_39839393-39839463_+_@25.52.28, GlyGCC_Chr_NW_020190592.1_31695-31765_-_@25.52.28, GlyGCC_Chr_18_1423807-1423877_+_@25.52.28, GlyGCC_Chr_NW_020190592.1_23486-23556_+_@25.52.28, GlyGCC_Chr_23_30943694-30943764_+_@25.52.28, GlyGCC_Chr_18_1416704-1416774_-_@25.52.28, GlyGCC_Chr_18_1416064-1416134_-_@25.52…	4	4	5	2	2	4	39	11	6	4	6	3	9	8	5	35	4	20	9	10	16	9
tRF-29-32VIJMRPFQFX	CCGGATAGCTCAGTCGGTAGAGCATCAGA	i-tRF	LysTTT_Chr_15_82772306-82772378_+_@3.31.29, LysTTT_Chr_19_27761050-27761122_+_@3.31.29, LysTTT_Chr_23_31054701-31054773_+_@3.31.29, LysTTT_Chr_16_2248304-2248376_-_@3.31.29, LysTTT_Chr_23_31557018-31557090_+_@3.31.29, LysTTT_Chr_23_30158659-30158731_+_@3.31.29, LysTTT_Chr_23_30029666-30029738_-_@3.31.29, LysTTT_Chr_15_82774048-82774120_-_@3.31.29, LysTTT_Chr_16_2247970-2248042_+_@3.31.29	5	4	0	2	5	5	0	4	1	0	6	1	4	5	1	5	1	1	1	2	0	1
tRF-29-JQR7F8YKIRJZ	CATATGGTCTAGCGGTTAGGATTCCTGGT	i-tRF	GluTTC_Chr_12_11276302-11276373_-_@4.32.29, GluTTC_Chr_2_1313370-1313441_-_@4.32.29	0	1	0	0	5	0	0	0	2	1	6	3	0	3	1	0	5	0	7	3	0	2
tRF-29-MP9P9NH5SYHQ	CGTAGTGTAGTGGTTATCACGTCTGCTTT	i-tRF	ValTAC_Chr_X_124770762-124770834_+_@6.34.29	0	1	0	0	1	0	3	3	1	2	6	3	1	4	0	0	1	0	2	1	3	2
tRF-29-QOY04MR1J51K	GCTAATTAAGCTATCGGGCCCATACCCCG	i-tRF	MetCAT_Chr_MT_4197-4265_+_@11.39.29	2	3	4	2	0	3	4	5	5	0	6	1	1	0	0	9	0	1	5	5	3	2
tRF-29-SZ9PUQ4EHI2D	GTCTTTGTAGTACATCTAATATACTGGTC	5-half	ThrTGT_Chr_MT_15658-15726_+_@-1G.28.29	1	1	0	1	1	4	4	1	2	0	6	1	1	1	0	3	1	2	0	1	0	0
tRF-29-WD8NFNIEYEJI	TCGACTCATTAGATTATGATTTAATTCAT	i-tRF	ArgTCG_Chr_MT_10170-10238_+_@32.60.29	1	0	1	0	0	2	0	0	0	0	6	0	1	2	0	0	0	3	2	0	0	0
tRF-29-WNR71KVUY9IQ	TCGTTGGTCTAGGGGTATGATTCTCGCTT	i-tRF	ProAGG_Chr_23_31554422-31554493_-_@4.32.29, ProAGG_Chr_3_1003350-1003421_+_@4.32.29, ProCGG_Chr_3_1004082-1004153_-_@4.32.29, ProAGG_Chr_25_2601567-2601638_+_@4.32.29, ProCGG_Chr_19_27847742-27847813_-_@4.32.29, ProAGG_Chr_10_26484896-26484967_+_@4.32.29, ProCGG_Chr_25_2614114-2614185_+_@4.32.29, ProAGG_Chr_25_2631597-2631668_+_@4.32.29, ProAGG_Chr_25_2624494-2624565_+_@4.32.29, ProAGG_Chr_25_260…	2	1	0	0	2	0	9	1	3	0	6	2	2	1	0	1	4	0	1	9	3	1
tRF-30-JQR7F8YKIR9N	CATATGGTCTAGCGGTTAGGATTCCTGGTT	i-tRF	GluTTC_Chr_2_1313370-1313441_-_@4.33.30, GluTTC_Chr_12_11276302-11276373_-_@4.33.30	2	0	0	0	1	0	2	2	2	1	6	2	0	2	1	0	3	0	2	4	3	1
tRF-30-KF9MVH7P59N3	CCACATGGTCTAGCGGTTAGGATTCCTGGT	i-tRF	GluTTC_Chr_12_15097784-15097855_-_@3.32.30, GluTTC_Chr_21_3228261-3228332_-_@3.32.30, GluTTC_Chr_2_128295086-128295157_-_@3.32.30	0	1	0	0	4	0	2	0	0	0	6	3	2	3	3	1	1	0	3	10	0	4
tRF-30-VIJMRPFQJDZX	TAGCTCAGTCGGTAGAGCATCAGACTTTTA	i-tRF	LysTTT_Chr_19_27761050-27761122_+_@8.37.30, LysTTT_Chr_23_30158659-30158731_+_@8.37.30, LysTTT_Chr_16_2248304-2248376_-_@8.37.30, LysTTT_Chr_23_31089834-31089906_+_@8.37.30, LysTTT_Chr_23_31093113-31093185_-_@8.37.30, LysTTT_Chr_15_82774048-82774120_-_@8.37.30, LysTTT_Chr_23_31054701-31054773_+_@8.37.30, LysTTT_Chr_15_82772306-82772378_+_@8.37.30, LysTTT_Chr_23_30029666-30029738_-_@8.37.30, LysTT…	1	0	0	0	1	1	3	0	0	0	6	1	1	2	3	2	0	0	0	0	0	0
tRF-30-XMSL73VL4YMY	TGATCGTATAGTGGTTAGTACTCTGCGTTG	i-tRF	HisGTG_Chr_3_21276035-21276106_-_@5.34.30, HisGTG_Chr_3_21227690-21227761_-_@5.34.30, HisGTG_Chr_NW_020191468.1_8497-8568_+_@5.34.30, HisGTG_Chr_10_65237111-65237182_+_@5.34.30, HisGTG_Chr_10_65235579-65235650_+_@5.34.30, HisGTG_Chr_3_21063580-21063651_+_@5.34.30, HisGTG_Chr_3_21049256-21049327_-_@5.34.30, HisGTG_Chr_3_21015831-21015902_-_@5.34.30, HisGTG_Chr_8_29729058-29729129_+_@5.34.30, HisGT…	1	1	2	2	9	2	4	3	5	3	6	12	2	3	1	1	11	4	1	50	3	16
tRF-31-18YKISQI45LSD	AGTGGTTAGGATTCGGCGCTCTCACCGCCGC	i-tRF	GluCTC_Chr_23_30014669-30014740_-_@14.44.31, GluCTC_Chr_3_8098331-8098402_-_@14.44.31, GluCTC_Chr_NW_020190592.1_10784-10855_-_@14.44.31, GluCTC_Chr_NW_020190592.1_1276-1347_-_@14.44.31, GluCTC_Chr_NW_020190592.1_20281-20352_-_@14.44.31, GluCTC_Chr_3_21352358-21352429_-_@14.44.31, GluCTC_Chr_9_25530031-25530102_+_@14.44.31, GluCTC_Chr_7_42660785-42660856_+_@14.44.31	4	6	0	0	0	0	3	0	0	0	6	0	0	1	1	0	0	0	3	3	0	0
tRF-31-3JVIJMRPFQRDE	CCGGCTAGCTCAGTCGGTAGAGCATGGGACT	i-tRF	LysCTT_Chr_10_70547066-70547138_-_@3.33.31, LysCTT_Chr_21_30269857-30269929_-_@3.33.31	8	4	4	5	12	11	15	13	4	7	6	9	6	6	6	13	13	27	2	25	6	11
tRF-31-7U9PNOKOFO65E	GTTGATGTAGCTTAACCCAAAGCAAGGCACT	5-half	PheGAA_Chr_MT_364-430_+_@1.31.31	3	1	0	1	4	5	14	1	5	0	6	0	0	2	2	6	1	1	1	1	3	4
tRF-31-K5I34JRX6N38E	CCCACATGGTCTAGCGGTTAGGATTCCTGGT	5'-tRF	GluTTC_Chr_21_3228261-3228332_-_@2.32.31, GluTTC_Chr_2_128295086-128295157_-_@2.32.31, GluTTC_Chr_12_15097784-15097855_-_@2.32.31	0	0	0	2	1	1	6	1	1	0	6	3	0	1	1	1	0	0	1	1	1	1
tRF-32-32VIJMRPFQJDQ	CCGGATAGCTCAGTCGGTAGAGCATCAGACTT	i-tRF	LysTTT_Chr_23_31054701-31054773_+_@3.34.32, LysTTT_Chr_15_82772306-82772378_+_@3.34.32, LysTTT_Chr_15_82774048-82774120_-_@3.34.32, LysTTT_Chr_23_30158659-30158731_+_@3.34.32, LysTTT_Chr_23_31557018-31557090_+_@3.34.32, LysTTT_Chr_23_30029666-30029738_-_@3.34.32, LysTTT_Chr_16_2248304-2248376_-_@3.34.32, LysTTT_Chr_16_2247970-2248042_+_@3.34.32, LysTTT_Chr_19_27761050-27761122_+_@3.34.32	0	1	0	1	1	1	0	0	1	0	6	0	1	1	0	0	1	1	3	0	0	2
tRF-32-9XEO1ZM8R4512	TGTTAACTAAAGTTTCGTGGGGGTGGAGCCCA	i-tRF	AsnGTT_Chr_MT_5446-5518_-_@33.64.32	1	6	1	1	2	1	4	6	5	2	6	0	6	0	1	7	4	10	2	12	6	7
tRF-33-9NJ4S2I7L7P5D8	TGGTTCAGTGGTAGAATTCTCGCCTGCCACGCG	i-tRF	GlyGCC_Chr_18_1423807-1423877_+_@8.40.33, GlyGCC_Chr_18_1416064-1416134_-_@8.40.33, GlyGCC_Chr_NW_020190592.1_23486-23556_+_@8.40.33, GlyGCC_Chr_2_39839393-39839463_+_@8.40.33, GlyGCC_Chr_NW_020190592.1_13975-14045_+_@8.40.33, GlyGCC_Chr_18_1416704-1416774_-_@8.40.33, GlyGCC_Chr_3_8034296-8034366_+_@8.40.33, GlyGCC_Chr_19_27767594-27767664_+_@8.40.33, GlyGCC_Chr_23_31686620-31686690_+_@8.40.33, G…	3	12	3	1	1	9	24	1	7	6	6	2	5	5	2	19	5	20	14	10	22	1
tRF-33-FEZ3SE92PHD00Q	AGAATTTGGTGTAATTGGGAGCACGAAGAGTTT	5'-tRF	GlnTTG_Chr_MT_4123-4194_-_@2.34.33	1	5	2	0	0	1	1	5	3	1	6	1	0	0	0	8	1	4	0	2	2	1
tRF-33-Q1Q89P9L842205	GCGCCGCTGGTGTAGTGGTATCATGCAAGATTC	5-half	GlyCCC_Chr_11_68555263-68555333_-_@1.33.33, GlyCCC_Chr_25_546202-546272_-_@1.33.33	1	5	4	0	7	24	34	4	3	5	6	0	2	6	0	21	14	7	3	5	8	1
tRF-33-ZPNNBXDNW4R3DX	TTTAGCTGTTAACTAAAGTTTCGTGGGGGTGGA	i-tRF	AsnGTT_Chr_MT_5446-5518_-_@27.59.33	1	1	1	0	3	4	2	1	1	1	6	0	2	0	1	3	4	0	6	5	1	2
tRF-34-LR6XQ6S8V0JUHW	CGCCCGGCTAGCTCAGTCGGTAGAGCATGAGACT	5-half	LysCTT_Chr_7_40345515-40345587_+_@-1C.33.34, LysCTT_Chr_25_2627614-2627686_+_@-1C.33.34, LysCTT_Chr_25_2633972-2634044_+_@-1C.33.34, LysCTT_Chr_25_2602175-2602247_-_@-1C.33.34, LysCTT_Chr_25_2622397-2622469_+_@-1C.33.34, LysCTT_Chr_25_2629353-2629425_+_@-1C.33.34, LysCTT_Chr_7_40357611-40357683_-_@-1C.33.34, LysCTT_Chr_3_21347701-21347773_-_@-1C.33.34, LysCTT_Chr_25_2638931-2639003_+_@-1C.33.34, …	29	23	8	5	0	41	44	29	7	11	6	2	10	10	4	4	31	0	9	49	18	46
tRF-34-SR94SX73V2Y81W	GTCCCTGGTGGTCTAGTGGTTAGGATTCGGCGCT	5-half	GluCTC_Chr_NW_020190592.1_1276-1347_-_@-1G.33.34, GluTTC_Chr_3_20897689-20897760_-_@-1G.33.34, GluCTC_Chr_9_25530031-25530102_+_@-1G.33.34, GluCTC_Chr_NW_020190592.1_10784-10855_-_@-1G.33.34, GluCTC_Chr_3_8098331-8098402_-_@-1G.33.34, GluCTC_Chr_NW_020190592.1_20281-20352_-_@-1G.33.34, GluCTC_Chr_3_21352358-21352429_-_@-1G.33.34, GluCTC_Chr_23_30014669-30014740_-_@-1G.33.34, GluCTC_Chr_7_42660785…	2	2	0	0	1	8	2	0	0	0	6	0	1	3	1	3	10	1	2	6	0	5
tRF-34-ZW15HXHLN3NW0R	TTTGTAGTACATCTAATATACTGGTCTTGTAAAC	i-tRF	ThrTGT_Chr_MT_15658-15726_+_@3.36.34	1	2	1	1	0	0	0	1	1	0	6	0	0	1	0	2	0	2	0	1	0	0
tRF-35-PW5SVP9N15WV7W	GCCGTGATCGTATAGTGGTTAGTACTCTGCGTTGT	5-half	HisGTG_Chr_10_65237111-65237182_+_@1.35.35, HisGTG_Chr_3_21063580-21063651_+_@1.35.35, HisGTG_Chr_10_65234844-65234915_-_@1.35.35, HisGTG_Chr_8_29729058-29729129_+_@1.35.35, HisGTG_Chr_3_20873154-20873225_+_@1.35.35, HisGTG_Chr_3_21218714-21218785_-_@1.35.35, HisGTG_Chr_3_20898974-20899045_+_@1.35.35, HisGTG_Chr_3_21049256-21049327_-_@1.35.35, HisGTG_Chr_3_21348793-21348864_-_@1.35.35, HisGTG_Chr…	3	2	2	3	6	2	8	12	11	3	6	9	5	8	1	7	8	5	4	8	5	5
tRF-35-YU4QVEVUZOYQDX	TTCGACTCATTAGATTATGATTTAATTCATAATTA	i-tRF	ArgTCG_Chr_MT_10170-10238_+_@31.65.35	0	8	3	3	3	21	20	8	7	1	6	3	14	4	0	20	5	35	11	4	7	4
tRF-36-779PZBXFEERZYQB	GTTCTTGTAGTTGAATGACAACGATGGTTTTTCATA	5'-tRF	GluTTC_Chr_MT_14441-14509_-_@1.36.36	2	1	0	0	1	9	13	9	6	2	6	4	12	2	0	12	5	14	4	9	5	1
tRF-36-FISBWOFL53ZD89E	AGACTGTAAATCTAAAGATAGAGGTTTGACTCCTCT	i-tRF	TyrGTA_Chr_MT_5618-5685_-_@25.60.36	4	6	1	1	7	2	11	4	0	4	6	0	18	4	0	18	3	90	7	2	4	11
tRF-39-18VBY9PYKHM26RIZ	AGTGGTAGAATTCTCGCCTGCCACGCGGGAGGCCCGGGT	i-tRF	GlyGCC_Chr_18_1416704-1416774_-_@14.52.39, GlyGCC_Chr_NW_020190592.1_31695-31765_-_@14.52.39, GlyGCC_Chr_3_8034296-8034366_+_@14.52.39, GlyGCC_Chr_18_1423807-1423877_+_@14.52.39, GlyGCC_Chr_18_1819426-1819496_+_@14.52.39, GlyGCC_Chr_23_31686620-31686690_+_@14.52.39, GlyGCC_Chr_23_30943694-30943764_+_@14.52.39, GlyGCC_Chr_18_1416064-1416134_-_@14.52.39, GlyGCC_Chr_NW_020190592.1_13975-14045_+_@14.…	5	10	3	11	5	10	58	9	9	12	6	6	13	4	3	50	4	20	13	6	17	1
tRF-42-P4R8YP9LON4VN1EH4	GCATGGGTGGTTCAGTGGTAGAATTCTCGCCTGCCACGCGGG	5'-tRF	GlyGCC_Chr_NW_020190592.1_4485-4555_+_@1.42.42, GlyGCC_Chr_3_8100275-8100345_-_@1.42.42, GlyGCC_Chr_NW_020190592.1_13975-14045_+_@1.42.42, GlyGCC_Chr_NW_020190592.1_31695-31765_-_@1.42.42, GlyGCC_Chr_NW_020190592.1_23486-23556_+_@1.42.42	3	3	1	0	2	2	21	0	10	7	6	0	3	1	2	9	4	4	4	5	11	2
tRF-47-4EKN7INFLWRNLEKQ3S5	CTAATCCATTGTGCTCTGCACGCGTGGGTTCGAATCCCATCCTCGTC	i-tRF	SerGCT_Chr_23_31275759-31275840_-_@35.81.47, SerGCT_Chr_23_31691009-31691090_+_@35.81.47, SerGCT_Chr_10_36178992-36179073_-_@35.81.47, SerGCT_Chr_23_31284945-31285026_-_@35.81.47, SerGCT_Chr_23_30485808-30485889_-_@35.81.47, SerGCT_Chr_23_31285574-31285655_-_@35.81.47, SerGCT_Chr_23_31282460-31282541_+_@35.81.47, SerGCT_Chr_23_31281831-31281912_+_@35.81.47, SerGCT_Chr_13_78032434-78032515_-_@35.8…	0	0	0	0	0	0	1	0	0	1	6	3	0	0	0	0	1	1	0	6	0	1
tRF-47-F67P4K7NVI7O4B797K4	AGCCAGTTAGCTAGGGTGTTTAGCTGTTAACTAAAGTTTCGTGGGGG	i-tRF	AsnGTT_Chr_MT_5446-5518_-_@9.55.47	0	0	0	0	0	2	2	0	0	0	6	0	0	0	0	6	0	5	0	2	6	0
tRF-49-U1202K2YBEPX5US9KDJ2	TAACCCAAAGCAAGGCACTGAAAATGCCTAGATGAGTCTCCCAACTCCA	i-tRF	PheGAA_Chr_MT_364-430_+_@13.61.49	0	0	1	0	0	2	13	0	0	4	6	2	0	0	0	0	2	8	3	1	0	0
tRF-16-MUWLV40	CGTGATCGTATAGTGG	i-tRF	HisGTG_Chr_3_21198328-21198399_+_@3.18.16, HisGTG_Chr_3_21218714-21218785_-_@3.18.16, HisGTG_Chr_3_21276035-21276106_-_@3.18.16, HisGTG_Chr_10_65235579-65235650_+_@3.18.16, HisGTG_Chr_3_21148775-21148846_+_@3.18.16, HisGTG_Chr_3_20873154-20873225_+_@3.18.16, HisGTG_Chr_3_21049256-21049327_-_@3.18.16, HisGTG_Chr_NW_020191468.1_8497-8568_+_@3.18.16, HisGTG_Chr_10_65237111-65237182_+_@3.18.16, HisGT…	1	1	4	4	18	11	14	5	9	4	5	20	8	6	3	9	12	9	4	71	3	16
tRF-17-1KVUY9M	AGGGGTATGATTCTCGC	i-tRF	ProCGG_Chr_23_31380820-31380891_-_@14.30.17, ProAGG_Chr_25_2624494-2624565_+_@14.30.17, ProAGG_Chr_25_2601567-2601638_+_@14.30.17, ProCGG_Chr_25_2614114-2614185_+_@14.30.17, ProTGG_Chr_25_2623641-2623712_+_@14.30.17, ProAGG_Chr_4_92756488-92756559_+_@14.30.17, ProTGG_Chr_NW_020190356.1_18510-18581_+_@14.30.17, ProTGG_Chr_10_26413416-26413487_-_@14.30.17, ProAGG_Chr_25_2621896-2621967_+_@14.30.17,…	3	2	1	2	3	7	6	0	1	1	5	0	1	6	4	0	3	8	3	3	1	2
tRF-17-F2JP1NI	AGAGACATAGAGGTTAT	i-tRF	SerTGA_Chr_MT_7229-7299_-_@6.22.17	0	1	1	0	1	5	3	2	1	0	5	2	2	2	2	1	1	3	1	1	0	1
tRF-17-LNK8KDM	CGATTCCCGGCCAACGC	i-tRF	GlyTCC_Chr_3_8024754-8024825_-_@55.71.17, GlyTCC_Chr_19_27846569-27846640_+_@55.71.17, GlyTCC_Chr_NW_020190592.1_30154-30225_-_@55.71.17, GlyTCC_Chr_NW_020190592.1_1649-1720_-_@55.71.17, GlyTCC_Chr_3_8098701-8098772_-_@55.71.17, GlyTCC_Chr_NW_020190592.1_20654-20725_-_@55.71.17, GlyTCC_Chr_7_19428535-19428606_-_@55.71.17, GlyTCC_Chr_NW_020190592.1_11157-11228_-_@55.71.17, GlyTCC_Chr_3_21349675-21…	0	0	0	0	0	0	0	5	0	0	5	0	0	0	0	2	0	2	0	0	0	0
tRF-18-8B8SOUDV	TCAAATCCCGGACGAGCC	i-tRF	ProAGG_Chr_23_31554422-31554493_-_@54.71.18, ProTGG_Chr_25_2621041-2621112_+_@54.71.18, ProTGG_Chr_25_2598642-2598713_+_@54.71.18, ProAGG_Chr_10_26482156-26482227_+_@54.71.18, ProTGG_Chr_10_26466567-26466638_-_@54.71.18, ProCGG_Chr_25_2614114-2614185_+_@54.71.18, ProTGG_Chr_10_26413416-26413487_-_@54.71.18, ProAGG_Chr_25_2634588-2634659_+_@54.71.18, ProAGG_Chr_10_26484896-26484967_+_@54.71.18, Pr…	7	5	10	4	8	7	10	15	1	3	5	4	5	13	2	3	5	6	3	16	5	11
tRF-18-8BWS72V	TCAAATCTCGGTGGAACC	i-tRF	GlnCTG_Chr_23_30037406-30037477_+_@54.71.18, GlnCTG_Chr_23_31135564-31135635_-_@54.71.18, GlnCTG_Chr_19_27761705-27761776_+_@54.71.18, GlnCTG_Chr_10_12743209-12743280_-_@54.71.18	2	5	8	4	3	0	3	10	6	0	5	0	29	1	1	5	4	7	6	1	5	9
tRF-18-B3YWRK04	AAAGTTTCGTGGGGGTGG	i-tRF	AsnGTT_Chr_MT_5446-5518_-_@41.58.18	5	7	3	5	4	10	21	8	9	2	5	14	31	6	8	29	35	10	5	40	13	16
tRF-18-MQ18Y3W	CGTATAGTGGTTAGTACT	i-tRF	HisGTG_Chr_10_65235579-65235650_+_@9.26.18, HisGTG_Chr_3_21227690-21227761_-_@9.26.18, HisGTG_Chr_3_21348793-21348864_-_@9.26.18, HisGTG_Chr_3_21276035-21276106_-_@9.26.18, HisGTG_Chr_3_21148775-21148846_+_@9.26.18, HisGTG_Chr_3_21198328-21198399_+_@9.26.18, HisGTG_Chr_NW_020191468.1_8497-8568_+_@9.26.18, HisGTG_Chr_3_21218714-21218785_-_@9.26.18, HisGTG_Chr_3_21015831-21015902_-_@9.26.18, HisGTG…	1	0	3	4	5	5	7	7	3	2	5	9	6	2	3	10	7	12	3	48	5	9
tRF-18-PS5P4P02	GCCCGGATAGCTCAGTCA	5'-tRF	ArgTCT_Chr_16_646267-646339_+_@1.18.18	9	15	1	2	1	5	3	0	6	11	5	3	7	8	3	8	2	7	5	6	4	4
tRF-18-V07Q5W04	TAGAGGTTATGATGTTGG	i-tRF	SerTGA_Chr_MT_7229-7299_-_@13.30.18	14	35	31	34	30	81	121	8	20	15	5	24	69	30	27	10	35	78	54	55	20	33
tRF-18-WB08Q2R	TCGAAACCGGGCGGAAAC	i-tRF	ValAAC_Chr_23_31050910-31050982_+_@55.72.18, ValAAC_Chr_3_21104694-21104766_-_@55.72.18, ValAAC_Chr_3_21128448-21128520_-_@55.72.18, ValTAC_Chr_3_20978865-20978937_+_@55.72.18, ValAAC_Chr_3_21024315-21024387_+_@55.72.18, ValCAC_Chr_23_31573432-31573504_-_@55.72.18, ValCAC_Chr_NW_020191468.1_12031-12103_-_@55.72.18, ValAAC_Chr_3_21057895-21057967_+_@55.72.18, ValTAC_Chr_23_31301252-31301324_-_@55.…	2	0	0	0	7	3	4	5	0	2	5	2	12	2	1	4	6	0	3	7	1	5
tRF-18-YOHR6H9	TTCAAATCCCGGACGAGC	i-tRF	ProAGG_Chr_10_26482156-26482227_+_@53.70.18, ProAGG_Chr_23_31554422-31554493_-_@53.70.18, ProAGG_Chr_25_2605484-2605555_-_@53.70.18, ProTGG_Chr_25_2598642-2598713_+_@53.70.18, ProCGG_Chr_19_27847742-27847813_-_@53.70.18, ProCGG_Chr_3_1004082-1004153_-_@53.70.18, ProTGG_Chr_15_55651375-55651446_-_@53.70.18, ProCGG_Chr_25_2614114-2614185_+_@53.70.18, ProTGG_Chr_25_2628848-2628919_+_@53.70.18, ProAG…	0	2	3	2	2	0	3	1	0	3	5	0	0	0	6	0	7	0	1	2	0	16
tRF-19-7EMQ18KH	GTGATCGTATAGTGGTTAG	i-tRF	HisGTG_Chr_3_21148775-21148846_+_@4.22.19, HisGTG_Chr_3_21348793-21348864_-_@4.22.19, HisGTG_Chr_8_29729058-29729129_+_@4.22.19, HisGTG_Chr_3_21015831-21015902_-_@4.22.19, HisGTG_Chr_10_65237111-65237182_+_@4.22.19, HisGTG_Chr_3_21049256-21049327_-_@4.22.19, HisGTG_Chr_3_20898974-20899045_+_@4.22.19, HisGTG_Chr_10_65235579-65235650_+_@4.22.19, HisGTG_Chr_3_21063580-21063651_+_@4.22.19, HisGTG_Chr…	2	0	4	0	4	4	5	3	4	3	5	10	5	8	0	2	6	1	3	34	1	3
tRF-19-8FLUD31J	TCACACGCGAAAGGTCCCC	i-tRF	ValCAC_Chr_23_31573432-31573504_-_@33.51.19, ValCAC_Chr_3_21038978-21039050_+_@33.51.19, ValCAC_Chr_7_40358343-40358415_-_@33.51.19, ValCAC_Chr_3_21316761-21316833_+_@33.51.19, ValCAC_Chr_23_31290226-31290298_-_@33.51.19, ValCAC_Chr_3_21086725-21086797_-_@33.51.19, ValCAC_Chr_3_8134934-8135006_+_@33.51.19, ValCAC_Chr_3_21262480-21262552_+_@33.51.19, ValCAC_Chr_3_20957584-20957656_+_@33.51.19, Val…	0	2	4	0	2	4	0	0	0	1	5	0	0	1	0	0	0	1	1	1	2	0
tRF-19-9PUQ4EF1	TGTAGTACATCTAATATAC	i-tRF	ThrTGT_Chr_MT_15658-15726_+_@5.23.19	1	0	0	0	0	1	1	7	0	0	5	1	0	2	0	8	0	3	1	0	0	0
tRF-19-DNW4R3IS	AAGTTTCGTGGGGGTGGAG	i-tRF	AsnGTT_Chr_MT_5446-5518_-_@42.60.19	5	6	4	0	0	4	1	0	4	0	5	0	20	3	3	7	2	1	2	1	0	1
tRF-19-F2OQFKKI	AGAGAGACATAGAGGTTAT	5'-tRF	SerTGA_Chr_MT_7229-7299_-_@4.22.19	3	0	3	0	4	3	5	2	3	4	5	1	1	1	0	2	7	4	5	3	1	3
tRF-19-I34JRXI7	ATGGTCTAGCGGTTAGGAT	i-tRF	GluTTC_Chr_21_3228261-3228332_-_@7.25.19, GluTTC_Chr_12_11276302-11276373_-_@7.25.19, GluTTC_Chr_2_1313370-1313441_-_@7.25.19, GluTTC_Chr_12_15097784-15097855_-_@7.25.19, GluTTC_Chr_2_128295086-128295157_-_@7.25.19	0	2	1	0	2	0	3	4	2	0	5	3	4	0	0	0	2	1	9	18	1	2
tRF-19-K0JNORIZ	CCAAGCAGTTGACCCGGGT	i-tRF	GlyTCC_Chr_3_8098701-8098772_-_@35.53.19, GlyTCC_Chr_3_8024754-8024825_-_@35.53.19, GlyTCC_Chr_NW_020190592.1_30154-30225_-_@35.53.19, GlyTCC_Chr_NW_020190592.1_20654-20725_-_@35.53.19, GlyTCC_Chr_NW_020190592.1_1649-1720_-_@35.53.19, GlyTCC_Chr_7_19428535-19428606_-_@35.53.19, GlyTCC_Chr_NW_020190592.1_11157-11228_-_@35.53.19, GlyTCC_Chr_19_27846569-27846640_+_@35.53.19, GlyTCC_Chr_6_73540827-73…	0	0	0	0	0	0	2	1	0	3	5	0	0	0	0	0	0	1	1	0	3	1
tRF-19-W9RKM825	TCTTCGGGGGCGTGGGTTC	i-tRF	LeuAAG_Chr_25_19969191-19969272_+_@47.65.19, LeuTAG_Chr_10_26471839-26471920_-_@47.65.19, LeuAAG_Chr_23_30032800-30032881_+_@47.65.19, LeuAAG_Chr_10_26483921-26484002_-_@47.65.19, LeuAAG_Chr_23_30136146-30136227_+_@47.65.19, LeuAAG_Chr_23_30011393-30011474_-_@47.65.19, LeuAAG_Chr_10_26438831-26438912_+_@47.65.19, LeuAAG_Chr_23_30293279-30293360_+_@47.65.19	0	3	0	1	0	0	0	1	6	0	5	0	1	0	0	1	2	1	0	8	1	0
tRF-19-YOHR6HEV	TTCAAATCCCGGACGAGCC	i-tRF	ProCGG_Chr_25_2614114-2614185_+_@53.71.19, ProCGG_Chr_3_1004082-1004153_-_@53.71.19, ProTGG_Chr_25_2630255-2630326_+_@53.71.19, ProTGG_Chr_25_2621041-2621112_+_@53.71.19, ProAGG_Chr_25_2605484-2605555_-_@53.71.19, ProAGG_Chr_25_2621896-2621967_+_@53.71.19, ProTGG_Chr_25_2628848-2628919_+_@53.71.19, ProAGG_Chr_10_26482156-26482227_+_@53.71.19, ProTGG_Chr_NW_020190356.1_18510-18581_+_@53.71.19, Pro…	1	3	5	5	7	5	8	3	0	1	5	0	5	3	4	0	0	3	5	6	0	1
tRF-20-04SXQ3V2	ACATGGTCTAGCGGTTAGGA	i-tRF	GluTTC_Chr_2_128295086-128295157_-_@5.24.20, GluTTC_Chr_12_15097784-15097855_-_@5.24.20, GluTTC_Chr_21_3228261-3228332_-_@5.24.20	0	0	1	0	0	0	1	2	2	0	5	0	0	0	0	0	0	2	0	3	0	1
tRF-20-8B8871K9	TCAAATCCGGGTGCCCCCTC	3'-tRF	CysGCA_Chr_4_112419516-112419587_-_@54.73.20, CysGCA_Chr_19_39448382-39448453_-_@54.73.20, CysGCA_Chr_4_112555282-112555353_-_@54.73.20, CysGCA_Chr_4_112413369-112413440_-_@54.73.20, CysGCA_Chr_19_39431222-39431293_-_@54.73.20, CysGCA_Chr_3_22722293-22722364_-_@54.73.20, CysGCA_Chr_4_112521632-112521703_+_@54.73.20, CysGCA_Chr_28_5864091-5864162_+_@54.73.20, CysGCA_Chr_19_39659156-39659227_-_@54.…	0	5	7	4	3	9	18	4	4	2	5	2	16	4	4	0	12	4	3	12	8	6
tRF-20-R9BM32LJ	GGTTCAAATCCCGGACGAGC	i-tRF	ProAGG_Chr_10_26482156-26482227_+_@51.70.20, ProAGG_Chr_25_2634588-2634659_+_@51.70.20, ProTGG_Chr_NW_020190356.1_18510-18581_+_@51.70.20, ProTGG_Chr_25_2625955-2626026_+_@51.70.20, ProTGG_Chr_25_2628848-2628919_+_@51.70.20, ProTGG_Chr_25_2630255-2630326_+_@51.70.20, ProAGG_Chr_25_2605484-2605555_-_@51.70.20, ProAGG_Chr_25_2631597-2631668_+_@51.70.20, ProCGG_Chr_23_31380820-31380891_-_@51.70.20, …	0	1	0	0	2	2	1	3	1	0	5	0	0	1	0	1	3	6	1	0	0	0
tRF-20-UI15FYE9	TAACTAGTACAGCTGACTTC	i-tRF	GlyTCC_Chr_MT_9754-9822_+_@14.33.20	0	3	4	3	0	3	0	2	0	1	5	2	0	3	2	1	1	1	0	0	1	1
tRF-20-UIB3YWRK	TAACTAAAGTTTCGTGGGGG	i-tRF	AsnGTT_Chr_MT_5446-5518_-_@36.55.20	3	1	1	3	0	0	0	1	1	1	5	1	2	0	3	3	1	2	3	2	0	1
tRF-20-WB8US565	TCGAATCCGAGTCACGGCAC	3'-tRF	HisGTG_Chr_3_21276035-21276106_-_@54.73.20, HisGTG_Chr_3_21227690-21227761_-_@54.73.20, HisGTG_Chr_NW_020191468.1_8497-8568_+_@54.73.20, HisGTG_Chr_10_65237111-65237182_+_@54.73.20, HisGTG_Chr_10_65235579-65235650_+_@54.73.20, HisGTG_Chr_3_21063580-21063651_+_@54.73.20, HisGTG_Chr_3_21049256-21049327_-_@54.73.20, HisGTG_Chr_3_21015831-21015902_-_@54.73.20, HisGTG_Chr_8_29729058-29729129_+_@54.73.…	4	4	4	2	1	3	3	2	3	1	5	3	3	1	1	2	1	3	1	0	1	6
tRF-21-04SXQ3V2E	ACATGGTCTAGCGGTTAGGAT	i-tRF	GluTTC_Chr_12_15097784-15097855_-_@5.25.21, GluTTC_Chr_21_3228261-3228332_-_@5.25.21, GluTTC_Chr_2_128295086-128295157_-_@5.25.21	1	0	2	1	4	0	0	0	1	0	5	2	2	1	1	1	2	0	2	1	0	1
tRF-21-32Q86N7KE	CCGGAGCTGGGGATTGTGGGT	i-tRF	ArgCCG_Chr_19_48966332-48966404_+_@34.54.21	0	0	0	0	0	0	1	1	4	0	5	1	0	1	2	0	0	0	0	0	0	0
tRF-21-9NH5SYNXD	TGGTTATCACGTCTGCTTTAC	i-tRF	ValTAC_Chr_X_124770762-124770834_+_@16.36.21	0	1	0	1	1	0	3	1	3	0	5	1	3	1	0	5	0	8	0	0	3	4
tRF-21-DNW4R36JD	AAGTTTCGTGGGGGTGGAGCC	i-tRF	AsnGTT_Chr_MT_5446-5518_-_@42.62.21	0	3	1	0	0	2	4	3	2	0	5	2	4	1	0	5	3	3	4	7	0	0
tRF-21-HWH3RXSID	ATCGTATAGTGGTTAGTACTC	i-tRF	HisGTG_Chr_NW_020191468.1_8497-8568_+_@7.27.21, HisGTG_Chr_3_21227690-21227761_-_@7.27.21, HisGTG_Chr_8_29729058-29729129_+_@7.27.21, HisGTG_Chr_3_21276035-21276106_-_@7.27.21, HisGTG_Chr_3_20873154-20873225_+_@7.27.21, HisGTG_Chr_3_21348793-21348864_-_@7.27.21, HisGTG_Chr_3_21218714-21218785_-_@7.27.21, HisGTG_Chr_10_65235579-65235650_+_@7.27.21, HisGTG_Chr_3_21063580-21063651_+_@7.27.21, HisGTG…	0	0	0	6	6	2	10	2	8	1	5	11	4	4	0	4	5	2	4	42	3	5
tRF-21-MQ18Y3E70	CGTATAGTGGTTAGTACTCTG	i-tRF	HisGTG_Chr_3_21148775-21148846_+_@9.29.21, HisGTG_Chr_3_20873154-20873225_+_@9.29.21, HisGTG_Chr_10_65234844-65234915_-_@9.29.21, HisGTG_Chr_10_65235579-65235650_+_@9.29.21, HisGTG_Chr_8_29729058-29729129_+_@9.29.21, HisGTG_Chr_3_20898974-20899045_+_@9.29.21, HisGTG_Chr_3_21063580-21063651_+_@9.29.21, HisGTG_Chr_3_21198328-21198399_+_@9.29.21, HisGTG_Chr_3_21348793-21348864_-_@9.29.21, HisGTG_Chr…	1	1	1	3	4	2	2	3	4	1	5	5	5	0	2	2	3	2	1	20	2	4
tRF-21-P42U6R93E	GCATGCACGAGGCCCTGGGTT	i-tRF	AlaAGC_Chr_23_30116515-30116586_+_@34.54.21	0	0	0	0	0	0	0	0	0	0	5	0	0	0	0	0	1	0	0	0	0	0
tRF-21-UYSZSBK20	TACTGGTCTTGTAAACCAGAG	i-tRF	ThrTGT_Chr_MT_15658-15726_+_@21.41.21	0	0	0	1	0	0	0	1	0	0	5	0	0	1	0	0	0	0	1	1	0	0
tRF-22-51MLIVHB1	GAGCCCGGTAATTGCATAAAAC	i-tRF	LeuTAA_Chr_MT_3024-3098_+_@13.34.22	0	0	0	0	0	0	1	1	0	1	5	0	0	0	0	0	0	0	1	2	2	0
tRF-22-5DH2RXX4Q	GAGACATAGAGGTTATGATGTT	i-tRF	SerTGA_Chr_MT_7229-7299_-_@7.28.22	4	1	3	2	3	4	17	6	5	6	5	1	9	4	2	7	12	16	6	4	4	2
tRF-22-86J8WPMNH	TCCCACATGGTCTAGCGGTTAG	5'-tRF	GluTTC_Chr_2_128295086-128295157_-_@1.22.22, GluTTC_Chr_21_3228261-3228332_-_@1.22.22, GluTTC_Chr_12_15097784-15097855_-_@1.22.22	0	3	0	2	3	1	2	0	3	6	5	5	2	4	0	1	7	0	1	12	8	16
tRF-22-EOOJVQF5O	ACTAAGAAGCTATATAGCACTA	5'-tRF	LysTTT_Chr_MT_8061-8127_+_@2.23.22	2	1	0	0	0	2	0	2	1	0	5	0	1	0	0	4	1	2	3	0	6	0
tRF-22-F2OQFKY4I	AGAGAGACATAGAGGTTATGAT	5'-tRF	SerTGA_Chr_MT_7229-7299_-_@4.25.22	0	1	2	0	3	0	0	1	2	0	5	1	0	0	0	0	0	2	0	1	1	2
tRF-22-FR98XEYFK	AGCCCTGTGGTGAATTTACACG	5'-tRF	CysGCA_Chr_MT_5551-5617_-_@1.22.22	1	1	0	1	0	3	21	1	0	2	5	0	0	2	1	2	2	5	2	2	7	2
tRF-22-FZBRBJDJ1	AGCTTAACCCAAAGCAAGGCAC	i-tRF	PheGAA_Chr_MT_364-430_+_@9.30.22	4	0	0	0	0	0	1	2	0	0	5	0	1	0	0	3	2	0	0	0	0	0
tRF-22-JMRPFQJDQ	CAGTCGGTAGAGCATCAGACTT	i-tRF	LysTTT_Chr_16_2248304-2248376_-_@13.34.22, LysTTT_Chr_23_30111079-30111151_-_@13.34.22, LysTTT_Chr_23_30029666-30029738_-_@13.34.22, LysTTT_Chr_23_30158659-30158731_+_@13.34.22, LysTTT_Chr_23_31089834-31089906_+_@13.34.22, LysTTT_Chr_19_27761050-27761122_+_@13.34.22, LysTTT_Chr_23_31054701-31054773_+_@13.34.22, LysTTT_Chr_15_82774048-82774120_-_@13.34.22, LysTTT_Chr_23_31230715-31230787_+_@13.34.…	0	2	0	0	2	2	0	0	1	1	5	0	0	1	0	1	0	0	3	0	0	2
tRF-22-KKM1M3WD5	CCAGGCGGCCCGGGTTCGACTC	i-tRF	GluTTC_Chr_2_1313370-1313441_-_@39.60.22, GluTTC_Chr_12_11276302-11276373_-_@39.60.22, GluTTC_Chr_21_3228261-3228332_-_@39.60.22, GluTTC_Chr_12_15097784-15097855_-_@39.60.22	1	2	0	0	2	1	4	2	9	0	5	1	3	2	0	2	3	1	1	11	0	3
tRF-23-1NLI38NJ0K	AGGTTCGACTCCTGGCTGGCTCG	i-tRF	ArgACG_Chr_23_31574309-31574381_-_@51.73.23, ArgACG_Chr_22_53626359-53626431_+_@51.73.23, ArgACG_Chr_23_31328208-31328280_-_@51.73.23, ArgACG_Chr_23_31292086-31292158_-_@51.73.23, ArgACG_Chr_23_31053877-31053949_+_@51.73.23, ArgACG_Chr_23_31678147-31678219_-_@51.73.23, ArgACG_Chr_23_31410999-31411071_+_@51.73.23, ArgACG_Chr_23_31268990-31269062_+_@51.73.23, ArgACG_Chr_10_21915554-21915626_-_@51.7…	14	1	16	21	18	3	10	4	4	2	5	1	3	7	7	8	7	4	5	8	0	9
tRF-23-392J1Y0SDZ	CCTTCCAAGCAGTTGACCCGGGT	i-tRF	GlyTCC_Chr_3_8024754-8024825_-_@31.53.23, GlyTCC_Chr_7_19428535-19428606_-_@31.53.23, GlyTCC_Chr_NW_020190592.1_1649-1720_-_@31.53.23, GlyTCC_Chr_19_27846569-27846640_+_@31.53.23, GlyTCC_Chr_6_73540827-73540898_+_@31.53.23, GlyTCC_Chr_NW_020190592.1_20654-20725_-_@31.53.23, GlyTCC_Chr_3_21349675-21349746_-_@31.53.23, GlyTCC_Chr_NW_020190592.1_30154-30225_-_@31.53.23, GlyTCC_Chr_3_8098701-8098772_…	2	1	2	0	1	2	1	0	2	0	5	3	2	0	1	0	0	0	2	2	1	2
tRF-23-3V2VR0PSDZ	CCTGCCACGCGGGAGGCCCGGGT	i-tRF	GlyGCC_Chr_18_1819426-1819496_+_@30.52.23, GlyGCC_Chr_18_1416064-1416134_-_@30.52.23, GlyGCC_Chr_3_8034296-8034366_+_@30.52.23, GlyGCC_Chr_3_8100275-8100345_-_@30.52.23, GlyGCC_Chr_19_27767594-27767664_+_@30.52.23, GlyGCC_Chr_NW_020190592.1_13975-14045_+_@30.52.23, GlyGCC_Chr_NW_020190592.1_31695-31765_-_@30.52.23, GlyGCC_Chr_18_1416704-1416774_-_@30.52.23, GlyGCC_Chr_18_1423807-1423877_+_@30.52.…	1	14	2	2	3	4	29	5	5	3	5	1	15	8	1	25	0	31	19	8	6	4
tRF-23-3W2VR008DZ	CCTGTCACGCGGGAGACCGGGGT	i-tRF	AspGTC_Chr_23_31091360-31091431_+_@31.53.23, AspGTC_Chr_NW_020190592.1_30957-31028_-_@31.53.23, AspGTC_Chr_3_8102386-8102457_+_@31.53.23, AspGTC_Chr_NW_020190592.1_2468-2539_-_@31.53.23, AspGTC_Chr_3_8099537-8099608_-_@31.53.23, AspGTC_Chr_23_31145310-31145381_-_@31.53.23, AspGTC_Chr_NW_020190592.1_11976-12047_-_@31.53.23, AspGTC_Chr_19_27847062-27847133_-_@31.53.23, AspGTC_Chr_17_50874263-508743…	3	14	7	5	8	16	22	9	7	3	5	1	6	6	1	20	12	16	13	7	13	13
tRF-23-779PZBXF8	GTTCTTGTAGTTGAATGACAACG	5'-tRF	GluTTC_Chr_MT_14441-14509_-_@1.23.23	0	0	0	0	0	0	1	4	0	0	5	0	0	0	0	1	1	0	0	0	0	0
tRF-23-KQI34JRXDX	CCCATATGGTCTAGCGGTTAGGA	5'-tRF	GluTTC_Chr_2_1313370-1313441_-_@2.24.23, GluTTC_Chr_12_11276302-11276373_-_@2.24.23	0	0	0	0	0	1	0	1	1	0	5	2	1	0	0	2	2	0	0	4	0	0
tRF-23-UJVS6RH1DK	TAAGCTATCGGGCCCATACCCCG	i-tRF	MetCAT_Chr_MT_4197-4265_+_@17.39.23	1	2	1	2	1	3	2	4	4	0	5	4	2	4	0	15	2	3	2	2	0	6
tRF-23-WZS30MUL01	TCTTTGTAGTACATCTAATATAC	5'-tRF	ThrTGT_Chr_MT_15658-15726_+_@1.23.23	3	0	1	1	0	0	1	3	0	0	5	0	0	0	1	4	0	0	0	0	0	1
tRF-23-YRL51NLED3	TTCCCCGCACAGGTTCGAATCCT	i-tRF	SerCGA_Chr_5_57140090-57140171_-_@50.72.23	4	2	2	10	7	8	3	3	4	8	5	1	12	9	0	4	13	4	9	7	8	1
tRF-23-ZX1X5EX2DV	TTTTAAGTTAGAGATTGAGAGCC	i-tRF	LysTTT_Chr_MT_8061-8127_+_@27.49.23	1	0	2	0	1	0	4	0	0	0	5	2	1	0	0	0	0	1	1	0	0	2
tRF-24-04SXQ3V2KJ	ACATGGTCTAGCGGTTAGGATTCC	i-tRF	GluTTC_Chr_21_3228261-3228332_-_@5.28.24, GluTTC_Chr_12_15097784-15097855_-_@5.28.24, GluTTC_Chr_2_128295086-128295157_-_@5.28.24	0	0	0	0	0	0	0	2	0	0	5	1	0	0	0	0	0	0	0	1	0	2
tRF-24-8KOL7XDP0W	TCAGGGAATAGTTTAAATAGAACT	5'-tRF	ProTGG_Chr_MT_15726-15791_-_@-1T.23.24	4	0	4	12	7	0	7	11	3	1	5	6	14	1	1	6	3	14	2	11	0	9
tRF-24-9XEO1ZM8IZ	TGTTAACTAAAGTTTCGTGGGGGT	i-tRF	AsnGTT_Chr_MT_5446-5518_-_@33.56.24	0	3	0	1	2	2	3	3	7	1	5	2	0	0	2	7	5	1	2	2	8	4
tRF-24-B3YWRK9012	AAAGTTTCGTGGGGGTGGAGCCCA	i-tRF	AsnGTT_Chr_MT_5446-5518_-_@41.64.24	7	9	7	5	14	8	4	7	12	4	5	3	12	5	7	21	12	15	3	14	8	16
tRF-24-H4SXQ3V2KJ	ATATGGTCTAGCGGTTAGGATTCC	i-tRF	GluTTC_Chr_12_11276302-11276373_-_@5.28.24, GluTTC_Chr_2_1313370-1313441_-_@5.28.24	0	0	0	0	1	0	0	0	0	0	5	0	0	0	0	0	0	0	0	0	0	0
tRF-24-J8WPMN1EJ3	CATGGTCTAGCGGTTAGGATTCCT	i-tRF	GluTTC_Chr_2_128295086-128295157_-_@6.29.24, GluTTC_Chr_21_3228261-3228332_-_@6.29.24, GluTTC_Chr_12_15097784-15097855_-_@6.29.24	0	1	0	2	7	0	3	3	2	2	5	3	2	3	3	4	7	4	4	31	0	4
tRF-25-9LON4VN1EH	TGGTAGAATTCTCGCCTGCCACGCG	i-tRF	GlyGCC_Chr_NW_020190592.1_31695-31765_-_@16.40.25, GlyGCC_Chr_NW_020190592.1_23486-23556_+_@16.40.25, GlyGCC_Chr_18_1819426-1819496_+_@16.40.25, GlyGCC_Chr_19_27767594-27767664_+_@16.40.25, GlyGCC_Chr_18_1416704-1416774_-_@16.40.25, GlyGCC_Chr_18_1416064-1416134_-_@16.40.25, GlyGCC_Chr_23_31686620-31686690_+_@16.40.25, GlyGCC_Chr_3_8100275-8100345_-_@16.40.25, GlyGCC_Chr_3_8034296-8034366_+_@16.4…	1	6	5	7	6	1	33	5	10	9	5	2	13	9	6	29	16	50	22	23	9	7
tRF-25-DYIL14VMZF	AATTGATGTAAGGTGTAGTCTTGCA	i-tRF	AlaTGC_Chr_MT_5376-5444_-_@38.62.25	2	3	0	1	2	2	3	5	2	0	5	1	1	3	1	7	7	7	0	4	1	3
tRF-25-R7F8YKIR9N	GGTCTAGCGGTTAGGATTCCTGGTT	i-tRF	GluTTC_Chr_21_3228261-3228332_-_@9.33.25, GluTTC_Chr_12_11276302-11276373_-_@9.33.25, GluTTC_Chr_2_1313370-1313441_-_@9.33.25, GluTTC_Chr_12_15097784-15097855_-_@9.33.25, GluTTC_Chr_2_128295086-128295157_-_@9.33.25	1	3	0	0	1	0	1	3	2	0	5	2	1	1	1	1	3	0	2	10	1	1
tRF-25-XNXQ8EX4UK	TGATTTGCATTCAATTGATGTAAGG	i-tRF	AlaTGC_Chr_MT_5376-5444_-_@26.50.25	1	7	0	5	0	0	4	2	4	1	5	1	1	0	1	4	4	6	0	4	3	4
tRF-25-YDVLJIOZKE	TTAACTAGTACAGCTGACTTCCAAT	i-tRF	GlyTCC_Chr_MT_9754-9822_+_@13.37.25	9	4	9	1	0	22	11	4	0	6	5	1	6	2	1	4	3	8	2	1	8	7
tRF-26-1HPSR9O933B	AGGCGGCCCGGGTTCGACTCCCGGTA	i-tRF	GluTTC_Chr_2_1313370-1313441_-_@41.66.26, GluTTC_Chr_12_11276302-11276373_-_@41.66.26	2	2	5	2	0	1	7	2	1	1	5	1	2	3	0	12	13	1	3	4	0	3
tRF-26-9MVKS4I7LZE	TGGTCTAGGGGTATGATTCTCGCTTT	i-tRF	ProTGG_Chr_25_2621041-2621112_+_@8.33.26, ProTGG_Chr_25_2628848-2628919_+_@8.33.26, ProTGG_Chr_25_2625955-2626026_+_@8.33.26, ProTGG_Chr_NW_020190356.1_18510-18581_+_@8.33.26, ProTGG_Chr_25_2623641-2623712_+_@8.33.26, ProTGG_Chr_25_2630255-2630326_+_@8.33.26, ProTGG_Chr_10_26413416-26413487_-_@8.33.26, ProTGG_Chr_25_2598642-2598713_+_@8.33.26	3	3	6	7	1	4	11	2	4	2	5	8	7	1	3	3	15	3	7	31	4	3
tRF-26-LPD3387SFRD	CGCAGAAGGTCCTGGGTTCGAGCCCC	i-tRF	ValTAC_Chr_X_124770762-124770834_+_@38.63.26, ValTAC_Chr_15_82766873-82766945_-_@38.63.26	0	1	0	0	2	4	1	2	0	0	5	1	1	2	0	2	4	0	2	0	0	0
tRF-26-PS5P4PW3FJB	GCCCGGATAGCTCAGTCGGTAGAGCA	5'-tRF	LysTTT_Chr_16_2248304-2248376_-_@1.26.26, LysTTT_Chr_23_30029666-30029738_-_@1.26.26, LysTTT_Chr_23_30158659-30158731_+_@1.26.26, LysTTT_Chr_19_27761050-27761122_+_@1.26.26, LysTTT_Chr_23_31054701-31054773_+_@1.26.26, LysTTT_Chr_15_82774048-82774120_-_@1.26.26, LysTTT_Chr_16_2247970-2248042_+_@1.26.26, LysTTT_Chr_15_82772306-82772378_+_@1.26.26	6	10	7	3	8	4	6	9	4	2	5	1	6	5	5	5	5	21	9	5	3	16
tRF-26-W1X6L85J3KE	TCGCCTGCCACGCGGGAGGCCCGGGT	i-tRF	GlyGCC_Chr_NW_020190592.1_31695-31765_-_@27.52.26, GlyGCC_Chr_NW_020190592.1_23486-23556_+_@27.52.26, GlyGCC_Chr_18_1819426-1819496_+_@27.52.26, GlyGCC_Chr_19_27767594-27767664_+_@27.52.26, GlyGCC_Chr_18_1416704-1416774_-_@27.52.26, GlyGCC_Chr_18_1416064-1416134_-_@27.52.26, GlyGCC_Chr_23_31686620-31686690_+_@27.52.26, GlyGCC_Chr_3_8100275-8100345_-_@27.52.26, GlyGCC_Chr_3_8034296-8034366_+_@27.5…	1	6	0	0	1	2	8	2	1	0	5	0	0	3	0	5	1	8	3	3	7	0
tRF-27-1SS2P46INO5	AGTCGGTAGAGCATGGGACTCTTAATC	i-tRF	LysCTT_Chr_21_30269857-30269929_-_@14.40.27, LysCTT_Chr_10_70547066-70547138_-_@14.40.27, LysCTT_Chr_10_93057241-93057313_-_@14.40.27	0	0	0	0	2	0	0	0	0	0	5	0	0	0	0	0	0	0	0	0	0	0
tRF-27-34HWH3RXSI3	CCGTGATCGTATAGTGGTTAGTACTCT	5'-tRF	HisGTG_Chr_NW_020191468.1_8497-8568_+_@2.28.27, HisGTG_Chr_10_65237111-65237182_+_@2.28.27, HisGTG_Chr_3_21276035-21276106_-_@2.28.27, HisGTG_Chr_10_65234844-65234915_-_@2.28.27, HisGTG_Chr_3_21198328-21198399_+_@2.28.27, HisGTG_Chr_8_29729058-29729129_+_@2.28.27, HisGTG_Chr_3_20873154-20873225_+_@2.28.27, HisGTG_Chr_3_21148775-21148846_+_@2.28.27, HisGTG_Chr_3_20898974-20899045_+_@2.28.27, HisGT…	5	3	1	2	5	1	3	0	2	2	5	9	1	4	1	4	0	4	2	9	1	2
tRF-27-4EHIR79O0PH	CTAATATACTGGTCTTGTAAACCAGAG	i-tRF	ThrTGT_Chr_MT_15658-15726_+_@15.41.27	0	1	1	2	0	0	2	1	3	0	5	1	1	0	0	1	1	0	0	0	0	0
tRF-27-FR98XEYFMYF	AGCCCTGTGGTGAATTTACACGTTGAA	5'-tRF	CysGCA_Chr_MT_5551-5617_-_@1.27.27	1	0	0	0	0	0	2	1	0	0	5	0	1	0	0	0	0	0	0	0	0	0
tRF-27-FYYDU0ZS9KN	AGCTGTTAACTAAAGTTTCGTGGGGGT	i-tRF	AsnGTT_Chr_MT_5446-5518_-_@30.56.27	2	3	1	0	2	2	12	0	0	3	5	3	4	1	3	12	8	2	1	1	6	3
tRF-27-LSN3S3RQJVF	CGCCGCTGGTGTAGTGGTATCATGCAA	5'-tRF	GlyCCC_Chr_11_68555263-68555333_-_@2.28.27, GlyCCC_Chr_25_546202-546272_-_@2.28.27	0	8	0	0	7	2	0	3	0	2	5	2	2	1	0	2	1	0	2	6	0	3
tRF-27-W3FJIKE7UMJ	TCGGTAGAGCATGGGACTCTTAATCCC	i-tRF	LysCTT_Chr_10_70547066-70547138_-_@16.42.27, LysCTT_Chr_10_93057241-93057313_-_@16.42.27, LysCTT_Chr_21_30269857-30269929_-_@16.42.27	0	1	0	1	1	9	1	1	1	5	5	1	2	0	1	4	2	19	7	2	1	9
tRF-27-YXR9O9NJ9IK	TTCTAGGTTCGACTCCTGGCTGGCTCG	i-tRF	ArgACG_Chr_23_31328208-31328280_-_@47.73.27, ArgACG_Chr_23_31268990-31269062_+_@47.73.27, ArgACG_Chr_23_31292086-31292158_-_@47.73.27, ArgACG_Chr_23_31053877-31053949_+_@47.73.27, ArgACG_Chr_22_53626359-53626431_+_@47.73.27	9	0	1	0	14	6	3	2	4	0	5	1	4	2	2	0	4	0	1	4	1	1
tRF-28-18YKISQIY5DM	AGTGGTTAGGATTCGGCGCTTTCACCGC	i-tRF	GluTTC_Chr_3_20897689-20897760_-_@14.41.28	0	0	0	0	0	0	0	0	0	0	5	0	0	0	0	0	0	0	0	0	0	0
tRF-28-1SS2P46INO0J	AGTCGGTAGAGCATGGGACTCTTAATCC	i-tRF	LysCTT_Chr_21_30269857-30269929_-_@14.41.28, LysCTT_Chr_10_70547066-70547138_-_@14.41.28, LysCTT_Chr_10_93057241-93057313_-_@14.41.28	0	0	0	1	0	0	0	0	0	0	5	2	0	0	0	0	0	0	1	0	0	1
tRF-28-5SVP9N15WV0E	GATCGTATAGTGGTTAGTACTCTGCGTT	i-tRF	HisGTG_Chr_NW_020191468.1_8497-8568_+_@6.33.28, HisGTG_Chr_3_21227690-21227761_-_@6.33.28, HisGTG_Chr_8_29729058-29729129_+_@6.33.28, HisGTG_Chr_3_21276035-21276106_-_@6.33.28, HisGTG_Chr_3_20873154-20873225_+_@6.33.28, HisGTG_Chr_3_21348793-21348864_-_@6.33.28, HisGTG_Chr_3_21218714-21218785_-_@6.33.28, HisGTG_Chr_10_65235579-65235650_+_@6.33.28, HisGTG_Chr_3_21063580-21063651_+_@6.33.28, HisGTG…	2	0	3	3	20	5	11	4	9	6	5	35	8	12	2	7	16	5	6	89	10	22
tRF-28-8Y7343RX6ND4	TCCTGGTGGTCTAGTGGTTAGGATTCGG	5'-tRF	GlnTTG_Chr_1_10747437-10747508_-_@2.29.28	1	1	0	0	1	0	4	1	2	3	5	2	1	1	1	4	7	2	0	0	1	1
tRF-28-9MVH7P59N30Q	TGGTCTAGCGGTTAGGATTCCTGGTTTT	i-tRF	GluTTC_Chr_21_3228261-3228332_-_@8.35.28, GluTTC_Chr_12_11276302-11276373_-_@8.35.28, GluTTC_Chr_2_1313370-1313441_-_@8.35.28, GluTTC_Chr_12_15097784-15097855_-_@8.35.28, GluTTC_Chr_2_128295086-128295157_-_@8.35.28	3	1	0	0	2	1	4	0	1	0	5	0	0	0	0	1	0	0	1	1	1	1
tRF-28-JQR7F8YKIR04	CATATGGTCTAGCGGTTAGGATTCCTGG	i-tRF	GluTTC_Chr_2_1313370-1313441_-_@4.31.28, GluTTC_Chr_12_11276302-11276373_-_@4.31.28	2	6	1	3	19	1	5	8	10	4	5	20	10	6	14	0	24	4	36	72	1	6
tRF-28-KKM1M3WD8S0B	CCAGGCGGCCCGGGTTCGACTCCCGGTA	i-tRF	GluTTC_Chr_2_1313370-1313441_-_@39.66.28, GluTTC_Chr_12_11276302-11276373_-_@39.66.28	7	1	0	0	0	1	1	4	0	0	5	1	0	0	0	11	1	1	0	4	0	0
tRF-28-QNR8VP9NFQ9	GCGTTGGTGGTATAGTGGTTAGCATAGC	5'-tRF	GlyTCC_Chr_7_19428535-19428606_-_@1.28.28	0	0	0	0	0	2	0	1	0	0	5	0	0	1	0	2	1	0	0	1	0	0
tRF-28-UK9F51MLIVDB	TAAGGTGGCAGAGCCCGGTAATTGCATA	i-tRF	LeuTAA_Chr_MT_3024-3098_+_@3.30.28	3	4	0	0	2	5	15	6	10	0	5	2	3	1	0	22	5	1	2	3	4	3
tRF-28-WHR95R3LMJD1	TCGCGGGTTCGATCCCCGTACGGGCCAC	3'-tRF	IleAAT_Chr_23_31723652-31723725_+_@48.75.28, IleAAT_Chr_23_31269709-31269782_-_@48.75.28, IleAAT_Chr_23_31039841-31039914_-_@48.75.28, IleAAT_Chr_23_31340083-31340156_+_@48.75.28, IleAAT_Chr_23_31055460-31055533_-_@48.75.28, IleAAT_Chr_23_31555582-31555655_-_@48.75.28, IleAAT_Chr_23_31306987-31307060_-_@48.75.28, IleAAT_Chr_23_31041584-31041657_-_@48.75.28, IleAAT_Chr_23_31277791-31277864_+_@48.7…	1	4	0	0	0	1	0	2	2	0	5	0	5	4	0	1	0	2	1	1	0	0
tRF-28-XSXMSL73VLD5	TGCCGTGATCGTATAGTGGTTAGTACTC	5'-tRF	HisGTG_Chr_10_65237111-65237182_+_@-1T.27.28, HisGTG_Chr_3_21049256-21049327_-_@-1T.27.28, HisGTG_Chr_3_20898974-20899045_+_@-1T.27.28, HisGTG_Chr_3_21063580-21063651_+_@-1T.27.28, HisGTG_Chr_3_21276035-21276106_-_@-1T.27.28, HisGTG_Chr_10_65234844-65234915_-_@-1T.27.28, HisGTG_Chr_8_29729058-29729129_+_@-1T.27.28, HisGTG_Chr_3_21198328-21198399_+_@-1T.27.28, HisGTG_Chr_3_21218714-21218785_-_@-1T…	0	0	0	0	0	0	4	0	1	1	5	0	0	1	0	0	2	0	0	8	1	0
tRF-29-2VR008R9591K	CACGCGGGAGACCGGGGTTCGATTCCCCG	i-tRF	AspGTC_Chr_3_8023793-8023864_-_@36.64.29, AspGTC_Chr_23_31145310-31145381_-_@36.64.29, AspGTC_Chr_23_31091360-31091431_+_@36.64.29, AspGTC_Chr_3_8099537-8099608_-_@36.64.29, AspGTC_Chr_19_27847062-27847133_-_@36.64.29, AspGTC_Chr_17_50877234-50877305_+_@36.64.29, AspGTC_Chr_NW_020190592.1_11976-12047_-_@36.64.29, AspGTC_Chr_17_50874263-50874334_+_@36.64.29, AspGTC_Chr_5_60336567-60336638_+_@36.64…	1	3	2	1	2	3	7	1	5	2	5	4	2	2	2	16	1	2	2	3	2	2
tRF-29-947673FEWS1P	TGGTGGTTCAGTGGTAGAATTCTCGCCTG	i-tRF	GlyGCC_Chr_23_30943694-30943764_+_@5.33.29, GlyGCC_Chr_19_27767594-27767664_+_@5.33.29, GlyGCC_Chr_18_1819426-1819496_+_@5.33.29, GlyGCC_Chr_18_1423807-1423877_+_@5.33.29, GlyGCC_Chr_23_31686620-31686690_+_@5.33.29, GlyGCC_Chr_3_8034296-8034366_+_@5.33.29, GlyGCC_Chr_18_1416704-1416774_-_@5.33.29, GlyGCC_Chr_18_1416064-1416134_-_@5.33.29, GlyGCC_Chr_2_39839393-39839463_+_@5.33.29	25	25	8	6	3	16	33	16	26	3	5	12	6	46	2	30	5	26	17	10	6	16
tRF-29-HJ83ML5F82HQ	ATAGCTCAGTCGGTAGAGCATCAGACTTT	i-tRF	LysTTT_Chr_15_82774048-82774120_-_@7.35.29, LysTTT_Chr_23_31054701-31054773_+_@7.35.29, LysTTT_Chr_23_30111079-30111151_-_@7.35.29, LysTTT_Chr_16_2248304-2248376_-_@7.35.29, LysTTT_Chr_23_30029666-30029738_-_@7.35.29, LysTTT_Chr_23_30158659-30158731_+_@7.35.29, LysTTT_Chr_23_31089834-31089906_+_@7.35.29, LysTTT_Chr_19_27761050-27761122_+_@7.35.29, LysTTT_Chr_16_2247970-2248042_+_@7.35.29, LysTTT_…	0	0	1	0	1	0	0	0	0	3	5	1	1	0	1	0	2	1	0	1	0	2
tRF-29-I34JRX6N38KQ	ATGGTCTAGCGGTTAGGATTCCTGGTTTT	i-tRF	GluTTC_Chr_2_128295086-128295157_-_@7.35.29, GluTTC_Chr_12_11276302-11276373_-_@7.35.29, GluTTC_Chr_21_3228261-3228332_-_@7.35.29, GluTTC_Chr_12_15097784-15097855_-_@7.35.29, GluTTC_Chr_2_1313370-1313441_-_@7.35.29	1	2	1	1	0	2	1	0	1	0	5	3	0	1	1	0	2	1	1	0	2	1
tRF-29-MIF91SS2P4IR	CGGCTAGCTCAGTCGGTAGAGCATGGGAC	i-tRF	LysCTT_Chr_21_30269857-30269929_-_@4.32.29, LysCTT_Chr_10_70547066-70547138_-_@4.32.29	6	2	1	0	2	3	5	1	0	1	5	0	3	2	1	7	1	2	0	3	1	1
tRF-29-VIJMRPFQJDKQ	TAGCTCAGTCGGTAGAGCATCAGACTTTT	i-tRF	LysTTT_Chr_23_30029666-30029738_-_@8.36.29, LysTTT_Chr_23_31557018-31557090_+_@8.36.29, LysTTT_Chr_15_82774048-82774120_-_@8.36.29, LysTTT_Chr_15_82772306-82772378_+_@8.36.29, LysTTT_Chr_23_30111079-30111151_-_@8.36.29, LysTTT_Chr_23_30158659-30158731_+_@8.36.29, LysTTT_Chr_23_31093113-31093185_-_@8.36.29, LysTTT_Chr_16_2248304-2248376_-_@8.36.29, LysTTT_Chr_19_27761050-27761122_+_@8.36.29, LysTT…	1	6	1	0	5	1	2	2	1	2	5	0	4	3	1	1	0	1	0	0	0	2
tRF-30-22VPNO0BPMJN	CAAGATATAGCTTAAACAAAGCATCCAGTT	5-half	ValTAC_Chr_MT_1386-1452_+_@1.30.30	1	10	0	2	0	3	4	4	0	1	5	1	1	2	1	11	1	0	3	0	7	0
tRF-30-JJ6RRNLIK898	CAGGCGGCCCGGGTTCGACTCCCGGTGTGG	i-tRF	GluTTC_Chr_21_3228261-3228332_-_@40.69.30, GluTTC_Chr_12_15097784-15097855_-_@40.69.30	7	13	4	11	40	6	27	7	18	10	5	29	12	25	5	12	36	1	15	64	4	18
tRF-30-SZ9PUQ4EHIR7	GTCTTTGTAGTACATCTAATATACTGGTCT	5-half	ThrTGT_Chr_MT_15658-15726_+_@-1G.29.30	0	1	3	0	0	0	4	1	1	1	5	2	2	1	0	2	1	2	0	5	1	1
tRF-30-Z3R918VBY9PY	TTGGTGGTTCAGTGGTAGAATTCTCGCCTG	i-tRF	GlyGCC_Chr_18_1819426-1819496_+_@4.33.30, GlyGCC_Chr_18_1416064-1416134_-_@4.33.30, GlyGCC_Chr_3_8034296-8034366_+_@4.33.30, GlyGCC_Chr_19_27767594-27767664_+_@4.33.30, GlyGCC_Chr_18_1416704-1416774_-_@4.33.30, GlyGCC_Chr_18_1423807-1423877_+_@4.33.30, GlyGCC_Chr_23_31686620-31686690_+_@4.33.30, GlyGCC_Chr_2_39839393-39839463_+_@4.33.30, GlyGCC_Chr_23_30943694-30943764_+_@4.33.30	11	10	11	8	10	20	18	5	20	4	5	7	10	19	12	17	3	28	8	18	10	16
tRF-31-897PVP9N1QKSD	TCCTCGTTAGTATAGTGGTTAGTATCCCCGC	5'-tRF	AspGTC_Chr_5_62676636-62676707_+_@1.31.31	1	1	0	0	0	7	0	5	3	3	5	0	0	1	0	1	1	2	0	0	1	2
tRF-31-9NJ4S2I7L7P50	TGGTTCAGTGGTAGAATTCTCGCCTGCCACG	i-tRF	GlyGCC_Chr_3_8034296-8034366_+_@8.38.31, GlyGCC_Chr_18_1416064-1416134_-_@8.38.31, GlyGCC_Chr_18_1819426-1819496_+_@8.38.31, GlyGCC_Chr_3_8100275-8100345_-_@8.38.31, GlyGCC_Chr_NW_020190592.1_4485-4555_+_@8.38.31, GlyGCC_Chr_23_30943694-30943764_+_@8.38.31, GlyGCC_Chr_NW_020190592.1_23486-23556_+_@8.38.31, GlyGCC_Chr_23_31686620-31686690_+_@8.38.31, GlyGCC_Chr_19_27767594-27767664_+_@8.38.31, Gly…	0	3	0	1	0	1	3	0	3	0	5	0	0	1	0	3	0	3	1	0	0	1
tRF-31-QSZ34KRQ59WIE	GCTCGTTGGTCTAGGGGTATGATTCTCGCTT	5'-tRF	ProAGG_Chr_10_26484896-26484967_+_@2.32.31, ProAGG_Chr_25_2626811-2626882_+_@2.32.31, ProAGG_Chr_25_2624494-2624565_+_@2.32.31, ProAGG_Chr_25_2605484-2605555_-_@2.32.31, ProAGG_Chr_25_2634588-2634659_+_@2.32.31, ProCGG_Chr_25_2614114-2614185_+_@2.32.31, ProCGG_Chr_3_1004082-1004153_-_@2.32.31, ProCGG_Chr_23_31380820-31380891_-_@2.32.31, ProTGG_Chr_25_2623641-2623712_+_@2.32.31, ProAGG_Chr_15_5565…	0	0	0	2	0	0	10	1	4	1	5	1	1	4	0	2	2	2	0	18	0	2
tRF-31-SZ9PUQ4EHIR7E	GTCTTTGTAGTACATCTAATATACTGGTCTT	5-half	ThrTGT_Chr_MT_15658-15726_+_@-1G.30.31	1	2	2	4	0	0	7	8	6	1	5	2	1	0	0	3	10	3	5	2	3	1
tRF-31-Z3R918VBY9P9D	TTGGTGGTTCAGTGGTAGAATTCTCGCCTCC	i-tRF	GlyCCC_Chr_3_21210205-21210275_+_@4.34.31, GlyCCC_Chr_3_20877476-20877546_+_@4.34.31, GlyCCC_Chr_3_21112718-21112788_+_@4.34.31, GlyCCC_Chr_28_40004077-40004147_+_@4.34.31, GlyCCC_Chr_3_21206921-21206991_-_@4.34.31, GlyCCC_Chr_3_21085364-21085434_+_@4.34.31, GlyCCC_Chr_3_21208694-21208764_+_@4.34.31	0	1	1	0	0	2	0	9	1	1	5	1	1	4	0	3	1	4	0	2	0	0
tRF-32-2QR7F8YKIR9NQ	CACATGGTCTAGCGGTTAGGATTCCTGGTTTT	i-tRF	GluTTC_Chr_2_128295086-128295157_-_@4.35.32, GluTTC_Chr_21_3228261-3228332_-_@4.35.32, GluTTC_Chr_12_15097784-15097855_-_@4.35.32	1	1	1	0	0	2	0	1	0	0	5	0	0	1	0	0	1	0	0	0	0	1
tRF-32-6978WPRLXN48Q	GGCTCGTTGGTCTAGGGGTATGATTCTCGGTT	5-half	ProTGG_Chr_15_55651375-55651446_-_@1.32.32	2	0	0	0	0	0	2	3	0	0	5	2	0	0	3	0	3	1	1	14	4	2
tRF-32-V47P596VW631M	TAGTGGTTAGGATTCGGCGCTCTCACCGCCGC	i-tRF	GluCTC_Chr_3_21352358-21352429_-_@13.44.32, GluCTC_Chr_NW_020190592.1_10784-10855_-_@13.44.32, GluCTC_Chr_NW_020190592.1_20281-20352_-_@13.44.32, GluCTC_Chr_7_42660785-42660856_+_@13.44.32, GluCTC_Chr_9_25530031-25530102_+_@13.44.32, GluCTC_Chr_NW_020190592.1_1276-1347_-_@13.44.32, GluCTC_Chr_23_30014669-30014740_-_@13.44.32, GluCTC_Chr_3_8098331-8098402_-_@13.44.32	0	4	0	1	3	0	3	6	0	1	5	0	2	1	0	0	0	3	2	2	0	0
tRF-33-31QJ3KYUYRR6DY	CCGCCGCGGCCCGGGTTCGATTCCCGGTCAGGG	i-tRF	GluCTC_Chr_9_25530031-25530102_+_@38.70.33, GluCTC_Chr_NW_020190592.1_20281-20352_-_@38.70.33, GluTTC_Chr_3_20897689-20897760_-_@38.70.33, GluCTC_Chr_23_30014669-30014740_-_@38.70.33, GluCTC_Chr_NW_020190592.1_10784-10855_-_@38.70.33, GluTTC_Chr_3_21212531-21212602_-_@38.70.33, GluTTC_Chr_3_21317723-21317794_+_@38.70.33, GluTTC_Chr_3_21113479-21113550_-_@38.70.33, GluCTC_Chr_7_42660785-42660856_+…	2	0	1	1	6	0	1	2	4	0	5	6	0	5	1	3	2	2	4	0	0	0
tRF-33-8HM2OSRNLNKS8	TCACGCGGGAGACCGGGGTTCGATTCCCCGACG	i-tRF	AspGTC_Chr_17_50877234-50877305_+_@35.67.33, AspGTC_Chr_17_50874263-50874334_+_@35.67.33, AspGTC_Chr_3_8023793-8023864_-_@35.67.33, AspGTC_Chr_NW_020190592.1_30957-31028_-_@35.67.33, AspGTC_Chr_19_27847062-27847133_-_@35.67.33, AspGTC_Chr_23_31091360-31091431_+_@35.67.33, AspGTC_Chr_NW_020190592.1_2468-2539_-_@35.67.33, AspGTC_Chr_3_8099537-8099608_-_@35.67.33, AspGTC_Chr_NW_020190592.1_21473-215…	2	2	0	2	1	6	8	2	4	3	5	1	5	2	2	8	2	0	2	5	0	0
tRF-33-JY7383RPD9W10M	CATTGGTGGTTCAGTGGTAGAATTCTCGCCTGC	5'-tRF	GlyGCC_Chr_3_8034296-8034366_+_@2.34.33, GlyGCC_Chr_2_39839393-39839463_+_@2.34.33, GlyGCC_Chr_18_1423807-1423877_+_@2.34.33, GlyGCC_Chr_23_30943694-30943764_+_@2.34.33, GlyGCC_Chr_18_1416704-1416774_-_@2.34.33, GlyGCC_Chr_18_1416064-1416134_-_@2.34.33, GlyGCC_Chr_23_31686620-31686690_+_@2.34.33, GlyGCC_Chr_19_27767594-27767664_+_@2.34.33, GlyGCC_Chr_18_1819426-1819496_+_@2.34.33	1	3	4	2	0	4	4	1	3	1	5	1	4	0	1	5	1	6	3	2	1	3
tRF-33-OR183O9EDJHPD3	GACCCAGTGGCCTAATGGATAAGGCATCAGCCT	5-half	ArgCCG_Chr_19_48966332-48966404_+_@1.33.33	1	0	0	1	4	0	6	2	0	1	5	2	2	0	0	0	0	1	0	0	1	0
tRF-33-UN444RHMULS4DW	TAATTCTATGCTCCCATATCTAATAGTATGGCT	i-tRF	SerGCT_Chr_MT_11977-12036_+_@22.54.33	0	0	0	0	0	0	0	0	0	0	5	0	0	1	0	3	0	0	0	0	0	0
tRF-33-ZFYOZES07LSZDU	TTGCATTCAATTGATGTAAGGTGTAGTCTTGCA	i-tRF	AlaTGC_Chr_MT_5376-5444_-_@30.62.33	1	1	0	0	0	2	7	10	6	2	5	0	6	0	1	11	3	3	3	5	1	6
tRF-34-79MP9P9NH57S1Q	GTTTCCGTAGTGTAGTGGTTATCACGTTCGCCTT	5-half	ValTAC_Chr_3_21035265-21035337_+_@1.34.34, ValTAC_Chr_3_20947989-20948061_+_@1.34.34, ValTAC_Chr_3_20978865-20978937_+_@1.34.34, ValTAC_Chr_3_20991877-20991949_+_@1.34.34	3	1	0	0	0	2	6	2	2	2	5	0	0	0	1	1	0	1	1	2	3	1
tRF-34-897PVP9N1QKS1P	TCCTCGTTAGTATAGTGGTTAGTATCCCCGCCTG	5-half	AspGTC_Chr_5_62676636-62676707_+_@1.34.34	15	11	0	4	5	20	39	11	6	19	5	10	13	22	6	5	4	0	7	59	16	2
tRF-34-9N1EWJQ72S3HIJ	TGGTTAGGATTCGGCGCTCTCACCGCCGCGGCCC	i-tRF	GluCTC_Chr_7_42660785-42660856_+_@16.49.34, GluCTC_Chr_NW_020190592.1_1276-1347_-_@16.49.34, GluCTC_Chr_NW_020190592.1_20281-20352_-_@16.49.34, GluCTC_Chr_NW_020190592.1_10784-10855_-_@16.49.34, GluCTC_Chr_3_8098331-8098402_-_@16.49.34, GluCTC_Chr_23_30014669-30014740_-_@16.49.34, GluCTC_Chr_NW_020190592.1_29782-29853_-_@16.49.34, GluCTC_Chr_3_21352358-21352429_-_@16.49.34, GluCTC_Chr_9_25530031-…	0	1	1	0	0	2	0	0	0	0	5	1	1	0	0	1	4	1	0	2	0	0
tRF-34-9XEO1ZM8R451FV	TGTTAACTAAAGTTTCGTGGGGGTGGAGCCCACC	i-tRF	AsnGTT_Chr_MT_5446-5518_-_@33.66.34	4	7	2	2	2	6	14	4	3	12	5	4	5	2	1	9	4	6	9	3	3	7
tRF-34-SZ9PUQ4EHIR7KB	GTCTTTGTAGTACATCTAATATACTGGTCTTGTA	5'-tRF	ThrTGT_Chr_MT_15658-15726_+_@-1G.33.34	0	0	1	0	1	1	0	1	0	0	5	0	0	0	0	1	0	0	0	1	0	0
tRF-34-XSXMSL73VL4YHE	TGCCGTGATCGTATAGTGGTTAGTACTCTGCGTT	5-half	HisGTG_Chr_3_21063580-21063651_+_@-1T.33.34, HisGTG_Chr_3_21015831-21015902_-_@-1T.33.34, HisGTG_Chr_3_21218714-21218785_-_@-1T.33.34, HisGTG_Chr_3_20898974-20899045_+_@-1T.33.34, HisGTG_Chr_10_65237111-65237182_+_@-1T.33.34, HisGTG_Chr_3_21148775-21148846_+_@-1T.33.34, HisGTG_Chr_3_21049256-21049327_-_@-1T.33.34, HisGTG_Chr_NW_020191468.1_8497-8568_+_@-1T.33.34, HisGTG_Chr_10_65235579-65235650_+…	0	1	1	2	3	0	20	2	8	2	5	3	5	2	3	3	6	7	2	23	9	6
tRF-35-EH623K7SIR3DR2	ACGCGGGAGACCGGGGTTCGATTCCCCGACGGGGA	i-tRF	AspGTC_Chr_23_31091360-31091431_+_@37.71.35, AspGTC_Chr_NW_020190592.1_30957-31028_-_@37.71.35, AspGTC_Chr_NW_020190592.1_2468-2539_-_@37.71.35, AspGTC_Chr_3_8099537-8099608_-_@37.71.35, AspGTC_Chr_23_31145310-31145381_-_@37.71.35, AspGTC_Chr_NW_020190592.1_11976-12047_-_@37.71.35, AspGTC_Chr_19_27847062-27847133_-_@37.71.35, AspGTC_Chr_17_50874263-50874334_+_@37.71.35, AspGTC_Chr_NW_020190592.1_…	2	4	1	0	4	2	3	5	12	8	5	8	7	6	5	13	3	3	9	6	4	4
tRF-35-FYRE987S1RJ7RM	AGCTGGGGATTGTGGGTTCGAGTCCCATCTGGGTC	i-tRF	ArgCCG_Chr_19_48966332-48966404_+_@38.72.35	4	0	0	5	25	0	9	2	10	2	5	7	3	12	8	8	8	3	1	24	4	7
tRF-35-LIJX5XXNUNJOY1	CGACTCATTAGATTATGATTTAATTCATAATTACC	i-tRF	ArgTCG_Chr_MT_10170-10238_+_@33.67.35	0	1	0	1	0	2	0	1	1	1	5	0	0	1	0	2	0	1	0	1	0	4
tRF-36-18YKISQI45LSM1D	AGTGGTTAGGATTCGGCGCTCTCACCGCCGCGGCCC	i-tRF	GluCTC_Chr_23_30014669-30014740_-_@14.49.36, GluCTC_Chr_3_8098331-8098402_-_@14.49.36, GluCTC_Chr_NW_020190592.1_10784-10855_-_@14.49.36, GluCTC_Chr_NW_020190592.1_1276-1347_-_@14.49.36, GluCTC_Chr_NW_020190592.1_20281-20352_-_@14.49.36, GluCTC_Chr_3_21352358-21352429_-_@14.49.36, GluCTC_Chr_9_25530031-25530102_+_@14.49.36, GluCTC_Chr_7_42660785-42660856_+_@14.49.36	0	0	0	0	0	5	5	0	1	0	5	0	0	0	1	7	1	2	4	1	2	0
tRF-36-7U9PNOKOFO65XBB	GTTGATGTAGCTTAACCCAAAGCAAGGCACTGAAAA	5'-tRF	PheGAA_Chr_MT_364-430_+_@1.36.36	1	0	0	0	0	0	2	4	0	0	5	0	0	0	0	8	0	0	0	1	0	0
tRF-36-EFOK8YR951K36DD	ACGCAGAAGGTCCTGGGTTCGAGCCCCAGTGGAACC	i-tRF	ValTAC_Chr_15_82766873-82766945_-_@37.72.36, ValTAC_Chr_X_124770762-124770834_+_@37.72.36	4	5	1	0	5	3	5	3	2	4	5	1	8	2	1	2	10	0	5	5	1	5
tRF-36-I7ZPVXEPUPNDY6B	ATTCTTTTAGTATTAACTAGTACAGCTGACTTCCAA	5'-tRF	GlyTCC_Chr_MT_9754-9822_+_@1.36.36	0	0	0	0	0	1	0	2	0	1	5	0	3	0	0	0	0	2	0	0	3	0
tRF-36-YJ9XEO1ZM8R451D	TTAGCTGTTAACTAAAGTTTCGTGGGGGTGGAGCCC	i-tRF	AsnGTT_Chr_MT_5446-5518_-_@28.63.36	2	5	0	3	4	10	14	7	7	5	5	15	15	9	5	16	4	9	6	25	7	11
tRF-37-3IRW18V6XO59KN3	CCGCTGGTGTAGTGGTATCATGCAAGATTCCCATTCT	i-tRF	GlyCCC_Chr_11_68555263-68555333_-_@4.40.37, GlyCCC_Chr_25_546202-546272_-_@4.40.37	1	13	1	2	3	8	14	9	1	3	5	3	7	3	2	6	4	8	5	15	7	0
tRF-37-94SX73V2Y8L981M	TGGTGGTCTAGTGGTTAGGATTCGGCGCTCTCACCGC	i-tRF	GluCTC_Chr_9_25530031-25530102_+_@5.41.37, GluCTC_Chr_NW_020190592.1_20281-20352_-_@5.41.37, GluCTC_Chr_23_30014669-30014740_-_@5.41.37, GluCTC_Chr_3_21352358-21352429_-_@5.41.37, GluCTC_Chr_NW_020190592.1_1276-1347_-_@5.41.37, GluCTC_Chr_7_42660785-42660856_+_@5.41.37, GluCTC_Chr_NW_020190592.1_10784-10855_-_@5.41.37, GluCTC_Chr_3_8098331-8098402_-_@5.41.37	1	3	0	0	0	1	1	0	0	2	5	1	1	0	1	0	0	0	1	3	0	0
tRF-37-L3R7DJQ8IX69JMI	CGAGTGGTCTAAGGCGCTGGATTTAGGCTCCAGTCAT	i-tRF	LeuTAG_Chr_25_19870711-19870792_-_@12.48.37	0	0	0	0	0	0	0	0	0	0	5	0	0	0	0	0	0	0	0	0	0	0
tRF-37-YU4QVEVUZOYQDXJ	TTCGACTCATTAGATTATGATTTAATTCATAATTACC	i-tRF	ArgTCG_Chr_MT_10170-10238_+_@31.67.37	6	2	4	1	6	6	6	4	1	5	5	1	3	3	1	7	9	11	3	5	4	1
tRF-37-YZY3IO430JXI8O5	TTCTTTTAGTATTAACTAGTACAGCTGACTTCCAATC	5'-tRF	GlyTCC_Chr_MT_9754-9822_+_@2.38.37	10	6	2	3	3	7	10	4	1	2	5	0	7	0	2	2	3	6	1	1	6	9
tRF-37-ZPNNBXDNW4R36JJ	TTTAGCTGTTAACTAAAGTTTCGTGGGGGTGGAGCCC	i-tRF	AsnGTT_Chr_MT_5446-5518_-_@27.63.37	3	3	4	0	4	0	2	5	5	2	5	3	3	1	2	4	4	4	3	12	4	0
tRF-39-YDLBRY73W0K5KKH8	TTAACCGAAAGGTTGGTGGTTCGAGCCCACCCAGGGACG	i-tRF	AsnGTT_Chr_3_21316056-21316129_+_@36.74.39, AsnGTT_Chr_3_21038302-21038375_+_@36.74.39, AsnGTT_Chr_3_21271703-21271776_-_@36.74.39, AsnGTT_Chr_3_20981895-20981968_+_@36.74.39, AsnGTT_Chr_12_30174217-30174290_+_@36.74.39, AsnGTT_Chr_3_21340083-21340156_+_@36.74.39, AsnGTT_Chr_3_21197565-21197638_-_@36.74.39, AsnGTT_Chr_3_20956909-20956982_+_@36.74.39, AsnGTT_Chr_3_21114744-21114817_-_@36.74.39, As…	8	2	3	1	16	4	4	18	7	0	5	10	7	14	3	10	3	0	12	7	3	8
tRF-39-ZSE6Y2Y4IXI6UNE2	TTTCGACTCATTAGATTATGATTTAATTCATAATTACCA	i-tRF	ArgTCG_Chr_MT_10170-10238_+_@30.68.39	0	2	1	2	0	6	2	0	0	1	5	0	2	0	0	4	0	8	3	1	9	1
tRF-40-P4R8YP9LON4VN1EH	GCATGGGTGGTTCAGTGGTAGAATTCTCGCCTGCCACGCG	5'-tRF	GlyGCC_Chr_3_8100275-8100345_-_@1.40.40, GlyGCC_Chr_NW_020190592.1_4485-4555_+_@1.40.40, GlyGCC_Chr_NW_020190592.1_23486-23556_+_@1.40.40, GlyGCC_Chr_NW_020190592.1_31695-31765_-_@1.40.40, GlyGCC_Chr_NW_020190592.1_13975-14045_+_@1.40.40	4	1	0	3	0	12	4	6	5	2	5	0	0	0	4	3	6	1	0	5	2	0
tRF-40-UD10H7RNLEKPM43R	TAAACAGGAGATCCTGGGTTCGAATCCCAGCGGTGCCTCC	3'half	ThrAGT_Chr_19_27777989-27778062_-_@37.76.40, ThrAGT_Chr_19_27851226-27851299_-_@37.76.40, ThrAGT_Chr_19_27830446-27830519_+_@37.76.40, ThrAGT_Chr_18_43596311-43596384_+_@37.76.40	2	5	0	2	1	4	2	0	0	3	5	1	4	2	0	4	0	1	1	2	2	0
tRF-40-WZS30MULUYSZSBK2	TCTTTGTAGTACATCTAATATACTGGTCTTGTAAACCAGA	5'-tRF	ThrTGT_Chr_MT_15658-15726_+_@1.40.40	1	0	1	1	0	0	0	0	1	0	5	1	1	1	0	1	1	0	0	0	0	0
[truncated: 16,019 more rows]

## Sheet: Table S4. edgeR_Choline_45
BLV positive CON vs BLV positive choline (45 g/day)
	logFC	logCPM	LR	PValue	FDR
tRF-26-RYI35DXPZ7E	-9.57735	8.43044	56.8148	4.78837e-14	8.19529e-10
tRF-25-RYI35DXPZ7	-7.53263	8.63647	48.7493	2.90869e-12	2.48911e-08
tRF-28-RYI35DXPZ70J	-8.30249	7.22538	43.1154	5.16051e-11	2.22995e-07
tRF-22-RYI35DXPQ	-8.27895	7.19977	42.7776	6.13296e-11	2.22995e-07
tRF-29-RYI35DXPZ7J3	-7.34051	7.65704	42.6595	6.51461e-11	2.22995e-07
tRF-21-RYI35DXPE	-8.01959	6.9622	39.8663	2.71957e-10	7.75756e-07
[truncated: 28 more rows]
